# Supplementary material for: Tissue-Specific Transcriptomics of the Exotic Invasive Insect Pest Emerald Ash Borer (Agrilus planipennis)
Source: PLoS One. 2010 Oct 28;5(10):e13708. doi: 10.1371/journal.pone.0013708 (PMC2965670; doi:10.1371/journal.pone.0013708)
Supplement: Table S1 — Genome comparisons of A. planipennis midgut and fat body sequences. (6.16 MB XLS) [file pone.0013708.s001.xls]

## Sheet: EAB_comparison
A. planipennis sequence name	An. gambiae protein	D. melanogaster protein	T. casteneum protein
EABFB000001	-	-	-
EABFB000002	-	-	-
EABFB000003	-	-	-
EABFB000004	-	-	-
EABFB000005	-	-	-
EABFB000006	-	-	-
EABFB000007	-	-	-
EABFB000008	-	-	-
EABFB000009	-	-	-
EABFB000010	-	-	-
EABFB000011	-	-	-
EABFB000012	-	-	-
EABFB000013	-	dro5-PA	-
EABFB000014	-	dro5-PA	-
EABFB000015	-	dro5-PA	-
EABFB000016	-	dro5-PA	-
EABFB000017	-	dro5-PA	-
EABFB000018	-	dro5-PA	-
EABFB000019	-	dro5-PA	-
EABFB000020	-	dro5-PA	-
EABFB000021	-	dro5-PA	-
EABFB000022	-	dro5-PA	-
EABFB000023	-	dro5-PA	-
EABFB000024	-	dro5-PA	-
EABFB000025	-	dro5-PA	-
EABFB000026	-	dro5-PA	-
EABFB000027	-	dro5-PA	-
EABFB000028	-	dro5-PA	-
EABFB000029	-	dro5-PA	-
EABFB000030	-	dro5-PA	-
EABFB000031	AGAP000651-PB	Act5C-PD	TC006296
EABFB000032	AGAP004581-PA	Hsp68-PA	TC009706
EABFB000033	AGAP002076-PA	Hsp70Bb-PA	TC009706
EABFB000034	-	-	-
EABFB000035	-	-	-
EABFB000036	-	-	-
EABFB000037	-	-	-
EABFB000038	-	-	-
EABFB000039	-	-	-
EABFB000040	-	CG7181-PA	TC030048
EABFB000041	AGAP011050-PA	CG6084-PA	TC004878
EABFB000042	AGAP011050-PA	CG6084-PA	TC004878
EABFB000043	AGAP007593-PB	Gpdh-PA	TC000688
EABFB000044	AGAP007593-PB	Gpdh-PA	TC000688
EABFB000045	AGAP007593-PB	Gpdh-PA	TC000688
EABFB000046	AGAP007593-PB	Gpdh-PA	TC000688
EABFB000047	AGAP007593-PB	Gpdh-PA	TC000688
EABFB000048	AGAP007593-PB	Gpdh-PA	TC000688
EABFB000049	AGAP012727-PA	mt:ND5-PA	-
EABFB000050	-	mt:CoI-PA	-
EABFB000051	-	mt:CoI-PA	-
EABFB000052	-	mt:CoIII-PA	-
EABFB000053	-	mt:ATPase6-PA	-
EABFB000054	AGAP013481-PE	-	TC015896
EABFB000055	AGAP013481-PE	-	TC015896
EABFB000056	AGAP013481-PE	-	TC015896
EABFB000057	AGAP013481-PE	-	TC015896
EABFB000058	AGAP013481-PE	fau-PA	TC015896
EABFB000059	AGAP013481-PE	-	TC015896
EABFB000060	AGAP013481-PE	fau-PA	TC015896
EABFB000061	AGAP013481-PE	-	TC015896
EABFB000062	AGAP013481-PB	-	TC015896
EABFB000063	AGAP013481-PD	fau-PB	TC015895
EABFB000064	AGAP013481-PD	fau-PB	TC015895
EABFB000065	-	-	-
EABFB000066	AGAP011050-PA	CG6084-PB	TC004510
EABFB000067	AGAP011050-PA	CG6084-PB	TC004510
EABFB000068	AGAP011050-PA	CG6084-PA	TC004510
EABFB000069	AGAP011050-PA	CG6084-PA	TC004510
EABFB000070	AGAP011050-PA	CG6084-PB	TC004878
EABFB000071	AGAP011050-PA	CG6084-PA	TC004510
EABFB000072	AGAP011050-PA	CG6084-PB	TC004879
EABFB000073	AGAP011050-PA	CG6084-PA	TC004510
EABFB000074	AGAP001023-PC	Mf-PB	TC007015
EABFB000075	AGAP001023-PC	Mf-PB	TC007015
EABFB000076	-	Mf-PB	TC007015
EABFB000077	AGAP001023-PC	Mf-PB	TC007015
EABFB000078	-	Mf-PB	TC007015
EABFB000079	AGAP001023-PC	Mf-PB	TC007015
EABFB000080	-	-	TC007015
EABFB000081	-	-	TC007015
EABFB000082	AGAP001023-PC	Mf-PB	TC007015
EABFB000083	AGAP008212-PA	Cyp6a13-PA	TC007316
EABFB000084	AGAP008212-PA	Cyp6a13-PA	TC007316
EABFB000085	AGAP008212-PA	Cyp6a13-PA	TC007316
EABFB000086	AGAP008212-PA	Cyp6a13-PA	TC007316
EABFB000087	AGAP002869-PA	Cyp6a13-PA	TC007316
EABFB000088	AGAP002869-PA	Cyp6a13-PA	TC007316
EABFB000089	-	-	-
EABFB000090	-	-	-
EABFB000091	-	-	-
EABFB000092	-	-	-
EABFB000093	-	-	-
EABFB000094	-	-	-
EABFB000095	-	-	-
EABFB000096	-	-	-
EABFB000097	-	-	-
EABFB000098	-	-	-
EABFB000099	-	-	-
EABFB000100	-	-	-
EABFB000101	-	-	-
EABFB000102	-	-	-
EABFB000103	-	-	-
EABFB000104	AGAP000564-PA	sni-PA	TC003732
EABFB000105	AGAP000564-PA	sni-PA	TC003732
EABFB000106	AGAP000564-PA	sni-PA	TC003732
EABFB000107	AGAP000564-PA	sni-PA	TC003732
EABFB000108	AGAP000564-PA	sni-PA	TC003732
EABFB000109	AGAP000564-PA	sni-PA	TC003732
EABFB000110	AGAP000564-PA	sni-PA	TC003732
EABFB000111	AGAP000564-PA	sni-PA	TC003732
EABFB000112	AGAP005061-PA	RpS9-PD	TC006782
EABFB000113	AGAP005061-PB	RpS9-PD	TC006782
EABFB000114	AGAP005061-PA	RpS9-PD	TC006782
EABFB000115	AGAP005061-PB	RpS9-PD	TC006782
EABFB000116	AGAP005061-PB	RpS9-PD	TC006782
EABFB000117	AGAP005061-PA	RpS9-PD	TC006782
EABFB000118	AGAP005061-PB	RpS9-PD	TC006782
EABFB000119	AGAP005061-PB	RpS9-PD	TC006782
EABFB000120	AGAP005061-PB	RpS9-PD	TC006782
EABFB000121	-	-	-
EABFB000122	AGAP005246-PE	Spn4-PB	TC002247
EABFB000123	AGAP005246-PE	Spn4-PD	TC002247
EABFB000124	AGAP005246-PD	Spn4-PI	TC002247
EABFB000125	AGAP005246-PD	Spn4-PD	TC002247
EABFB000126	AGAP005246-PD	Spn4-PB	TC002247
EABFB000127	-	-	-
EABFB000128	-	-	-
EABFB000129	-	-	-
EABFB000130	-	-	-
EABFB000131	-	-	-
EABFB000132	-	-	-
EABFB000133	AGAP006958-PA	Hsp83-PA	TC014606
EABFB000134	AGAP006958-PA	Hsp83-PA	TC014606
EABFB000135	AGAP006958-PA	Hsp83-PA	TC014606
EABFB000136	AGAP006958-PA	Hsp83-PA	TC014606
EABFB000137	AGAP006958-PA	Hsp83-PA	TC014606
EABFB000138	AGAP006958-PA	Hsp83-PA	TC014606
EABFB000139	AGAP000235-PA	cib-PB	TC000503
EABFB000140	AGAP000235-PA	cib-PB	TC000503
EABFB000141	AGAP000235-PA	cib-PB	TC000503
EABFB000142	AGAP000235-PA	cib-PB	TC000503
EABFB000143	AGAP000235-PA	cib-PB	TC000503
EABFB000144	AGAP000235-PA	cib-PB	TC000503
EABFB000145	AGAP000235-PA	cib-PB	TC000503
EABFB000146	AGAP000235-PA	cib-PB	TC000503
EABFB000147	AGAP000235-PA	cib-PB	TC000503
EABFB000148	AGAP000235-PA	cib-PB	TC000503
EABFB000149	AGAP000235-PA	cib-PB	TC000503
EABFB000150	AGAP000235-PA	cib-PB	TC000503
EABFB000151	AGAP000951-PB	CG6617-PA	TC013835
EABFB000152	AGAP000951-PB	CG6617-PA	TC013835
EABFB000153	AGAP000951-PB	CG6617-PA	TC013835
EABFB000154	AGAP000951-PB	CG6617-PA	TC013835
EABFB000155	-	-	-
EABFB000156	-	-	-
EABFB000157	-	-	-
EABFB000158	-	-	-
EABFB000159	-	-	-
EABFB000160	-	-	-
EABFB000161	-	-	-
EABFB000162	-	-	-
EABFB000163	-	-	-
EABFB000164	-	-	-
EABFB000165	AGAP000694-PA	-	-
EABFB000166	AGAP000694-PA	-	-
EABFB000167	AGAP000694-PA	-	-
EABFB000168	-	-	-
EABFB000169	-	-	-
EABFB000170	-	-	-
EABFB000171	-	-	-
EABFB000172	AGAP007121-PA	Cyt-b5-PB	TC001027
EABFB000173	AGAP007121-PA	Cyt-b5-PB	TC001027
EABFB000174	AGAP007121-PA	Cyt-b5-PB	TC001027
EABFB000175	AGAP007121-PA	Cyt-b5-PB	TC001027
EABFB000176	AGAP007121-PA	Cyt-b5-PB	TC001027
EABFB000177	AGAP007121-PA	Cyt-b5-PB	TC001027
EABFB000178	AGAP007121-PA	Cyt-b5-PB	TC001027
EABFB000179	AGAP007121-PA	Cyt-b5-PB	TC001027
EABFB000180	AGAP007121-PA	Cyt-b5-PB	TC001027
EABFB000181	AGAP007121-PA	Cyt-b5-PB	TC001027
EABFB000182	-	-	-
EABFB000183	-	-	-
EABFB000184	-	-	-
EABFB000185	-	-	-
EABFB000186	-	-	-
EABFB000187	-	-	-
EABFB000188	-	-	-
EABFB000189	-	-	-
EABFB000190	-	-	-
EABFB000191	-	-	-
EABFB000192	-	-	-
EABFB000193	-	-	-
EABFB000194	-	-	-
EABFB000195	AGAP005921-PA	CG10581-PA	-
EABFB000196	AGAP005921-PA	CG10581-PA	-
EABFB000197	AGAP005921-PA	CG10581-PA	-
EABFB000198	AGAP005921-PA	CG10581-PA	-
EABFB000199	AGAP009823-PA	CG33129-PE	TC009435
EABFB000200	AGAP009823-PA	CG33129-PE	TC009435
EABFB000201	AGAP009823-PA	-	TC009435
EABFB000202	AGAP009823-PA	-	TC009435
EABFB000203	-	-	-
EABFB000204	-	-	-
EABFB000205	AGAP002919-PA	RpS6-PB	TC010830
EABFB000206	AGAP001394-PA	Snap25-PA	TC010177
EABFB000207	AGAP001394-PA	Snap25-PA	TC010177
EABFB000208	-	Snap24-PA	-
EABFB000209	AGAP005009-PA	CG5840-PA	TC003549
EABFB000210	AGAP001394-PA	Snap25-PA	TC010177
EABFB000211	AGAP001394-PA	Snap25-PA	TC010177
EABFB000212	-	Snap24-PA	-
EABFB000213	AGAP008031-PA	CG34376-PB	TC005851
EABFB000214	AGAP008031-PA	CG34376-PB	TC005851
EABFB000215	AGAP008031-PA	CG34376-PB	TC005851
EABFB000216	AGAP008031-PA	CG34376-PB	TC005851
EABFB000217	AGAP008014-PA	CG17549-PD	-
EABFB000218	AGAP008014-PA	CG17549-PD	-
EABFB000219	AGAP008014-PA	CG17549-PD	-
EABFB000220	AGAP008014-PA	CG17549-PD	-
EABFB000221	AGAP008014-PA	CG17549-PD	-
EABFB000222	AGAP008014-PA	CG17549-PD	-
EABFB000223	AGAP008014-PA	CG17549-PD	-
EABFB000224	AGAP008014-PA	CG17549-PD	-
EABFB000225	AGAP007684-PB	CG3074-PA	TC009217
EABFB000226	AGAP007684-PB	CG3074-PA	TC009217
EABFB000227	AGAP007684-PB	CG3074-PA	TC009217
EABFB000228	AGAP007684-PB	CG3074-PA	TC009217
EABFB000229	AGAP000654-PA	RpS30-PB	TC004892
EABFB000230	AGAP000654-PA	RpS30-PB	TC004892
EABFB000231	-	-	-
EABFB000232	-	-	-
EABFB000233	AGAP007366-PB	-	TC005215
EABFB000234	AGAP007366-PB	-	TC005215
EABFB000235	AGAP007366-PB	-	TC005215
EABFB000236	AGAP007366-PB	-	TC005215
EABFB000237	AGAP007366-PB	-	TC005215
EABFB000238	AGAP007366-PB	-	TC005215
EABFB000239	AGAP003856-PA	CG7713-PA	TC004610
EABFB000240	AGAP003856-PA	CG7713-PA	TC004610
EABFB000241	AGAP003856-PA	CG7713-PA	TC004610
EABFB000242	AGAP003856-PA	CG7713-PA	TC004610
EABFB000243	AGAP006745-PB	NijA-PB	TC014692
EABFB000244	AGAP006745-PB	NijA-PB	TC014692
EABFB000245	AGAP006744-PA	NijA-PB	TC014692
EABFB000246	AGAP006744-PA	NijA-PB	TC014692
EABFB000247	AGAP002569-PA	TMS1-PA	TC013314
EABFB000248	AGAP002569-PA	TMS1-PA	TC013314
EABFB000249	AGAP002569-PA	TMS1-PA	TC013314
EABFB000250	AGAP007162-PA	l(2)efl-PA	TC005527
EABFB000251	AGAP007162-PA	l(2)efl-PA	TC005527
EABFB000252	AGAP007162-PA	l(2)efl-PA	TC005527
EABFB000253	AGAP007162-PA	l(2)efl-PA	TC005527
EABFB000254	AGAP007162-PA	l(2)efl-PA	TC005527
EABFB000255	AGAP007162-PA	l(2)efl-PA	TC005527
EABFB000256	AGAP007162-PA	l(2)efl-PA	TC005527
EABFB000257	AGAP008060-PA	Idgf4-PB	TC013917
EABFB000258	AGAP008060-PA	Idgf4-PB	TC013917
EABFB000259	AGAP008060-PA	Idgf4-PB	TC013917
EABFB000260	AGAP003790-PD	AnnIX-PC	TC010520
EABFB000261	AGAP003790-PD	AnnIX-PC	TC010520
EABFB000262	AGAP003790-PC	AnnIX-PC	TC010520
EABFB000263	AGAP003790-PC	AnnIX-PC	TC010520
EABFB000264	AGAP009672-PA	Akap200-PA	TC012685
EABFB000265	-	Akap200-PA	TC012685
EABFB000266	-	-	TC012686
EABFB000267	AGAP011078-PA	CG11253-PA	TC009549
EABFB000268	-	-	TC009549
EABFB000269	-	-	-
EABFB000270	AGAP003085-PA	noi-PA	TC001034
EABFB000271	AGAP003085-PA	noi-PA	TC001034
EABFB000272	AGAP003085-PA	noi-PA	TC001034
EABFB000273	-	-	TC002967
EABFB000274	-	-	-
EABFB000275	-	-	-
EABFB000276	-	-	-
EABFB000277	AGAP002253-PB	CG3308-PA	TC009977
EABFB000278	AGAP002253-PB	CG3308-PA	TC009977
EABFB000279	AGAP002253-PB	CG3308-PA	TC009977
EABFB000280	AGAP001053-PB	wupA-PB	TC008240
EABFB000281	AGAP001053-PE	wupA-PA	TC008240
EABFB000282	AGAP007740-PA	RpLP1-PA	TC010413
EABFB000283	AGAP007740-PA	RpLP1-PA	TC010413
EABFB000284	AGAP007740-PA	RpLP1-PA	TC010413
EABFB000285	AGAP001797-PJ	Tm1-PL	TC011461
EABFB000286	AGAP001797-PB	Tm1-PA	TC011019
EABFB000287	AGAP001797-PD	Tm1-PB	TC011019
EABFB000288	AGAP001797-PJ	Tm1-PM	TC011461
EABFB000289	AGAP010589-PA	Ggamma1-PE	TC001094
EABFB000290	AGAP010589-PA	Ggamma1-PE	TC001094
EABFB000291	AGAP010589-PA	Ggamma1-PE	TC001094
EABFB000292	AGAP008203-PA	Cyp6g1-PA	TC000153
EABFB000293	AGAP008203-PA	Cyp6g1-PA	TC000153
EABFB000294	AGAP008218-PA	Cyp6g1-PA	TC000153
EABFB000295	-	-	TC008503
EABFB000296	-	-	TC008503
EABFB000297	-	-	TC008503
EABFB000298	-	-	TC004268
EABFB000299	AGAP008761-PA	CG5885-PA	TC004293
EABFB000300	AGAP008761-PA	CG5885-PA	TC004293
EABFB000301	AGAP008761-PA	CG5885-PA	TC004293
EABFB000302	-	-	TC004945
EABFB000303	-	-	TC004945
EABFB000304	-	-	TC004945
EABFB000305	-	-	TC004945
EABFB000306	AGAP005049-PA	CG7429-PA	TC007698
EABFB000307	AGAP005049-PA	CG7429-PA	TC007698
EABFB000308	-	-	-
EABFB000309	AGAP007162-PA	Hsp23-PA	TC006793
EABFB000310	AGAP005197-PA	CG8188-PB	TC011975
EABFB000311	AGAP005197-PA	CG8188-PB	TC011975
EABFB000312	AGAP005197-PA	CG8188-PB	TC011975
EABFB000313	AGAP005197-PA	CG8188-PB	TC011975
EABFB000314	AGAP010347-PA	Sod-PA	TC007011
EABFB000315	AGAP002800-PA	cin-PA	TC008136
EABFB000316	AGAP010347-PA	Sod-PA	TC007011
EABFB000317	AGAP002470-PA	mRpL27-PA	TC000079
EABFB000318	AGAP002470-PA	mRpL27-PA	TC000079
EABFB000319	AGAP002470-PA	mRpL27-PA	TC000079
EABFB000320	AGAP002470-PA	mRpL27-PA	TC000079
EABFB000321	-	-	-
EABFB000322	-	-	-
EABFB000323	-	-	-
EABFB000324	-	-	-
EABFB000325	AGAP007157-PA	RpS27-PA	TC015299
EABFB000326	AGAP007162-PA	Hsp23-PA	TC006793
EABFB000327	AGAP007162-PA	Hsp23-PA	TC006793
EABFB000328	AGAP007162-PA	Hsp23-PA	TC006793
EABFB000329	AGAP007162-PA	Hsp23-PA	TC006793
EABFB000330	AGAP010592-PA	RpS7-PC	TC009214
EABFB000331	AGAP010592-PA	RpS7-PC	TC009214
EABFB000332	AGAP010592-PA	RpS7-PC	TC009214
EABFB000333	AGAP005450-PA	CG17278-PA	TC001029
EABFB000334	AGAP005450-PA	CG17278-PA	TC001029
EABFB000335	AGAP005450-PA	CG17278-PA	TC001029
EABFB000336	AGAP011050-PA	CG6084-PA	TC004510
EABFB000337	AGAP011050-PA	CG6084-PA	TC004510
EABFB000338	AGAP011050-PA	CG6084-PA	TC004510
EABFB000339	AGAP011050-PA	CG6084-PA	TC004510
EABFB000340	AGAP013400-PA	CG6783-PB	TC015275
EABFB000341	AGAP013400-PA	CG6783-PB	TC015275
EABFB000342	AGAP013400-PA	CG6783-PB	TC015275
EABFB000343	AGAP007939-PA	GlyP-PB	TC008246
EABFB000344	AGAP007939-PA	GlyP-PB	TC008246
EABFB000345	AGAP006398-PA	CG13321-PA	TC004377
EABFB000346	AGAP006398-PA	CG13321-PA	TC004377
EABFB000347	AGAP006398-PA	CG13321-PA	TC004377
EABFB000348	AGAP006398-PA	CG13321-PA	TC004377
EABFB000349	-	-	TC003147
EABFB000350	-	-	TC003147
EABFB000351	-	-	TC003147
EABFB000352	-	-	TC003147
EABFB000353	-	-	TC003147
EABFB000354	AGAP011298-PA	RpL10Ab-PA	TC007324
EABFB000355	AGAP011298-PA	RpL10Ab-PA	TC007324
EABFB000356	AGAP011298-PA	RpL10Ab-PA	TC007324
EABFB000357	AGAP011298-PA	RpL10Ab-PA	TC007324
EABFB000358	AGAP011298-PA	RpL10Ab-PA	TC007324
EABFB000359	AGAP011298-PA	RpL10Ab-PA	TC007324
EABFB000360	-	-	TC012040
EABFB000361	-	-	TC012040
EABFB000362	AGAP011092-PA	pAbp-PE	TC005185
EABFB000363	AGAP011092-PA	pAbp-PE	TC005185
EABFB000364	-	CG6579-PB	-
EABFB000365	-	CG6579-PB	TC006597
EABFB000366	AGAP008527-PA	Tsp39D-PB	TC011865
EABFB000367	AGAP008527-PA	Tsp39D-PB	TC011865
EABFB000368	AGAP009181-PA	CG2991-PC	TC009208
EABFB000369	-	-	-
EABFB000370	-	-	-
EABFB000371	AGAP004880-PA	ImpL3-PA	TC003922
EABFB000372	AGAP004880-PA	ImpL3-PA	TC003922
EABFB000375	-	-	-
EABFB000376	AGAP002257-PA	Tsp86D-PA	TC012071
EABFB000377	AGAP002257-PA	Tsp86D-PA	TC012071
EABFB000378	AGAP007940-PA	Rtnl1-PH	TC008387
EABFB000379	AGAP007940-PA	Rtnl1-PJ	TC008387
EABFB000380	AGAP000439-PA	Pcd-PA	TC010121
EABFB000381	AGAP000439-PA	Pcd-PA	TC010121
EABFB000382	AGAP002890-PB	Lsd-1-PC	TC001324
EABFB000383	AGAP002890-PA	Lsd-1-PC	TC001324
EABFB000384	AGAP005801-PA	CG32177-PA	TC008147
EABFB000385	AGAP005801-PA	CG32177-PA	TC008147
EABFB000386	AGAP003463-PA	CG14613-PA	TC013920
EABFB000387	AGAP003463-PA	CG14613-PA	TC013920
EABFB000388	AGAP003463-PA	CG14613-PA	TC013920
EABFB000389	AGAP011925-PA	bmm-PA	TC007628
EABFB000390	AGAP011925-PA	bmm-PA	TC007628
EABFB000391	AGAP011925-PA	bmm-PB	TC007628
EABFB000392	-	-	-
EABFB000393	AGAP004461-PA	CG6672-PA	TC015914
EABFB000394	AGAP004461-PA	CG6672-PA	TC015914
EABFB000395	-	-	-
EABFB000396	-	-	-
EABFB000397	AGAP005418-PA	CG12304-PB	TC012126
EABFB000398	-	-	-
EABFB000399	AGAP002406-PA	CG7168-PA	TC014257
EABFB000400	AGAP002406-PA	CG7168-PA	TC014257
EABFB000401	-	-	TC015451
EABFB000402	-	-	TC015451
EABFB000403	AGAP000306-PA	His2Av-PA	TC000931
EABFB000404	AGAP000306-PA	His2Av-PA	TC000931
EABFB000405	AGAP000306-PA	His2Av-PA	TC000931
EABFB000406	AGAP006821-PA	yip2-PA	TC008729
EABFB000407	AGAP006821-PA	yip2-PA	TC008729
EABFB000408	AGAP006821-PA	yip2-PA	TC008729
EABFB000409	AGAP000498-PB	Ntf-2-PB	TC012876
EABFB000410	AGAP008491-PA	CG13393-PA	TC016366
EABFB000411	-	-	-
EABFB000412	-	-	-
EABFB000413	AGAP012056-PA	tsr-PA	TC001574
EABFB000414	AGAP009549-PA	-	TC008417
EABFB000415	AGAP012056-PA	tsr-PA	TC001574
EABFB000416	AGAP005503-PA	CG9360-PA	TC015554
EABFB000417	AGAP005499-PA	antdh-PA	TC015554
EABFB000418	AGAP005960-PA	RpL7A-PD	TC011182
EABFB000419	AGAP001145-PA	Prp38-PA	TC009710
EABFB000420	AGAP010173-PA	Rack1-PA	TC006776
EABFB000421	AGAP010173-PA	Rack1-PA	TC006776
EABFB000422	AGAP010173-PA	Rack1-PA	TC006776
EABFB000423	AGAP004115-PA	CG17119-PB	TC016287
EABFB000424	AGAP004115-PA	CG17119-PA	TC016287
EABFB000425	AGAP000470-PA	CG11134-PA	TC002174
EABFB000426	AGAP000470-PA	CG11134-PA	TC002174
EABFB000427	AGAP010464-PA	mtacp1-PA	TC005501
EABFB000428	AGAP010464-PA	mtacp1-PB	TC030052
EABFB000429	AGAP003928-PA	CG4542-PB	TC015407
EABFB000430	AGAP003928-PA	CG4542-PB	TC015407
EABFB000431	AGAP003928-PA	CG4542-PB	-
EABFB000432	AGAP007162-PA	Hsp27-PA	TC006793
EABFB000433	AGAP007162-PA	Hsp67Ba-PA	TC006793
EABFB000434	AGAP011369-PA	Gel-PF	TC004676
EABFB000435	AGAP011369-PA	Gel-PF	TC004676
EABFB000436	AGAP000598-PA	CG32500-PA	TC005319
EABFB000437	AGAP000598-PA	CG32500-PA	TC005319
EABFB000438	AGAP000598-PA	CG32500-PA	TC005319
EABFB000439	-	-	-
EABFB000440	AGAP001971-PA	Ubi-p5E-PA	TC009978
EABFB000441	AGAP007621-PB	CG2249-PB	TC030047
EABFB000442	AGAP007621-PB	-	TC030047
EABFB000443	AGAP007621-PB	-	TC030047
EABFB000444	AGAP007621-PB	CG2249-PB	TC030047
EABFB000445	AGAP005351-PA	Rm62-PH	TC002367
EABFB000446	AGAP005652-PA	CG10077-PA	TC002368
EABFB000447	AGAP005652-PA	CG10077-PC	TC002368
EABFB000448	-	-	TC015478
EABFB000449	-	-	TC015478
EABFB000450	-	-	-
EABFB000451	AGAP008974-PA	cni-PB	TC013453
EABFB000452	AGAP008974-PA	cni-PB	TC013453
EABFB000453	AGAP006871-PA	RpS4-PB	TC013431
EABFB000454	AGAP006871-PA	RpS4-PB	TC013431
EABFB000455	-	-	-
EABFB000456	-	-	-
EABFB000457	-	-	-
EABFB000458	AGAP001902-PA	Rheb-PB	TC014205
EABFB000459	AGAP001076-PA	Cyp4g15-PA	TC008058
EABFB000460	AGAP001076-PA	Cyp4g15-PA	TC008058
EABFB000461	AGAP001076-PA	Cyp4g15-PA	TC008058
EABFB000462	AGAP001076-PA	Cyp4g15-PA	TC008058
EABFB000463	AGAP011281-PA	CG18410-PA	TC030651
EABFB000464	AGAP011281-PA	CG18410-PA	TC030651
EABFB000465	AGAP012938-PA	Spn5-PB	TC013310
EABFB000466	AGAP003139-PA	Spn5-PB	TC013310
EABFB000467	AGAP003139-PA	Spn5-PB	TC013310
EABFB000468	AGAP007581-PA	CG1271-PA	TC009720
EABFB000469	-	-	-
EABFB000470	-	-	TC012032
EABFB000471	AGAP003002-PA	CG8939-PA	TC012032
EABFB000472	AGAP011319-PA	-	TC015479
EABFB000473	AGAP011319-PA	-	TC015479
EABFB000474	AGAP011319-PA	-	TC015479
EABFB000475	-	-	-
EABFB000476	-	-	-
EABFB000477	-	-	-
EABFB000478	-	CG9667-PA	TC011842
EABFB000479	AGAP009571-PA	cdm-PA	TC011842
EABFB000480	-	CG9667-PA	TC011842
EABFB000481	AGAP001065-PA	CG3011-PA	TC015993
EABFB000482	AGAP000119-PA	CG9853-PB	TC015990
EABFB000483	AGAP001065-PA	CG9853-PB	TC015990
EABFB000484	-	-	-
EABFB000485	-	-	-
EABFB000486	AGAP000491-PA	CG9921-PA	TC011809
EABFB000487	AGAP000491-PA	CG9921-PA	TC011809
EABFB000488	-	-	-
EABFB000489	-	-	-
EABFB000490	-	-	-
EABFB000491	AGAP002464-PA	Fer2LCH-PC	TC001092
EABFB000492	AGAP002464-PA	Fer2LCH-PC	TC001092
EABFB000493	AGAP002464-PA	Fer2LCH-PC	TC001092
EABFB000494	-	-	-
EABFB000495	-	-	-
EABFB000496	AGAP005802-PA	RpL8-PB	TC013327
EABFB000497	AGAP005802-PA	RpL8-PB	TC013327
EABFB000498	AGAP005802-PA	RpL8-PB	TC013327
EABFB000499	AGAP001321-PA	CG9471-PB	TC009981
EABFB000500	AGAP001321-PA	CG9471-PB	TC009981
EABFB000501	AGAP001345-PA	Lsp1alpha-PA	TC005375
EABFB000502	AGAP001345-PA	Lsp1alpha-PA	TC005375
EABFB000503	AGAP001345-PA	Lsp1alpha-PA	TC005375
EABFB000504	-	-	TC009332
EABFB000505	-	-	TC009332
EABFB000506	-	-	TC009332
EABFB000507	-	-	-
EABFB000508	-	-	-
EABFB000509	AGAP002358-PC	sesB-PD	TC000102
EABFB000510	-	-	-
EABFB000511	-	-	-
EABFB000512	AGAP008196-PA	lmg-PB	TC007457
EABFB000513	-	CG34441-PB	TC007458
EABFB000514	AGAP011706-PA	RpL27A-PA	TC007920
EABFB000515	-	-	TC011716
EABFB000516	-	-	TC011716
EABFB000517	-	-	TC011716
EABFB000518	AGAP008532-PA	Pax-PD	TC010609
EABFB000519	AGAP008532-PA	Pax-PG	TC010609
EABFB000520	AGAP012018-PA	M6-PB	TC007808
EABFB000521	AGAP012018-PA	M6-PB	TC007808
EABFB000522	AGAP005520-PA	CG1275-PA	TC015521
EABFB000523	AGAP005520-PA	CG1275-PA	TC015521
EABFB000524	AGAP007242-PA	CG3689-PC	TC010485
EABFB000525	AGAP007242-PB	CG3689-PC	TC010485
EABFB000526	AGAP005502-PA	CG9360-PA	TC005026
EABFB000527	AGAP005502-PA	CG9360-PA	TC005026
EABFB000528	AGAP005502-PA	CG9360-PA	TC005026
EABFB000529	AGAP004890-PA	CG6767-PB	TC002990
EABFB000530	AGAP004890-PB	CG6767-PA	TC002990
EABFB000531	AGAP001760-PA	elm-PA	TC009614
EABFB000532	AGAP001760-PA	elm-PA	TC009614
EABFB000533	AGAP001760-PA	elm-PA	TC009614
EABFB000534	AGAP002564-PD	Ald-PD	TC014998
EABFB000535	AGAP002564-PD	Ald-PD	TC014998
EABFB000536	AGAP002564-PD	Ald-PD	TC014998
EABFB000537	AGAP006576-PC	CG10512-PD	TC009052
EABFB000538	AGAP006576-PC	CG10512-PD	TC009053
EABFB000539	AGAP010590-PA	mRpL30-PA	TC015255
EABFB000540	AGAP006952-PA	mRpL30-PA	TC015255
EABFB000541	AGAP003615-PA	-	TC007125
EABFB000542	AGAP003615-PA	-	TC007125
EABFB000543	AGAP005565-PA	CG11593-PB	TC009503
EABFB000544	AGAP005565-PA	CG11593-PB	TC009503
EABFB000545	AGAP003069-PA	Spase18-21-PA	TC000179
EABFB000546	AGAP003069-PA	Spase18-21-PA	TC000179
EABFB000547	AGAP003069-PA	Spase18-21-PA	TC000179
EABFB000548	AGAP003142-PA	CG14997-PA	TC001316
EABFB000549	AGAP003142-PA	CG14997-PA	TC001316
EABFB000550	AGAP010517-PA	Sod2-PA	TC005780
EABFB000551	AGAP010517-PA	Sod2-PA	TC005780
EABFB000552	AGAP005234-PB	Sod-PA	TC007011
EABFB000553	AGAP005234-PB	Sod-PA	TC007011
EABFB000554	AGAP004247-PC	PHGPx-PD	TC010362
EABFB000555	AGAP004247-PC	PHGPx-PD	TC010362
EABFB000556	AGAP004247-PC	PHGPx-PD	TC010362
EABFB000557	-	-	-
EABFB000558	-	-	-
EABFB000559	AGAP004422-PA	RpL19-PB	TC014362
EABFB000560	AGAP004422-PA	RpL19-PB	TC014362
EABFB000561	AGAP004422-PA	RpL19-PB	TC014362
EABFB000562	AGAP000882-PA	CG12068-PA	TC009067
EABFB000563	AGAP000882-PA	CG12068-PA	TC009067
EABFB000564	AGAP009258-PA	CG16947-PA	TC009851
EABFB000565	-	CG16947-PA	TC009851
EABFB000566	AGAP007104-PA	Fpps-PA	TC009257
EABFB000567	AGAP008503-PA	CG5676-PA	TC014240
EABFB000568	AGAP008503-PA	CG5676-PA	TC014240
EABFB000569	AGAP000883-PA	Ef1gamma-PC	TC007229
EABFB000570	AGAP000883-PA	Ef1gamma-PC	TC007229
EABFB000571	-	-	TC007258
EABFB000572	-	-	TC007258
EABFB000573	AGAP009863-PA	eIF-4a-PD	TC014113
EABFB000574	AGAP009863-PA	eIF-4a-PD	TC014113
EABFB000575	-	-	TC004523
EABFB000576	AGAP001798-PA	-	TC004535-GA
EABFB000577	AGAP004685-PB	CG2990-PC	TC000039
EABFB000578	-	-	TC000039
EABFB000579	AGAP003119-PA	eIF-1A-PB	TC003838
EABFB000580	AGAP003119-PA	eIF-1A-PB	TC003838
EABFB000581	AGAP003119-PA	eIF-1A-PB	TC003838
EABFB000582	AGAP009075-PA	Hel25E-PB	TC014413
EABFB000583	AGAP009075-PA	Hel25E-PB	TC014413
EABFB000584	-	-	-
EABFB000585	-	-	-
EABFB000586	AGAP008339-PA	Srp14-PB	TC030566
EABFB000587	AGAP008339-PA	Srp14-PB	TC030566
EABFB000588	AGAP009824-PA	CG11455-PE	TC009578
EABFB000589	AGAP009824-PA	CG11455-PE	TC009578
EABFB000590	AGAP010163-PA	RpL38-PA	TC006287
EABFB000591	AGAP010163-PA	RpL38-PA	TC006287
EABFB000592	AGAP011107-PA	CG6852-PA	TC006382
EABFB000593	AGAP011107-PA	CG6852-PA	TC006382
EABFB000594	AGAP000748-PB	Mp20-PB	TC001139
EABFB000595	AGAP000748-PB	Mp20-PB	TC001139
EABFB000596	AGAP000748-PB	Mp20-PB	TC001139
EABFB000597	-	-	-
EABFB000598	-	-	-
EABFB000599	AGAP011284-PA	eIF-5A-PA	TC006406
EABFB000600	-	CG14818-PA	TC013714
EABFB000601	-	CG14818-PA	TC013714
EABFB000602	-	-	-
EABFB000603	-	-	-
EABFB000604	AGAP008895-PA	p16-ARC-PA	TC013790
EABFB000605	AGAP008895-PA	p16-ARC-PA	TC013790
EABFB000606	AGAP012432-PA	CG5021-PB	TC003329
EABFB000607	AGAP012432-PA	CG5021-PB	TC003329
EABFB000608	AGAP004938-PA	CG1407-PA	TC001983
EABFB000609	AGAP004938-PA	CG1407-PB	TC001983
EABFB000610	-	-	-
EABFB000611	-	-	-
EABFB000612	AGAP008269-PA	pelo-PA	TC002330
EABFB000613	AGAP008269-PA	pelo-PA	TC001682
EABFB000614	-	-	TC007704
EABFB000615	-	-	TC007704
EABFB000616	AGAP000794-PC	CG1970-PA	TC015217
EABFB000617	AGAP012893-PA	CG7966-PA	TC010368
EABFB000618	AGAP008542-PA	Hydr2-PA	TC009769
EABFB000619	AGAP008542-PA	Hydr2-PA	TC009769
EABFB000620	AGAP011254-PA	CG7197-PA	TC014635
EABFB000621	AGAP011254-PA	CG7197-PA	TC014635
EABFB000622	-	-	-
EABFB000623	-	-	-
EABFB000624	AGAP009052-PA	CG13510-PA	TC003371
EABFB000625	AGAP009052-PA	CG13510-PA	TC003371
EABFB000626	AGAP009473-PB	-	TC008024
EABFB000627	-	-	-
EABFB000628	-	-	TC014457
EABFB000629	-	-	TC014457
EABFB000630	-	-	TC014457
EABFB000631	AGAP004395-PA	Nlp-PA	TC012176
EABFB000632	AGAP004395-PA	Nlp-PA	TC012176
EABFB000633	AGAP002333-PA	CG8461-PA	TC008830
EABFB000634	AGAP002333-PA	CG8461-PA	TC008830
EABFB000635	AGAP000780-PA	Yippee-PA	TC007498
EABFB000636	AGAP000780-PA	Yippee-PA	TC007498
EABFB000637	AGAP011820-PA	CG13018-PA	TC000306
EABFB000638	AGAP011820-PA	CG13018-PA	TC000306
EABFB000639	AGAP001480-PD	CG31534-PA	TC005164
EABFB000640	-	-	TC005164
EABFB000641	AGAP007572-PA	CG3842-PB	TC010879
EABFB000642	AGAP007572-PA	CG3842-PB	TC010879
EABFB000643	AGAP002437-PA	RpS8-PC	TC014757
EABFB000644	AGAP001779-PC	-	TC013656
EABFB000645	AGAP001779-PC	-	TC013656
EABFB000646	AGAP010453-PA	CG7845-PB	TC009011
EABFB000647	AGAP010453-PA	CG7845-PB	TC009011
EABFB000648	-	-	-
EABFB000649	-	-	-
EABFB000650	-	-	-
EABFB000651	-	-	TC015912
EABFB000652	AGAP002239-PA	CG4210-PA	TC013490
EABFB000653	-	-	-
EABFB000654	AGAP009206-PA	CG31919-PF	TC010920
EABFB000655	AGAP009206-PA	CG33995-PC	TC010920
EABFB000656	-	-	-
EABFB000657	-	-	-
EABFB000658	AGAP011119-PA	CG6426-PA	TC006254
EABFB000659	AGAP011119-PA	CG6426-PA	TC006254
EABFB000660	AGAP011119-PA	CG6426-PA	TC006254
EABFB000661	AGAP010696-PA	CG31937-PA	TC003649
EABFB000662	AGAP010696-PA	CG31937-PA	TC003649
EABFB000663	AGAP012129-PA	mtTFB1-PA	TC011527
EABFB000664	-	-	TC011527
EABFB000665	AGAP004786-PA	l(1)G0334-PC	TC002948
EABFB000666	AGAP004786-PA	l(1)G0334-PC	TC002948
EABFB000667	AGAP005918-PA	ZnT63C-PE	TC007872
EABFB000668	AGAP005918-PA	ZnT63C-PE	TC007872
EABFB000669	-	CG13865-PA	TC015141
EABFB000670	-	CG13865-PA	TC015141
EABFB000671	AGAP003523-PA	Hph-PC	TC009132
EABFB000672	AGAP003523-PA	Hph-PC	TC009132
EABFB000673	AGAP008094-PA	pen-2-PA	-
EABFB000674	-	-	TC004968
EABFB000675	-	-	TC004968
EABFB000676	AGAP007130-PA	Ptpmeg-PF	TC005339
EABFB000677	AGAP005973-PA	metl-PA	TC006792
EABFB000678	-	-	-
EABFB000679	-	-	-
EABFB000680	AGAP006573-PA	Ilk-PA	TC002476
EABFB000681	AGAP006573-PA	Ilk-PA	TC002476
EABFB000682	AGAP012168-PA	RhoGDI-PA	TC006730
EABFB000683	-	-	-
EABFB000684	-	-	-
EABFB000685	-	-	-
EABFB000686	AGAP002408-PA	CG11980-PC	TC013284
EABFB000687	AGAP002408-PA	CG11980-PC	TC013284
EABFB000688	-	-	TC014157
EABFB000689	-	-	TC014157
EABFB000690	AGAP009035-PA	TfIIS-PA	TC014756
EABFB000691	AGAP009035-PA	TfIIS-PA	TC014756
EABFB000692	-	CG1234-PA	TC030595
EABFB000693	-	-	TC030595
EABFB000694	AGAP010557-PA	CG13887-PB	TC000142
EABFB000695	AGAP010557-PA	CG13887-PB	TC000142
EABFB000696	AGAP011287-PA	galectin-PA	TC011871
EABFB000697	-	-	-
EABFB000698	AGAP009305-PA	Oscillin-PB	TC002924
EABFB000699	AGAP009305-PA	Oscillin-PB	TC002924
EABFB000700	AGAP006353-PA	CG2862-PA	TC008663
EABFB000701	AGAP006353-PA	CG2862-PB	TC008663
EABFB000702	AGAP003412-PA	RpS28b-PA	TC011517
EABFB000703	AGAP003412-PA	RpS28b-PA	TC011517
EABFB000704	AGAP003412-PA	RpS28b-PA	TC011517
EABFB000705	AGAP011676-PA	Ucp4A-PA	TC005561
EABFB000706	AGAP011676-PA	Ucp4B-PA	TC005616
EABFB000707	AGAP011833-PA	CG6543-PA	TC005928
EABFB000708	AGAP011833-PA	CG6543-PA	TC005928
EABFB000709	AGAP011833-PA	CG6543-PA	TC005928
EABFB000710	AGAP011350-PA	CG5567-PA	TC007560
EABFB000711	AGAP011350-PA	CG5567-PA	TC007560
EABFB000712	-	-	TC006804
EABFB000713	AGAP012257-PA	-	TC006804
EABFB000714	AGAP006089-PA	CG32062-PD	TC030589
EABFB000715	AGAP006089-PA	CG32062-PD	TC030589
EABFB000716	AGAP012180-PA	CG12929-PB	-
EABFB000717	AGAP012180-PA	CG12929-PB	-
EABFB000718	AGAP002671-PA	CG30036-PA	TC008953
EABFB000719	AGAP002671-PA	-	TC008953
EABFB000720	-	-	-
EABFB000721	-	-	-
EABFB000722	AGAP003135-PA	Taf12-PD	TC007989
EABFB000723	AGAP003135-PA	Taf12-PD	TC007989
EABFB000724	AGAP008088-PA	rnh1-PB	TC004604
EABFB000725	AGAP008088-PA	rnh1-PB	TC004604
EABFB000726	-	-	-
EABFB000727	-	-	-
EABFB000728	AGAP012414-PA	pgant6-PB	TC008338
EABFB000729	-	-	-
EABFB000730	AGAP006619-PA	-	TC003652
EABFB000731	AGAP000172-PA	CG9666-PB	TC015264
EABFB000732	AGAP008329-PA	RpS5a-PA	TC003367
EABFB000733	AGAP008329-PA	RpS5a-PA	TC003367
EABFB000734	AGAP008329-PA	RpS5a-PA	TC003367
EABFB000735	-	-	-
EABFB000736	-	-	TC007444
EABFB000737	AGAP001805-PA	RpL13-PB	TC014183
EABFB000738	AGAP001805-PA	RpL13-PB	TC014183
EABFB000739	-	-	TC010768
EABFB000740	-	-	TC010768
EABFB000741	AGAP007794-PA	smp-30-PB	TC013050
EABFB000742	AGAP007794-PA	smp-30-PB	TC013050
EABFB000743	AGAP007794-PA	smp-30-PB	TC013050
EABFB000744	-	-	-
EABFB000745	-	-	-
EABFB000746	-	-	TC009320
EABFB000747	-	-	TC009320
EABFB000748	AGAP007491-PA	CG4670-PA	TC002471
EABFB000749	AGAP007491-PA	CG4670-PA	TC002471
EABFB000750	AGAP010404-PA	GstS1-PC	TC003496
EABFB000751	AGAP009839-PA	sds22-PA	TC006409
EABFB000752	AGAP009839-PA	sds22-PA	TC006409
EABFB000753	-	-	-
EABFB000754	-	-	-
EABFB000755	AGAP004655-PA	CG6178-PA	TC009649
EABFB000756	AGAP004655-PA	CG6178-PA	TC009648
EABFB000757	AGAP008137-PA	Npc1a-PA	TC005088
EABFB000758	AGAP008137-PA	Npc1a-PA	TC005088
EABFB000759	AGAP007574-PA	CG5548-PA	TC001945
EABFB000760	AGAP007574-PA	CG5548-PA	TC001945
EABFB000761	AGAP007853-PA	CG31917-PA	TC010523
EABFB000762	AGAP007853-PA	CG31917-PA	TC010523
EABFB000763	AGAP003293-PA	CG11418-PA	TC009322
EABFB000764	AGAP003293-PA	CG11418-PA	TC009322
EABFB000765	AGAP002394-PA	CG12267-PB	TC008189
EABFB000766	AGAP002394-PA	CG12267-PB	TC008189
EABFB000767	AGAP004592-PE	B52-PC	TC016051
EABFB000768	AGAP004592-PE	B52-PC	TC016051
EABFB000769	AGAP011081-PA	-	TC012215
EABFB000770	AGAP011081-PA	-	TC012215
EABFB000771	AGAP010147-PA	Mhc-PP	TC005924
EABFB000772	AGAP010150-PA	Cyt-b5-r-PA	TC006232
EABFB000773	AGAP010147-PA	Mhc-PP	TC005924
EABFB000774	AGAP013286-PA	SelR-PE	TC010923
EABFB000775	AGAP013286-PA	SelR-PE	TC010923
EABFB000776	AGAP008802-PA	Pgk-PA	TC015540
EABFB000777	AGAP008802-PA	Pgk-PA	TC015540
EABFB000778	AGAP009949-PA	CG4747-PA	TC007359
EABFB000779	AGAP009949-PA	CG4747-PA	TC007359
EABFB000780	-	-	-
EABFB000781	-	-	-
EABFB000782	AGAP009569-PA	CG9410-PD	TC011815
EABFB000783	AGAP009569-PA	CG9410-PD	TC011815
EABFB000784	-	CG13807-PA	TC010457
EABFB000785	AGAP012999-PA	CG13807-PA	TC010457
EABFB000786	AGAP002526-PA	CG32448-PB	TC013209
EABFB000787	AGAP002526-PA	CG32448-PB	TC013209
EABFB000788	AGAP008312-PA	CG17883-PA	TC013341
EABFB000789	AGAP008312-PA	CG17883-PA	TC013341
EABFB000790	AGAP008909-PA	CG6180-PA	TC001886
EABFB000791	AGAP008909-PA	CG6180-PA	TC001886
EABFB000792	AGAP012305-PA	Mlp60A-PB	TC007136
EABFB000793	AGAP001237-PA	ix-PA	TC010345
EABFB000794	AGAP001237-PA	ix-PA	TC010345
EABFB000795	AGAP007400-PA	CG9449-PD	TC015566
EABFB000796	AGAP007400-PA	CG9451-PA	TC015566
EABFB000797	AGAP006646-PA	T3dh-PA	TC001744
EABFB000798	-	-	-
EABFB000799	AGAP009998-PA	RpS11-PC	TC009438
EABFB000800	AGAP009998-PA	RpS11-PC	TC009438
EABFB000801	AGAP006164-PA	-	TC012415
EABFB000802	AGAP006164-PA	-	TC012415
EABFB000803	AGAP010716-PA	CG17734-PB	TC003997
EABFB000804	AGAP010716-PA	CG17734-PB	TC003997
EABFB000805	AGAP006247-PA	CG17454-PA	TC005331
EABFB000806	AGAP006247-PA	CG17454-PA	TC005331
EABFB000807	-	CG1646-PB	TC009607
EABFB000808	-	CG1646-PB	TC009607
EABFB000809	AGAP004376-PA	CG10467-PA	TC010337
EABFB000810	AGAP004376-PA	CG10467-PA	TC010337
EABFB000811	AGAP000818-PA	Cyp9f2-PA	TC006444
EABFB000812	AGAP000818-PA	Cyp9f2-PA	TC006444
EABFB000813	AGAP010488-PA	CG2453-PA	TC015302
EABFB000814	AGAP010488-PA	CG2453-PA	TC015302
EABFB000815	AGAP006964-PA	CG32147-PA	TC008878
EABFB000816	AGAP006964-PA	CG32147-PA	TC008878
EABFB000817	AGAP000096-PA	-	-
EABFB000818	AGAP000096-PA	-	-
EABFB000819	AGAP000096-PA	-	-
EABFB000820	AGAP005430-PA	CG8009-PA	TC010342
EABFB000821	AGAP005430-PA	CG8009-PA	TC003093
EABFB000822	AGAP004197-PA	Pgd-PA	TC010448
EABFB000823	AGAP004197-PA	Pgd-PA	TC010448
EABFB000824	AGAP003649-PC	CG33936-PA	TC004368
EABFB000825	AGAP003649-PC	CG33936-PA	TC004368
EABFB000826	AGAP003649-PC	CG33936-PA	TC004368
EABFB000827	AGAP008000-PA	CG42557-PA	TC006383
EABFB000828	-	CG42557-PA	TC006383
EABFB000829	AGAP004478-PA	HSPC300-PA	TC030054
EABFB000830	AGAP007614-PA	HSPC300-PA	-
EABFB000831	-	CG31142-PA	TC009143
EABFB000832	-	-	TC009143
EABFB000833	-	-	-
EABFB000834	-	-	-
EABFB000835	-	-	-
EABFB000836	AGAP008054-PA	PebIII-PA	TC014531
EABFB000837	AGAP008054-PA	PebIII-PA	TC014531
EABFB000838	-	CG10326-PA	TC012505
EABFB000839	-	CG10326-PA	TC012505
EABFB000840	-	-	-
EABFB000841	AGAP008537-PA	CG10621-PA	TC013376
EABFB000842	AGAP009651-PA	Tsp29Fa-PB	TC012379
EABFB000843	AGAP009137-PA	Ugt86Dc-PA	TC007056
EABFB000844	AGAP002783-PA	CG17322-PB	TC007056
EABFB000845	-	-	-
EABFB000846	AGAP004742-PB	CG1516-PM	TC007694
EABFB000847	-	-	TC012101
EABFB000848	-	-	TC012101
EABFB000849	AGAP004378-PA	GstE3-PA	TC004940
EABFB000850	AGAP009194-PA	GstE3-PA	TC004447
EABFB000851	AGAP008064-PA	CG1885-PA	TC012334
EABFB000852	AGAP008064-PA	CG1885-PA	TC012334
EABFB000853	AGAP013420-PA	Sxl-PU	TC006105
EABFB000854	AGAP013420-PA	Sxl-PU	TC006105
EABFB000855	AGAP001905-PB	Zn72D-PB	TC004366
EABFB000856	AGAP001905-PB	Zn72D-PB	TC004366
EABFB000857	AGAP000462-PB	Cyp1-PA	TC004820
EABFB000858	AGAP000462-PB	Cyp1-PA	TC004820
EABFB000859	AGAP000462-PB	Cyp1-PA	TC004820
EABFB000860	AGAP006921-PB	ced-6-PA	TC010167
EABFB000861	AGAP006921-PB	ced-6-PA	TC010167
EABFB000862	AGAP012010-PA	Pfrx-PB	TC011990
EABFB000863	AGAP012010-PA	Pfrx-PB	TC011990
EABFB000864	AGAP000512-PB	sd-PG	TC030781
EABFB000865	-	-	-
EABFB000866	-	-	-
EABFB000867	-	-	-
EABFB000868	AGAP002867-PA	Cyp6a13-PA	TC007315
EABFB000869	AGAP002867-PA	Cyp6a19-PA	TC007314
EABFB000870	AGAP012136-PA	mRpS25-PA	TC013231
EABFB000871	AGAP012136-PA	mRpS25-PA	TC013231
EABFB000872	AGAP004931-PA	CG33052-PA	TC003252
EABFB000873	AGAP004931-PA	CG33052-PA	TC003252
EABFB000874	AGAP012301-PA	CG1827-PC	TC007572
EABFB000875	AGAP012301-PA	CG1827-PC	TC007572
EABFB000876	-	-	TC015373
EABFB000877	-	-	TC015373
EABFB000878	-	-	TC015373
EABFB000879	AGAP004919-PA	RpL15-PE	TC011204
EABFB000880	AGAP004919-PA	RpL15-PE	TC011204
EABFB000881	AGAP004919-PA	RpL15-PE	TC011204
EABFB000882	AGAP011716-PA	mRpL53-PA	TC007815
EABFB000883	AGAP011716-PA	mRpL53-PA	TC007815
EABFB000884	AGAP005228-PA	MED9-PC	TC012102
EABFB000885	AGAP005228-PA	MED9-PC	TC012102
EABFB000886	-	-	TC006808
EABFB000887	AGAP007781-PA	Thor-PA	TC006808
EABFB000888	AGAP004722-PA	CG34246-PA	TC014961
EABFB000889	-	-	TC014961
EABFB000890	AGAP008836-PA	mus81-PA	TC005007
EABFB000891	-	-	TC003671
EABFB000892	AGAP002706-PA	SmG-PB	TC010648
EABFB000893	AGAP002706-PA	SmG-PB	TC010648
EABFB000894	AGAP002706-PA	SmG-PB	TC010648
EABFB000895	AGAP005081-PA	boca-PA	TC000405
EABFB000896	AGAP005081-PA	boca-PA	TC000405
EABFB000897	AGAP002350-PA	up-PK	TC000933
EABFB000898	AGAP003556-PA	RpL3-PF	TC005395
EABFB000899	AGAP003556-PA	RpL3-PF	TC005395
EABFB000900	AGAP008115-PA	-	TC006193
EABFB000901	AGAP005046-PB	RpL22-PA	TC015654
EABFB000902	AGAP005046-PB	RpL22-PA	TC015654
EABFB000903	AGAP008883-PA	l(2)35Bg-PA	TC004939
EABFB000904	AGAP008883-PA	l(2)35Bg-PA	TC004939
EABFB000905	AGAP002564-PD	Ald-PI	TC014998
EABFB000906	AGAP002564-PD	Ald-PI	TC014998
EABFB000907	-	RhoGAP68F-PA	TC002732
EABFB000908	-	-	-
EABFB000909	-	-	-
EABFB000910	-	-	-
EABFB000911	AGAP011837-PA	CG2021-PA	TC015638
EABFB000912	AGAP011837-PA	CG2021-PA	TC015638
EABFB000913	AGAP009920-PA	RpL37A-PA	TC006567
EABFB000914	AGAP009920-PA	RpL37A-PA	TC006567
EABFB000915	AGAP009920-PA	RpL37A-PA	TC006567
EABFB000916	AGAP007852-PA	Acon-PD	TC005725
EABFB000917	AGAP007852-PA	Acon-PD	TC005725
EABFB000918	AGAP007406-PA	Ef1alpha48D-PB	TC010452
EABFB000919	AGAP007406-PA	Ef1alpha48D-PB	TC010452
EABFB000920	AGAP007406-PA	Ef1alpha48D-PB	TC010452
EABFB000921	AGAP010957-PA	Cam-PB	TC001251
EABFB000922	-	Tsp97E-PD	TC004558
EABFB000923	-	Tsp97E-PD	TC004558
EABFB000924	AGAP013542-PA	CG42376-PC	-
EABFB000925	AGAP013542-PA	CG42376-PC	-
EABFB000926	-	-	-
EABFB000927	-	-	-
EABFB000928	AGAP009584-PA	TrxT-PA	TC015376
EABFB000929	AGAP009584-PA	TrxT-PA	TC015376
EABFB000930	AGAP009584-PA	TrxT-PA	TC015376
EABFB000931	-	-	-
EABFB000932	-	-	-
EABFB000933	AGAP009509-PA	aub-PC	TC008711
EABFB000934	AGAP009509-PA	aub-PC	TC008711
EABFB000935	AGAP004695-PA	CG7192-PB	TC016197
EABFB000936	AGAP004695-PA	CG7192-PB	TC016197
EABFB000937	-	-	TC013134
EABFB000938	AGAP009873-PA	Cpr49Ab-PA	TC013134
EABFB000939	AGAP004631-PA	CG17271-PA	TC014175
EABFB000940	AGAP004631-PA	CG17271-PB	TC014175
EABFB000941	AGAP007565-PA	l(2)tid-PC	TC008059
EABFB000942	AGAP007565-PB	l(2)tid-PC	TC008059
EABFB000943	AGAP000110-PA	mRpL40-PA	TC015959
EABFB000944	AGAP000110-PA	mRpL40-PA	TC015959
EABFB000945	AGAP006113-PA	CG2812-PA	TC001582
EABFB000946	AGAP006113-PA	CG2812-PA	TC001582
EABFB000947	AGAP002085-PB	CG31997-PA	TC015595
EABFB000948	-	-	-
EABFB000949	-	-	-
EABFB000950	AGAP001330-PA	Fur1-PB	TC010869
EABFB000951	AGAP001330-PA	Fur1-PA	TC010869
EABFB000952	AGAP004296-PA	Spase12-PA	TC010137
EABFB000953	AGAP004296-PA	Spase12-PA	TC010137
EABFB000954	AGAP004296-PA	Spase12-PA	TC010137
EABFB000955	-	-	-
EABFB000956	-	-	-
EABFB000957	-	-	-
EABFB000958	AGAP010010-PA	CG7830-PA	TC007206
EABFB000959	AGAP010010-PA	CG7830-PA	TC007206
EABFB000960	AGAP012061-PA	Eaf-PH	TC015812
EABFB000961	-	-	-
EABFB000962	-	-	-
EABFB000963	AGAP001802-PA	Marf-PC	TC011638
EABFB000964	-	-	-
EABFB000965	-	-	-
EABFB000966	-	-	-
EABFB000967	-	-	-
EABFB000968	AGAP009163-PA	-	TC009467
EABFB000969	-	-	TC009467
EABFB000970	AGAP008503-PA	-	-
EABFB000971	-	-	-
EABFB000972	-	-	-
EABFB000973	-	-	-
EABFB000974	AGAP001459-PA	RpL17-PA	TC013536
EABFB000975	AGAP001459-PA	RpL17-PA	TC013536
EABFB000976	AGAP007520-PA	CG32250-PA	TC008692
EABFB000977	AGAP007520-PA	CG32250-PA	TC008692
EABFB000978	AGAP004394-PA	DppIII-PC	TC008673
EABFB000979	AGAP004394-PA	DppIII-PC	TC008673
EABFB000980	AGAP006967-PA	CG32521-PB	TC006138
EABFB000981	-	-	-
EABFB000982	AGAP005502-PA	CG8757-PA	TC005026
EABFB000983	AGAP005501-PA	CG7077-PA	TC005026
EABFB000984	-	-	-
EABFB000985	-	-	TC005719
EABFB000986	AGAP008369-PA	-	TC013741
EABFB000987	AGAP008369-PA	-	TC013741
EABFB000988	AGAP011789-PA	CG40160-PG	TC000249
EABFB000989	-	CG40160-PG	TC000249
EABFB000990	AGAP002865-PA	Cyp6d5-PA	TC000151
EABFB000991	AGAP002867-PA	Cyp6g2-PA	TC000151
EABFB000992	AGAP004959-PB	imd-PA	TC010851
EABFB000993	AGAP004959-PB	imd-PA	TC010851
EABFB000994	AGAP004936-PA	-	TC003939
EABFB000995	-	-	-
EABFB000996	AGAP011630-PA	-	TC004015
EABFB000997	AGAP008344-PA	RpL37a-PA	TC012106
EABFB000998	AGAP008344-PA	RpL37a-PA	TC012106
EABFB000999	AGAP000952-PA	RpL37a-PA	TC012363
EABFB001000	-	-	TC007147
EABFB001001	-	-	-
EABFB001002	AGAP012137-PA	CG14414-PB	TC003758
EABFB001003	AGAP012137-PA	CG14414-PB	TC003758
EABFB001004	AGAP005110-PA	Arp66B-PA	TC002963
EABFB001005	AGAP005110-PA	Arp66B-PA	TC002963
EABFB001006	AGAP008907-PA	CG2107-PA	TC004777
EABFB001007	AGAP008907-PA	CG2107-PA	TC004777
EABFB001008	-	-	-
EABFB001009	AGAP006755-PA	snRNP70K-PA	TC002933
EABFB001010	-	-	TC014256
EABFB001011	-	-	TC014256
EABFB001012	AGAP004852-PA	hts-PN	TC004497
EABFB001013	AGAP004852-PB	hts-PJ	TC004497
EABFB001014	AGAP003636-PA	CG6910-PB	TC015591
EABFB001015	AGAP003636-PA	CG6910-PB	TC015591
EABFB001016	-	-	-
EABFB001017	-	-	-
EABFB001018	AGAP008092-PA	Gmer-PA	TC014956
EABFB001019	AGAP008092-PA	Gmer-PA	TC014956
EABFB001020	-	-	TC008204
EABFB001021	AGAP010142-PA	Dat-PB	TC008204
EABFB001022	AGAP008876-PA	l(2)k14505-PA	TC013923
EABFB001023	AGAP008876-PA	l(2)k14505-PA	TC013923
EABFB001024	AGAP003798-PA	CG5916-PA	TC010409
EABFB001025	AGAP003798-PA	CG5916-PA	TC010409
EABFB001026	AGAP005410-PB	Ard1-PD	TC000030
EABFB001027	AGAP005410-PB	Ard1-PD	TC000030
EABFB001028	AGAP001585-PC	dnk-PA	TC003337
EABFB001029	AGAP001585-PC	dnk-PA	TC003337
EABFB001030	AGAP001401-PA	CG13601-PA	TC030681-GA
EABFB001031	AGAP001401-PA	CG13601-PA	TC030681-GA
EABFB001032	AGAP010257-PA	RpL13A-PB	TC013477
EABFB001033	-	Hex-A-PA	TC000319
EABFB001034	-	Hex-A-PA	TC000319
EABFB001035	AGAP002062-PA	CG12259-PA	TC008623
EABFB001036	AGAP000950-PA	mRpL9-PA	TC010194
EABFB001037	AGAP004294-PA	Ubqn-PA	TC004781
EABFB001038	AGAP004294-PA	Ubqn-PA	TC004781
EABFB001039	AGAP000055-PA	scrib-PL	TC011397
EABFB001040	AGAP000054-PA	scrib-PK	TC011397
EABFB001041	AGAP000500-PA	Cpr-PA	TC012437
EABFB001042	AGAP000500-PA	Cpr-PA	TC012437
EABFB001043	AGAP011973-PA	CG5380-PA	TC030601
EABFB001044	AGAP011973-PA	-	TC030601
EABFB001045	-	CREG-PB	TC004921
EABFB001046	-	CREG-PB	TC004921
EABFB001047	-	CREG-PB	TC004921
EABFB001048	-	-	-
EABFB001049	-	-	-
EABFB001050	AGAP010836-PA	CG7081-PA	-
EABFB001051	AGAP010836-PA	CG7081-PA	-
EABFB001052	AGAP001986-PA	CG4673-PA	TC005938
EABFB001053	AGAP001986-PA	CG4673-PA	TC005938
EABFB001054	AGAP010318-PA	Gbeta5-PA	TC008821
EABFB001055	AGAP003791-PA	-	-
EABFB001056	AGAP003737-PA	CG32708-PA	TC014423
EABFB001057	AGAP003737-PA	CG32708-PA	TC014423
EABFB001058	AGAP007665-PA	CG9917-PA	TC012520
EABFB001059	AGAP009173-PA	fbp-PB	TC001209
EABFB001060	AGAP009173-PA	fbp-PB	TC001209
EABFB001061	AGAP008756-PA	Syx5-PA	TC007975
EABFB001062	AGAP008756-PA	Syx5-PA	TC007975
EABFB001063	-	-	-
EABFB001064	-	-	-
EABFB001065	AGAP009861-PA	chic-PD	TC014115
EABFB001066	AGAP009861-PA	chic-PD	TC014115
EABFB001067	AGAP004262-PA	CG14661-PA	TC014397
EABFB001068	AGAP000851-PA	levy-PA	TC006519
EABFB001069	-	-	-
EABFB001070	-	-	-
EABFB001071	AGAP005427-PA	RpL28-PF	TC003255
EABFB001072	AGAP005427-PA	RpL28-PF	TC003255
EABFB001073	AGAP004492-PA	CG1240-PA	TC012018
EABFB001074	AGAP004492-PA	CG1240-PA	TC012018
EABFB001075	AGAP006246-PA	Alg-2-PC	TC007304
EABFB001076	AGAP006246-PA	Alg-2-PC	TC007304
EABFB001077	AGAP012727-PA	mt:Cyt-b-PA	-
EABFB001078	AGAP012727-PA	mt:Cyt-b-PA	-
EABFB001079	AGAP004428-PA	mfas-PN	TC012903
EABFB001080	AGAP004428-PA	mfas-PN	TC012903
EABFB001081	AGAP003134-PA	Fkbp13-PC	TC002441
EABFB001082	AGAP001341-PA	CG1440-PC	TC015316
EABFB001083	AGAP001341-PA	CG1440-PC	TC015316
EABFB001084	AGAP005203-PE	-	TC002546
EABFB001085	AGAP005203-PE	-	TC002546
EABFB001086	AGAP007699-PA	ran-PA	TC012793
EABFB001087	AGAP007699-PA	ran-PA	TC012793
EABFB001088	-	-	-
EABFB001089	-	-	-
EABFB001090	AGAP011334-PA	fax-PA	TC000100
EABFB001091	AGAP002989-PA	CG9427-PA	TC007331
EABFB001092	AGAP011504-PA	Sec61beta-PA	TC013365
EABFB001093	AGAP011504-PA	Sec61beta-PA	TC013365
EABFB001094	AGAP008193-PA	Ndg-PB	TC008043
EABFB001095	AGAP008193-PA	Ndg-PB	TC008043
EABFB001096	AGAP009324-PA	RpL34b-PA	TC005648
EABFB001097	AGAP009324-PA	RpL34b-PA	TC005648
EABFB001098	AGAP003532-PA	RpS3A-PA	TC015539
EABFB001099	AGAP003532-PA	RpS3A-PA	TC015539
EABFB001100	AGAP001082-PA	Sap-r-PB	TC000449
EABFB001101	AGAP001082-PA	Sap-r-PB	TC000449
EABFB001102	AGAP003770-PA	mRpL51-PA	TC000768
EABFB001103	-	-	TC015970
EABFB001104	-	-	-
EABFB001105	AGAP001138-PA	ATPsyn-b-PA	TC009556
EABFB001106	AGAP001138-PA	ATPsyn-b-PA	TC009556
EABFB001107	AGAP005982-PA	Reg-5-PA	TC015311
EABFB001108	AGAP006824-PA	CG34424-PA	TC008903
EABFB001109	AGAP006824-PA	CG34424-PA	TC008903
EABFB001110	AGAP001364-PA	CG34191-PA	TC007454
EABFB001111	AGAP001364-PA	CG34191-PA	TC007454
EABFB001112	AGAP011035-PA	CG10754-PA	TC007585
EABFB001113	AGAP011035-PA	CG10754-PA	TC007585
EABFB001114	AGAP008212-PA	Cyp6a13-PA	TC007313
EABFB001115	AGAP008212-PA	Cyp6a13-PA	TC007313
EABFB001116	-	-	-
EABFB001117	-	-	-
EABFB001118	AGAP009431-PA	oho23B-PB	TC004308
EABFB001119	AGAP009431-PA	oho23B-PB	TC004308
EABFB001120	AGAP001177-PA	CBP-PB	TC015693
EABFB001121	AGAP007580-PA	RpL18-PA	TC003672
EABFB001122	AGAP007580-PA	RpL18-PA	TC003672
EABFB001123	-	-	-
EABFB001124	-	CG8860-PA	TC007282
EABFB001125	AGAP008693-PA	CG30423-PC	-
EABFB001126	AGAP008693-PA	CG30423-PC	-
EABFB001127	AGAP010131-PA	Oda-PB	TC009606
EABFB001128	AGAP010131-PA	Oda-PB	TC009606
EABFB001129	AGAP002346-PA	RpS14a-PA	TC011085
EABFB001130	-	-	TC013025
EABFB001131	-	-	TC013025
EABFB001132	AGAP009850-PA	CG3164-PD	TC007466
EABFB001133	AGAP004486-PA	CG5315-PA	TC015429
EABFB001134	AGAP004486-PA	CG5315-PA	TC015429
EABFB001135	AGAP010375-PA	RpS18-PA	TC014405
EABFB001136	AGAP000534-PA	GS-PI	TC030045
EABFB001137	AGAP000534-PA	GS-PI	TC030045
EABFB001138	-	-	-
EABFB001139	-	-	-
EABFB001140	AGAP011826-PA	CG9065-PA	TC006526
EABFB001141	AGAP011826-PA	CG9065-PA	TC006526
EABFB001142	AGAP000953-PB	Qm-PD	TC012375
EABFB001143	AGAP000953-PB	Qm-PD	TC012375
EABFB001144	-	-	-
EABFB001145	-	-	-
EABFB001146	AGAP011765-PA	fat-spondin-PA	TC007351
EABFB001147	AGAP009031-PA	RpL5-PB	TC011241
EABFB001148	AGAP009031-PA	RpL5-PB	TC011241
EABFB001149	AGAP001745-PA	Rpn2-PA	-
EABFB001150	AGAP009288-PA	CG10908-PA	TC009744
EABFB001151	AGAP012284-PA	RpL18A-PA	TC004468
EABFB001152	AGAP012284-PA	RpL18A-PA	TC004468
EABFB001153	-	Pig1-PB	-
EABFB001154	-	Pig1-PB	-
EABFB001155	AGAP010212-PA	CG13993-PA	TC010530
EABFB001156	AGAP010212-PA	CG13993-PA	TC010530
EABFB001157	AGAP006584-PA	CG42259-PA	-
EABFB001158	AGAP006584-PA	CG42259-PA	-
EABFB001159	-	CG14482-PA	TC004680
EABFB001160	-	CG14482-PA	TC004680
EABFB001161	AGAP011842-PA	Spase25-PA	TC013119
EABFB001162	AGAP011842-PA	Spase25-PA	TC013119
EABFB001163	AGAP003623-PC	l(2)44DEa-PD	TC014440
EABFB001164	AGAP003623-PC	l(2)44DEa-PD	TC014440
EABFB001165	AGAP001335-PA	ctp-PC	TC015765
EABFB001166	AGAP001335-PA	ctp-PC	TC015765
EABFB001167	-	Spase22-23-PA	TC008077
EABFB001168	-	Spase22-23-PA	TC008077
EABFB001169	AGAP011077-PA	RpS12-PB	TC009260
EABFB001170	AGAP011077-PA	RpS12-PB	TC009260
EABFB001171	AGAP003814-PA	CG6746-PA	TC013556
EABFB001172	AGAP003814-PA	CG6746-PA	TC013556
EABFB001173	AGAP004378-PA	GstE3-PA	TC004443
EABFB001174	AGAP004378-PA	GstE3-PA	TC004443
EABFB001175	AGAP007975-PA	CG5261-PB	TC005597
EABFB001176	AGAP004991-PA	Pros26-PA	TC000069
EABFB001177	AGAP004991-PA	Pros26-PA	TC000069
EABFB001178	AGAP005245-PE	lola-PU	TC003097
EABFB001179	AGAP005245-PC	lola-PZ	TC003097
EABFB001180	-	-	-
EABFB001181	AGAP002608-PA	CG13369-PA	TC006516
EABFB001182	AGAP002608-PA	CG13369-PA	TC006516
EABFB001183	AGAP002754-PA	RpL35A-PA	TC002098
EABFB001184	AGAP002754-PA	RpL35A-PA	TC002098
EABFB001185	AGAP006037-PA	RpL23A-PA	TC012708
EABFB001186	AGAP006037-PA	RpL23A-PA	TC012708
EABFB001187	-	-	TC013876
EABFB001188	AGAP001656-PA	CG9107-PB	TC010334
EABFB001189	AGAP001656-PA	CG9107-PB	TC010334
EABFB001190	AGAP011828-PA	Cp1-PC	TC011003
EABFB001191	AGAP011828-PA	Cp1-PC	TC011003
EABFB001192	AGAP006389-PA	CG40127-PA	TC008797
EABFB001193	AGAP013061-PA	CG14661-PA	TC013562
EABFB001194	-	-	-
EABFB001195	AGAP008985-PA	Tpr2-PB	TC014273
EABFB001196	-	-	-
EABFB001197	AGAP000849-PA	CG18624-PD	TC004001
EABFB001198	AGAP000849-PA	CG18624-PD	TC004001
EABFB001199	AGAP001218-PA	alphaTub84B-PA	TC004873
EABFB001200	AGAP001218-PA	alphaTub84B-PA	TC004873
EABFB001201	AGAP005131-PA	RpS24-PA	TC003842
EABFB001202	AGAP005131-PA	RpS24-PA	TC003842
EABFB001203	AGAP001955-PB	CG4433-PB	TC015071
EABFB001204	AGAP001955-PB	CG4433-PB	TC015071
EABFB001205	-	-	-
EABFB001206	-	-	-
EABFB001207	-	-	-
EABFB001208	AGAP011896-PA	RpL31-PA	TC008311
EABFB001209	AGAP011896-PA	RpL31-PA	TC008311
EABFB001210	AGAP012126-PA	CG18815-PC	TC011535
EABFB001211	AGAP012126-PA	CG18815-PC	TC011535
EABFB001212	AGAP007657-PA	Sdc-PC	TC010796
EABFB001213	AGAP002465-PA	Fer1HCH-PD	TC000476
EABFB001214	AGAP002465-PA	Fer1HCH-PD	TC000476
EABFB001215	AGAP010428-PA	CG33138-PA	TC004619
EABFB001216	AGAP010428-PA	CG33138-PA	TC004619
EABFB001217	AGAP009176-PA	CG3523-PA	TC011522
EABFB001218	AGAP004462-PA	RpS25-PB	TC008875
EABFB001219	AGAP004462-PA	RpS25-PB	TC008875
EABFB001220	AGAP001622-PA	Mlc2-PA	TC011769
EABFB001221	AGAP001622-PA	Mlc2-PA	TC011769
EABFB001222	AGAP003325-PA	CG32230-PB	TC014044
EABFB001223	AGAP003325-PA	CG32230-PB	TC014044
EABFB001224	-	-	TC008683
EABFB001225	AGAP006001-PA	Cpr65Av-PA	TC014497
EABFB001226	AGAP006001-PA	Cpr65Av-PA	TC014497
EABFB001227	AGAP007736-PA	MESR3-PA	TC008033
EABFB001228	AGAP003768-PA	sop-PA	TC007364
EABFB001229	AGAP003768-PA	sop-PA	TC007364
EABFB001230	AGAP006183-PA	sli-PB	TC004539
EABFB001231	AGAP006183-PA	sli-PB	TC004539
EABFB001232	AGAP007162-PA	l(2)efl-PA	TC006793
EABFB001233	AGAP007643-PB	14-3-3zeta-PJ	TC006109
EABFB001234	AGAP005991-PA	RpL14-PA	TC003967
EABFB001235	AGAP006130-PA	CG5642-PA	TC003034
EABFB001236	AGAP006130-PA	CG5642-PA	TC003034
EABFB001237	AGAP000367-PA	CG1532-PA	TC010680
EABFB001238	AGAP000367-PA	CG1532-PA	TC010680
EABFB001239	-	-	-
EABFB001240	-	-	-
EABFB001241	AGAP008052-PA	PebIII-PA	TC008682
EABFB001242	AGAP008052-PA	PebIII-PA	TC008682
EABFB001243	AGAP002401-PA	Vha26-PB	TC010367
EABFB001244	AGAP002401-PA	Vha26-PB	TC010367
EABFB001245	AGAP002449-PA	Ugt35b-PA	TC002056
EABFB001246	AGAP002449-PA	Ugt35b-PA	TC002056
EABFB001247	AGAP004192-PA	Hsc70-3-PC	TC004425
EABFB001248	AGAP008727-PA	CG10664-PB	TC009512
EABFB001249	AGAP008727-PA	CG10664-PB	TC009512
EABFB001250	AGAP002630-PA	CG40472-PC	TC011303
EABFB001251	AGAP002630-PA	CG40472-PC	TC011303
EABFB001252	AGAP006766-PA	Nacalpha-PA	TC009028
EABFB001253	-	-	-
EABFB001254	AGAP000852-PA	smt3-PA	TC003790
EABFB001255	AGAP005032-PB	Cnx99A-PD	TC007397
EABFB001256	AGAP005032-PB	Cnx99A-PD	TC007397
EABFB001257	AGAP007088-PA	CG2852-PA	TC014505
EABFB001258	AGAP007088-PA	CG2852-PA	TC014505
EABFB001259	-	-	-
EABFB001260	-	-	-
EABFB001261	AGAP001910-PA	RpS3-PA	TC008261
EABFB001262	AGAP001910-PA	RpS3-PA	TC008261
EABFB001263	AGAP003725-PA	CG6643-PA	TC014419
EABFB001264	AGAP003725-PA	CG6643-PA	TC014419
EABFB001265	AGAP011173-PA	RpL11-PA	TC005792
EABFB001266	AGAP011173-PA	RpL11-PA	TC005792
EABFB001267	AGAP009381-PA	CG5958-PA	TC013464
EABFB001268	AGAP009381-PA	CG5958-PA	TC013464
EABFB001269	AGAP000739-PA	RpS10b-PC	TC007928
EABFB001270	AGAP000739-PA	RpS10b-PC	TC007928
EABFB001271	-	-	TC015508
EABFB001272	AGAP001995-PA	Pros25-PA	TC004868
EABFB001273	AGAP001995-PA	Pros25-PA	TC004868
EABFB001274	AGAP010175-PA	capt-PB	TC001635
EABFB001275	AGAP009334-PA	Vha16-PD	TC011025
EABFB001276	AGAP012304-PA	Mp20-PB	TC007135
EABFB001277	AGAP001464-PB	CrebA-PB	TC010778
EABFB001278	AGAP001345-PA	Lsp1beta-PA	TC005375
EABFB001279	AGAP001345-PA	Lsp1beta-PA	TC005375
EABFB001280	-	-	-
EABFB001281	-	-	-
EABFB001282	AGAP010229-PA	pyd3-PA	TC015857
EABFB001283	AGAP010229-PA	pyd3-PA	TC015857
EABFB001284	AGAP001312-PA	Scsalpha-PA	TC004730
EABFB001285	AGAP008527-PA	Tsp39D-PB	TC014706
EABFB001286	-	-	-
EABFB001287	AGAP010471-PA	CG6981-PA	TC005653
EABFB001288	AGAP010471-PA	CG6981-PA	TC005653
EABFB001289	AGAP004581-PA	Hsp70Ba-PA	TC005094
EABFB001290	AGAP006459-PA	CG17737-PA	TC000143
EABFB001291	-	-	-
EABFB001292	AGAP007162-PA	l(2)efl-PA	TC003541
EABFB001293	AGAP000897-PA	CG5010-PA	TC006365
EABFB001294	AGAP000897-PA	CG5010-PA	TC006365
EABFB001295	AGAP010573-PA	CG14483-PA	TC011347
EABFB001296	AGAP009182-PA	Sec61alpha-PA	TC010557
EABFB001297	AGAP001488-PB	inx2-PC	TC011417
EABFB001298	AGAP001488-PB	inx2-PC	TC011417
EABFB001299	AGAP003790-PD	AnnIX-PC	TC011788
EABFB001300	AGAP003790-PB	Anxb11-PB	TC011788
EABFB001301	AGAP004315-PA	Pink1-PH	TC013202
EABFB001302	AGAP004819-PA	CG8331-PD	TC008958
EABFB001303	AGAP004819-PA	CG8331-PD	TC008958
EABFB001304	AGAP000877-PA	Cyp4g15-PA	TC007061
EABFB001305	AGAP000877-PA	Cyp4g15-PA	TC007061
EABFB001306	AGAP003707-PA	CG40228-PC	TC030554
EABFB001307	AGAP003707-PA	CG40228-PC	TC030554
EABFB001308	AGAP011478-PA	-	TC015563
EABFB001309	AGAP011687-PA	RpL27-PA	TC001671
EABFB001310	AGAP011687-PA	RpL27-PA	TC001671
EABFB001311	AGAP003652-PB	Aldh-PA	TC000960
EABFB001312	AGAP003652-PB	Aldh-PA	TC000960
EABFB001313	AGAP005376-PA	mge-PA	TC012425
EABFB001314	AGAP005376-PA	mge-PA	TC012425
EABFB001315	-	-	-
EABFB001316	-	-	-
EABFB001317	-	-	-
EABFB001318	AGAP011696-PA	CG6839-PA	TC004502
EABFB001319	AGAP011696-PA	CG6839-PA	TC004502
EABFB001320	AGAP004533-PA	CG10992-PA	TC002955
EABFB001321	AGAP004533-PA	CG10992-PA	TC002955
EABFB001322	AGAP000500-PD	Cpr-PA	TC012437
EABFB001323	AGAP000500-PD	Cpr-PA	TC012437
EABFB001324	AGAP007294-PA	th-PC	TC001192
EABFB001325	AGAP009491-PA	l(2)06225-PC	TC008513
EABFB001326	AGAP009491-PA	l(2)06225-PC	TC008513
EABFB001327	AGAP000260-PB	sun-PB	TC003214
EABFB001328	AGAP000260-PB	sun-PB	TC003214
EABFB001329	AGAP007843-PA	mdy-PC	TC014471
EABFB001330	AGAP007843-PA	mdy-PC	TC014471
EABFB001331	AGAP007082-PA	CG12203-PA	TC010049
EABFB001332	AGAP001884-PA	l(1)G0255-PA	TC013056
EABFB001333	AGAP010421-PA	CG11876-PD	TC011159
EABFB001334	AGAP002277-PA	CG34132-PA	TC000046
EABFB001335	AGAP002277-PA	CG34132-PA	TC000046
EABFB001336	AGAP009281-PA	NLaz-PA	TC010813
EABFB001337	AGAP009281-PA	NLaz-PA	TC010813
EABFB001338	AGAP002788-PA	CG5903-PA	TC005066
EABFB001339	AGAP001064-PA	bai-PA	TC016304
EABFB001340	AGAP001064-PA	bai-PA	TC016304
EABFB001341	AGAP011157-PA	CG16817-PA	TC014013
EABFB001342	AGAP011157-PA	CG16817-PA	TC014013
EABFB001343	AGAP011115-PA	-	TC009857
EABFB001344	AGAP012186-PA	CG8446-PB	TC004121
EABFB001345	AGAP012186-PA	CG8446-PB	TC004121
EABFB001346	-	CG34131-PA	TC001745
EABFB001347	AGAP005095-PA	Act87E-PB	TC003326
EABFB001348	AGAP005095-PA	Act87E-PB	TC003326
EABFB001349	AGAP010606-PA	Tim8-PA	TC007570
EABFB001350	AGAP010606-PA	Tim8-PA	TC007570
EABFB001351	AGAP010515-PA	CG12343-PA	TC006199
EABFB001352	AGAP010515-PA	CG12343-PA	TC006199
EABFB001353	AGAP006630-PA	CG34439-PA	TC004750
EABFB001354	AGAP010591-PA	RpS20-PA	TC008667
EABFB001355	AGAP000385-PD	l(1)G0193-PA	TC006209
EABFB001356	AGAP001911-PA	RpL6-PB	TC030666
EABFB001357	AGAP001911-PA	RpL6-PB	TC030666
EABFB001358	-	-	-
EABFB001359	-	-	-
EABFB001360	AGAP008822-PA	Fkbp13-PC	TC002441
EABFB001361	AGAP008822-PA	Fkbp13-PC	TC002441
EABFB001362	AGAP007927-PA	RpS27A-PA	TC001225
EABFB001363	AGAP007927-PA	RpS27A-PA	TC001225
EABFB001364	AGAP011797-PA	CG11009-PA	TC005552
EABFB001365	AGAP013061-PA	CG14661-PA	TC014248
EABFB001366	AGAP013061-PA	CG14661-PA	TC014248
EABFB001367	AGAP009441-PA	Ef2b-PB	TC008784
EABFB001368	-	-	-
EABFB001369	-	-	-
EABFB001370	-	-	-
EABFB001371	-	-	-
EABFB001372	AGAP000948-PA	CG12404-PA	TC004427
EABFB001373	AGAP000948-PA	CG12404-PA	TC004427
EABFB001374	AGAP009330-PA	TpnC25D-PA	TC006493
EABFB001375	AGAP009330-PA	TpnC25D-PA	TC006493
EABFB001376	AGAP002857-PA	Npc2b-PA	TC016351
EABFB001377	AGAP002857-PA	Npc2b-PA	TC016351
EABFB001378	AGAP012045-PA	CG10077-PA	TC002368
EABFB001379	AGAP012045-PA	CG10077-PC	TC002368
EABFB001380	AGAP002667-PA	Tctp-PA	TC014289
EABFB001381	AGAP002667-PA	Tctp-PA	TC014289
EABFB001382	-	-	-
EABFB001383	-	-	-
EABFB001384	AGAP005149-PA	CG7637-PA	-
EABFB001385	AGAP008054-PA	PebIII-PA	TC008680
EABFB001386	AGAP008054-PA	PebIII-PA	TC008680
EABFB001387	AGAP005861-PA	SsRbeta-PA	TC001756
EABFB001388	AGAP000941-PB	CG14207-PB	TC001152
EABFB001389	AGAP003599-PA	Oscp-PA	TC000462
EABFB001390	AGAP003599-PA	Oscp-PA	TC000462
EABFB001391	AGAP003277-PD	cathD-PA	TC004989
EABFB001392	AGAP003277-PD	cathD-PA	TC004989
EABFB001393	AGAP009622-PA	Pfrx-PB	TC006370
EABFB001394	AGAP009622-PA	Pfrx-PB	TC006370
EABFB001395	AGAP010892-PA	CG3168-PB	TC004597
EABFB001396	AGAP009271-PA	Prosbeta1-PA	TC008665
EABFB001397	AGAP009271-PA	Prosbeta1-PA	TC008665
EABFB001398	-	-	-
EABFB001399	-	-	-
EABFB001400	AGAP011054-PA	Jafrac1-PA	TC014929
EABFB001401	AGAP001826-PA	Rfabg-PA	TC030467
EABFB001402	AGAP001826-PA	Rfabg-PA	TC030467
EABFB001403	-	-	-
EABFB001404	AGAP005095-PA	Act87E-PB	TC003326
EABFB001405	AGAP005095-PA	Act87E-PB	TC003326
EABFB001406	AGAP007288-PA	CG4660-PA	TC007569
EABFB001407	AGAP001621-PA	CG1983-PA	TC011768
EABFB001408	-	-	-
EABFB001409	AGAP004636-PA	CG6928-PA	TC006637
EABFB001410	AGAP003904-PB	CG4199-PI	TC006048
EABFB001411	AGAP001799-PB	Tm2-PB	TC011461
EABFB001412	AGAP008633-PA	Herp-PB	TC010160
EABFB001413	-	-	-
EABFB001414	AGAP008433-PA	CG11266-PB	TC014444
EABFB001415	AGAP005761-PA	CG6903-PA	TC002950
EABFB001416	AGAP004458-PC	CG32687-PA	TC007366
EABFB001417	AGAP003171-PA	-	TC014554
EABFB001418	AGAP001313-PA	Chd64-PB	TC002925
EABFB001419	AGAP002800-PA	cin-PA	TC008136
EABFB001420	AGAP004438-PA	CG5669-PA	TC012895
EABFB001421	AGAP003049-PA	CG9747-PA	TC016414
EABFB001422	AGAP002956-PA	U2af38-PA	TC010403
EABFB001423	AGAP002651-PA	Bruce-PA	TC009848
EABFB001424	-	-	-
EABFB001425	AGAP008611-PA	CG16974-PA	TC008146
EABFB001426	-	-	TC012990
EABFB001427	-	-	-
EABFB001428	AGAP002947-PA	SMC1-PA	TC005672
EABFB001429	AGAP001414-PA	CG5451-PA	TC001051
EABFB001430	AGAP012885-PA	His4:CG33891-PA	TC005056
EABFB001431	-	-	-
EABFB001432	AGAP012141-PA	CG42672-PL	TC012347
EABFB001433	-	-	-
EABFB001434	AGAP004986-PA	CG7484-PB	TC003269
EABFB001435	AGAP011172-PA	Eip55E-PA	TC012563
EABFB001436	AGAP004465-PA	CG11837-PA	TC011352
EABFB001437	-	-	-
EABFB001438	AGAP004497-PA	CG8420-PA	TC012466
EABFB001439	-	-	TC010462
EABFB001440	-	CG34200-PA	-
EABFB001441	AGAP004550-PA	CG33977-PA	TC014898
EABFB001442	-	-	-
EABFB001443	-	CG17068-PA	TC014707
EABFB001444	-	-	-
EABFB001445	-	-	-
EABFB001446	-	-	-
EABFB001447	AGAP004297-PA	CG5854-PA	TC000317
EABFB001448	AGAP002528-PA	CG5161-PA	TC007973
EABFB001449	-	-	-
EABFB001450	AGAP001743-PA	ERR-PA	TC009140
EABFB001451	AGAP005777-PB	CG5284-PC	TC003158
EABFB001452	AGAP011787-PA	CG5390-PA	TC000247
EABFB001453	-	-	-
EABFB001454	AGAP009116-PA	cnir-PA	-
EABFB001455	AGAP004055-PA	CG5214-PA	TC010587
EABFB001456	-	-	-
EABFB001457	AGAP008099-PA	CG8386-PA	TC015547
EABFB001458	AGAP012792-PA	CG11975-PA	TC001220
EABFB001459	-	-	-
EABFB001460	-	-	-
EABFB001461	-	-	-
EABFB001462	AGAP010462-PA	brm-PD	TC011073
EABFB001463	-	-	TC010029
EABFB001464	AGAP004028-PA	CG31368-PD	TC015422
EABFB001465	-	-	-
EABFB001466	AGAP004437-PC	Gpo-1-PD	TC014609
EABFB001467	AGAP009740-PA	CG6388-PA	TC006307
EABFB001468	AGAP001686-PA	LSm1-PA	TC001544
EABFB001469	-	-	-
EABFB001470	-	-	TC015250
EABFB001471	AGAP010395-PA	CalpC-PA	TC030730
EABFB001472	-	-	-
EABFB001473	-	-	-
EABFB001474	-	-	-
EABFB001475	AGAP002122-PA	RpL32-PC	TC006106
EABFB001476	AGAP000964-PA	CG15449-PA	TC006429
EABFB001477	AGAP004846-PC	emp-PB	TC014951
EABFB001478	AGAP008406-PA	betaggt-I-PA	TC004960
EABFB001479	AGAP005500-PA	CG8757-PA	TC005026
EABFB001480	-	-	-
EABFB001481	AGAP012641-PA	CG2767-PA	TC015923
EABFB001482	AGAP003688-PA	CG10184-PA	TC015250
EABFB001483	AGAP003432-PA	CG11961-PB	TC014536
EABFB001484	-	-	-
EABFB001485	-	e(y)2-PA	TC013873
EABFB001486	AGAP009059-PA	CG5869-PA	TC014337
EABFB001487	-	-	-
EABFB001488	-	-	-
EABFB001489	AGAP006820-PA	CG14815-PA	TC011841
EABFB001490	AGAP003308-PA	Gasp-PB	TC001169
EABFB001491	-	-	TC006116
EABFB001492	-	-	-
EABFB001493	AGAP010608-PA	Clc-PC	TC007934
EABFB001494	AGAP010978-PA	Nup62-PA	TC009739
EABFB001495	-	CG34186-PA	TC005856
EABFB001496	-	-	-
EABFB001497	AGAP005832-PA	Asph-PG	TC001594
EABFB001498	AGAP010718-PA	Prosbeta5-PA	TC030625
EABFB001499	AGAP002989-PA	CG9427-PA	TC007331
EABFB001500	AGAP008052-PA	PebIII-PA	TC008680
EABFB001501	-	-	-
EABFB001502	AGAP010182-PA	CG1523-PA	TC010660
EABFB001503	-	-	-
EABFB001504	-	-	-
EABFB001505	-	-	TC002877
EABFB001506	-	-	-
EABFB001507	-	-	-
EABFB001508	AGAP008680-PA	CG7656-PE	TC009432
EABFB001509	-	-	-
EABFB001510	AGAP004845-PB	-	TC014951
EABFB001511	-	-	-
EABFB001512	-	-	-
EABFB001513	AGAP000602-PA	ird1-PA	TC012433
EABFB001514	AGAP006052-PA	CG9619-PA	TC003540
EABFB001515	-	-	-
EABFB001516	-	-	-
EABFB001517	AGAP000787-PA	Nedd4-PJ	TC008896
EABFB001518	AGAP006518-PA	Chmp1-PA	TC013690
EABFB001519	AGAP009740-PA	CG6388-PA	TC006307
EABFB001520	-	CG8920-PC	TC015214
EABFB001521	AGAP005428-PA	spt4-PA	TC006245
EABFB001522	AGAP003205-PA	CG8468-PB	TC000459
EABFB001523	AGAP009808-PA	CG9253-PA	TC006210
EABFB001524	AGAP008310-PA	fusl-PA	TC012158
EABFB001525	AGAP001069-PA	Surf4-PB	TC000161
EABFB001526	AGAP008384-PA	a-PA	TC001632
EABFB001527	AGAP010012-PA	CG6860-PA	TC013766
EABFB001528	AGAP004739-PA	Nop60B-PF	TC010569
EABFB001529	AGAP007204-PA	CG1317-PC	TC006591
EABFB001530	AGAP009950-PA	lilli-PF	TC007363
EABFB001531	AGAP004844-PA	Socs16D-PA	TC003320
EABFB001532	AGAP011413-PA	Pop2-PD	TC007964
EABFB001533	AGAP010933-PA	RpS19a-PA	TC030674
EABFB001534	-	-	-
EABFB001535	AGAP003623-PC	l(2)44DEa-PD	TC014440
EABFB001536	AGAP006992-PA	CG7510-PA	TC015971
EABFB001537	AGAP012407-PA	Pdi-PA	TC003523
EABFB001538	AGAP007093-PA	CG7207-PA	TC009441
EABFB001539	-	-	-
EABFB001540	AGAP000261-PA	CG7556-PA	TC030769
EABFB001541	-	-	-
EABFB001542	-	how-PD	TC000827
EABFB001543	AGAP009137-PA	Ugt86Dc-PA	TC007056
EABFB001544	-	-	TC005886
EABFB001545	AGAP008862-PA	AGO3-PF	TC008511
EABFB001546	AGAP003263-PA	Spec2-PA	TC009513
EABFB001547	AGAP002175-PA	CG5484-PB	TC010181
EABFB001548	AGAP004637-PA	ci-PA	TC003000
EABFB001549	AGAP004440-PB	kst-PE	TC001109
EABFB001550	AGAP011830-PA	Inos-PA	TC030051
EABFB001551	AGAP011938-PA	Lam-PA	TC015134
EABFB001552	-	-	TC006553
EABFB001553	-	-	-
EABFB001554	AGAP001270-PA	CG31223-PA	TC014859
EABFB001555	AGAP007131-PA	AP-50-PC	TC011923
EABFB001556	AGAP003014-PA	Unc-76-PA	TC007280
EABFB001557	AGAP011400-PA	-	TC009537
EABFB001558	AGAP004238-PA	T-cp1-PA	TC000969
EABFB001559	-	-	-
EABFB001560	AGAP004469-PA	rdgBbeta-PA	TC005471
EABFB001561	-	-	TC010552
EABFB001562	AGAP000245-PA	-	TC005824
EABFB001563	-	-	-
EABFB001564	AGAP000879-PA	yellow-c-PA	TC005565
EABFB001565	AGAP010198-PA	RnrL-PA	TC007859
EABFB001566	AGAP009956-PA	iPLA2-VIA-PA	TC009428
EABFB001567	AGAP003478-PA	Pis-PA	TC015176
EABFB001568	AGAP002958-PB	TfIIA-L-PB	TC011708
EABFB001569	-	-	TC000630
EABFB001570	-	-	-
EABFB001571	AGAP002243-PA	CG41099-PB	TC030598
EABFB001572	-	-	-
EABFB001573	AGAP001899-PA	v(2)k05816-PA	TC000238
EABFB001574	AGAP002076-PA	Hsc70-4-PB	TC002089
EABFB001575	-	-	-
EABFB001576	AGAP009833-PA	porin-PC	TC006408
EABFB001577	AGAP001713-PC	desat1-PD	TC016415
EABFB001578	-	-	-
EABFB001579	-	-	-
EABFB001580	AGAP004750-PA	NAT1-PC	TC008408
EABFB001581	AGAP011648-PA	Cad96Ca-PA	TC004976
EABFB001582	AGAP009441-PA	CG4849-PA	TC006019
EABFB001583	AGAP001939-PA	Srp72-PA	TC012172
EABFB001584	AGAP003460-PA	l(2)35Bd-PA	TC010427
EABFB001585	AGAP008268-PA	tud-PA	TC003753
EABFB001586	AGAP008232-PA	CG1792-PA	TC010919
EABFB001587	-	-	TC005509
EABFB001588	AGAP011629-PA	CG7430-PA	TC006823
EABFB001589	AGAP006448-PA	Pka-R1-PU	TC000040
EABFB001590	AGAP009945-PA	CG3609-PB	TC014229
EABFB001591	-	-	-
EABFB001592	AGAP005425-PA	CG31352-PC	TC012552
EABFB001593	-	-	-
EABFB001594	AGAP001270-PA	CG31223-PA	TC014859
EABFB001595	AGAP008835-PA	snk-PB	TC005230
EABFB001596	AGAP001419-PC	CG17838-PC	TC000185
EABFB001597	AGAP002379-PA	CG8552-PB	TC001611
EABFB001598	AGAP012169-PA	hay-PB	TC003167
EABFB001599	-	-	-
EABFB001600	AGAP009523-PA	CG12194-PB	TC014393
EABFB001601	AGAP000211-PA	CG5966-PA	TC012528
EABFB001602	AGAP011849-PA	Lis-1-PF	TC005496
EABFB001603	AGAP003602-PA	CG5339-PA	TC003894
EABFB001604	AGAP002306-PA	RpL4-PA	TC013168
EABFB001605	AGAP000376-PA	Tsf1-PA	TC002069
EABFB001606	AGAP011829-PA	CG12859-PA	TC002331
EABFB001607	AGAP002948-PA	4EHP-PB	TC012945
EABFB001608	AGAP007941-PA	lace-PA	TC008315
EABFB001609	-	-	TC007191
EABFB001610	-	-	TC012059
EABFB001611	AGAP001345-PA	Lsp1beta-PA	TC005375
EABFB001612	AGAP002812-PA	Ras64B-PA	TC011829
EABFB001613	-	-	-
EABFB001614	-	-	-
EABFB001615	AGAP009792-PA	Pen-PA	TC000505
EABFB001616	AGAP007115-PA	CG11596-PC	TC009347
EABFB001617	AGAP010971-PA	alphaTub84D-PB	TC004873
EABFB001618	-	-	-
EABFB001619	AGAP009117-PA	CG4495-PB	TC014040
EABFB001620	AGAP004655-PA	CG6178-PA	TC001358
EABFB001621	AGAP011186-PA	conv-PA	TC005669
EABFB001622	AGAP004619-PA	pnt-PC	TC014512
EABFB001623	-	-	-
EABFB001624	AGAP003597-PB	Su(var)3-9-PB	TC001103
EABFB001625	-	-	-
EABFB001626	-	-	TC002082
EABFB001627	AGAP000378-PA	CG10990-PB	TC004932
EABFB001628	-	-	-
EABFB001629	AGAP009587-PA	Rrp1-PB	TC009305
EABFB001630	AGAP010891-PA	ari-1-PC	TC002351
EABFB001631	AGAP003732-PA	CG8675-PA	TC002245
EABFB001632	AGAP002672-PA	CG13654-PA	TC008999
EABFB001633	AGAP001297-PA	Shawn-PD	TC000750
EABFB001634	AGAP001366-PA	CG9649-PA	TC006034
EABFB001635	-	-	-
EABFB001636	AGAP001366-PA	-	TC006033
EABFB001637	AGAP005851-PA	cdc2rk-PA	TC003488
EABFB001638	AGAP000615-PA	CG10221-PA	TC030712
EABFB001639	AGAP001559-PA	CG2469-PA	TC005228
EABFB001640	-	-	-
EABFB001641	AGAP010280-PA	yellow-c-PA	TC016299
EABFB001642	AGAP005851-PA	cdc2rk-PA	TC003488
EABFB001643	AGAP006937-PC	Uev1A-PA	TC010380
EABFB001644	AGAP003051-PA	CG9743-PA	TC014819
EABFB001645	-	-	-
EABFB001646	AGAP009724-PA	CG12007-PA	TC030751
EABFB001647	AGAP012990-PA	RpS23-PA	TC004462
EABFB001648	AGAP010510-PA	betaTub60D-PA	TC009590
EABFB001649	AGAP003891-PA	tex-PA	TC000095
EABFB001650	AGAP009642-PA	l(2)03709-PF	TC015660
EABFB001651	-	-	-
EABFB001652	-	-	-
EABFB001653	-	-	-
EABFB001654	-	-	-
EABFB001655	AGAP004510-PA	inx3-PA	TC011709
EABFB001656	AGAP011934-PA	gbb-PA	TC014017
EABFB001657	AGAP012251-PA	Picot-PB	TC003405
EABFB001658	AGAP005618-PA	CG32068-PB	TC012925
EABFB001659	AGAP013333-PA	CG9090-PA	TC015417
EABFB001660	AGAP003974-PA	-	TC008754
EABFB001661	AGAP000969-PB	tmod-PG	TC011298
EABFB001662	AGAP012013-PA	Chro-PA	TC012645
EABFB001663	-	-	-
EABFB001664	-	-	-
EABFB001665	AGAP003200-PA	Nipsnap-PC	TC015094
EABFB001666	AGAP011653-PA	CG6154-PD	TC006275
EABFB001667	AGAP000044-PA	CG1837-PA	TC004980
EABFB001668	AGAP006470-PA	Alr-PA	TC003291
EABFB001669	AGAP011531-PA	CG7966-PA	TC010368
EABFB001670	AGAP007339-PA	TpnC47D-PA	TC012704
EABFB001671	AGAP008051-PA	PebIII-PA	TC015950
EABFB001672	AGAP011342-PA	Tsp47F-PB	TC008242
EABFB001673	-	-	-
EABFB001674	-	-	-
EABFB001675	AGAP002061-PA	Rpn7-PA	TC006375
EABFB001676	AGAP009690-PA	CG5065-PC	TC015753
EABFB001677	-	-	-
EABFB001678	AGAP009547-PA	torp4a-PA	TC000824
EABFB001679	-	-	-
EABFB001680	AGAP009887-PA	loqs-PB	TC008716
EABFB001681	-	-	-
EABFB001682	AGAP011457-PA	CG30410-PB	TC007198
EABFB001683	AGAP003601-PA	CG11851-PA	TC012991
EABFB001684	AGAP005298-PA	CG10375-PA	TC000514
EABFB001685	-	-	-
EABFB001686	-	-	-
EABFB001687	AGAP009511-PA	CG5604-PA	TC007046
EABFB001688	-	-	-
EABFB001689	AGAP004321-PA	dod-PA	TC003825
EABFB001690	-	-	-
EABFB001691	-	CG5800-PA	TC001101
EABFB001692	AGAP009057-PA	Not1-PE	TC003500
EABFB001693	AGAP010498-PA	Rtc1-PA	TC002529
EABFB001694	-	-	-
EABFB001695	AGAP011997-PA	CG17904-PA	TC003307
EABFB001696	-	-	-
EABFB001697	-	-	TC000167
EABFB001698	AGAP002127-PA	Arp87C-PA	TC030579
EABFB001699	AGAP003894-PA	cag-PA	TC005011
EABFB001700	-	-	-
EABFB001701	AGAP009942-PA	CG9175-PB	TC014725
EABFB001702	-	-	-
EABFB001703	AGAP004736-PA	CG17141-PA	TC009617
EABFB001704	-	-	-
EABFB001705	AGAP012923-PA	asparagine-synthetase-PA	TC013014
EABFB001706	-	-	-
EABFB001707	AGAP011839-PA	Bmcp-PB	TC013313
EABFB001708	AGAP004906-PA	CG9399-PC	TC004964
EABFB001709	-	-	-
EABFB001710	-	-	TC012484
EABFB001711	AGAP002078-PA	janA-PB	TC001359
EABFB001712	AGAP010307-PA	CG14782-PA	TC010033
EABFB001713	-	CG13404-PB	TC001712
EABFB001714	-	-	TC014056
EABFB001715	-	-	-
EABFB001716	-	-	-
EABFB001717	AGAP007665-PA	CG11378-PA	TC011877
EABFB001718	AGAP011174-PA	Rpt1-PA	TC006492
EABFB001719	AGAP011715-PA	fbl-PE	TC004491
EABFB001720	AGAP009591-PA	CG8665-PA	TC015614
EABFB001721	-	-	-
EABFB001722	AGAP010052-PA	CAH1-PA	TC003286
EABFB001723	-	-	TC006259
EABFB001724	AGAP008336-PA	CG5068-PA	TC004582
EABFB001725	-	-	-
EABFB001726	AGAP008615-PA	CG12918-PA	TC009499
EABFB001727	-	-	-
EABFB001728	AGAP011708-PA	unc-119-PA	TC015415
EABFB001729	AGAP000679-PA	CG6465-PA	TC012531
EABFB001730	AGAP004470-PA	ste24a-PA	TC000463
EABFB001731	AGAP003405-PA	CG17273-PA	TC015922
EABFB001732	-	-	-
EABFB001733	AGAP009621-PA	CG5731-PA	TC009636
EABFB001734	-	-	-
EABFB001735	AGAP010217-PA	CG9302-PA	TC004373
EABFB001736	AGAP011059-PA	CG4186-PA	-
EABFB001737	AGAP007049-PA	CG10433-PA	TC001282
EABFB001738	-	growl-PB	TC012407
EABFB001739	AGAP010267-PA	Aats-gln-PA	TC000042
EABFB001740	AGAP000752-PA	CG33713-PB	TC002300
EABFB001741	-	-	-
EABFB001742	AGAP000857-PA	mRpL3-PA	TC014311
EABFB001743	-	-	-
EABFB001744	-	-	-
EABFB001745	-	-	-
EABFB001746	-	-	-
EABFB001747	AGAP008667-PA	CG11151-PA	TC009495
EABFB001748	-	-	-
EABFB001749	AGAP005267-PA	Arf84F-PA	TC010041
EABFB001750	AGAP007474-PA	rhea-PA	TC009358
EABFB001751	-	-	-
EABFB001752	-	-	-
EABFB001753	-	-	-
EABFB001754	AGAP003632-PA	CG12301-PA	TC006147
EABFB001755	AGAP002917-PA	mRpL34-PA	-
EABFB001756	-	-	TC002340
EABFB001757	AGAP008686-PA	Jheh2-PA	TC003438
EABFB001758	AGAP006204-PA	CG32038-PA	-
EABFB001759	-	-	-
EABFB001760	-	-	-
EABFB001761	-	-	TC003872
EABFB001762	AGAP011725-PA	Myo61F-PD	TC011553
EABFB001763	AGAP001914-PA	Cdc37-PA	TC013118
EABFB001764	AGAP005344-PA	Vps28-PA	TC010199
EABFB001765	-	-	-
EABFB001766	-	-	TC003468
EABFB001767	AGAP008263-PA	CG3542-PB	TC015831
EABFB001768	AGAP012132-PA	CG17826-PA	TC006098
EABFB001769	-	-	TC009203
EABFB001770	AGAP010214-PA	Kr-h2-PB	TC007213
EABFB001771	AGAP001261-PA	CG14230-PA	TC009387
EABFB001772	-	-	-
EABFB001773	-	-	-
EABFB001774	-	-	-
EABFB001775	-	-	-
EABFB001776	AGAP004196-PA	bcn92-PA	TC009293
EABFB001777	-	-	-
EABFB001778	-	-	-
EABFB001779	-	-	TC012727
EABFB001780	AGAP009070-PA	CG3894-PC	TC015949
EABFB001781	AGAP005545-PA	-	TC030734
EABFB001782	AGAP008522-PA	Tfb4-PA	TC011739
EABFB001783	AGAP001399-PA	betaCop-PA	TC000641
EABFB001784	AGAP010767-PA	RhoGEF2-PE	TC003070
EABFB001785	-	-	-
EABFB001786	AGAP000514-PA	Rbm13-PA	TC000795
EABFB001787	AGAP006944-PA	Int6-PA	TC002738
EABFB001788	AGAP001610-PA	CG4269-PA	TC002648
EABFB001789	AGAP001738-PA	mRpL1-PA	TC011372
EABFB001790	AGAP002932-PA	-	TC001754
EABFB001791	AGAP009610-PA	CG9331-PE	TC006532
EABFB001792	-	-	-
EABFB001793	-	-	-
EABFB001794	-	-	-
EABFB001795	AGAP000530-PA	WRNexo-PB	TC010877
EABFB001796	AGAP012105-PA	Taf8-PA	TC009938
EABFB001797	-	-	TC012861
EABFB001798	AGAP004837-PA	CG2765-PA	TC001606
EABFB001799	AGAP005797-PA	CG8111-PA	TC013551
EABFB001800	-	-	-
EABFB001801	AGAP002244-PA	-	-
EABFB001802	AGAP003584-PA	Sodh-2-PA	TC001136
EABFB001803	AGAP008311-PA	CG34161-PC	TC001919
EABFB001804	-	-	TC014480
EABFB001805	AGAP006529-PA	CG2064-PA	TC001572
EABFB001806	-	-	-
EABFB001807	AGAP005392-PA	CG3271-PB	TC011892
EABFB001808	-	-	TC015021
EABFB001809	AGAP002752-PA	P58IPK-PA	TC002097
EABFB001810	-	CG42381-PA	TC003601
EABFB001811	AGAP003023-PA	Rop-PA	TC011120
EABFB001812	AGAP006127-PA	sina-PB	TC001774
EABFB001813	-	CG32485-PA	-
EABFB001814	-	-	-
EABFB001815	AGAP005569-PA	-	TC010853
EABFB001816	-	-	-
EABFB001817	AGAP011125-PA	CG18547-PA	TC014368
EABFB001818	-	dro5-PA	-
EABFB001819	-	-	-
EABFB001820	-	-	-
EABFB001821	AGAP002721-PA	v-PA	TC008028
EABFB001822	AGAP001751-PA	l(3)82Fd-PP	TC013055
EABFB001823	-	-	-
EABFB001824	-	-	-
EABFB001825	-	-	-
EABFB001826	AGAP008325-PA	CG17652-PA	TC004104
EABFB001827	-	-	TC011550
EABFB001828	AGAP003039-PA	CG8654-PA	TC014155
EABFB001829	AGAP004653-PA	CG7834-PB	TC008707
EABFB001830	AGAP002666-PA	-	TC013393
EABFB001831	AGAP012047-PA	CG8646-PB	TC007349
EABFB001832	-	-	TC000053
EABFB001833	-	-	-
EABFB001834	-	-	-
EABFB001835	AGAP012380-PA	SmD3-PA	TC015424
EABFB001836	AGAP006205-PA	smid-PA	TC002784
EABFB001837	AGAP006040-PA	CG7970-PA	TC011801
EABFB001838	AGAP004628-PA	sav-PA	TC009195
EABFB001839	AGAP001471-PA	Pk61C-PF	TC002973
EABFB001840	AGAP007512-PB	fwd-PA	TC011124
EABFB001841	-	-	-
EABFB001842	AGAP002841-PA	CG12237-PA	TC014780
EABFB001843	AGAP004402-PA	CG40263-PH	TC006128
EABFB001844	AGAP001957-PA	vib-PA	TC006047
EABFB001845	AGAP008393-PA	RpII15-PA	TC015369
EABFB001846	AGAP012804-PA	CG10214-PA	TC008587
EABFB001847	-	-	TC015393
EABFB001848	AGAP009942-PA	CG9175-PB	TC014725
EABFB001849	AGAP004404-PB	mRpS24-PA	TC011079
EABFB001850	AGAP002016-PA	CG1637-PB	-
EABFB001851	AGAP002308-PA	P5cr-PA	TC000533
EABFB001852	-	-	-
EABFB001853	-	-	-
EABFB001854	AGAP011150-PA	Roe1-PA	TC005006
EABFB001855	AGAP010320-PA	CG3501-PA	TC002922
EABFB001856	AGAP003294-PA	CG11417-PA	TC007375
EABFB001857	AGAP006620-PA	CG7974-PA	TC003173
EABFB001858	AGAP011637-PA	snf-PA	TC003016
EABFB001859	AGAP012295-PA	Cyp9b2-PA	TC006441
EABFB001860	-	-	-
EABFB001861	AGAP013089-PA	CG1299-PA	TC004770
EABFB001862	AGAP004629-PA	CG17272-PA	TC014581
EABFB001863	AGAP012825-PA	Chrac-14-PB	TC004017
EABFB001864	-	-	-
EABFB001865	-	-	-
EABFB001866	-	-	-
EABFB001867	AGAP007385-PA	CG11159-PA	TC010351
EABFB001868	AGAP001918-PA	Mfap1-PA	TC000456
EABFB001869	AGAP004359-PA	CG5491-PA	TC001873
EABFB001870	AGAP003705-PA	ash2-PD	TC011210
EABFB001871	AGAP004562-PA	CG15890-PA	TC015466
EABFB001872	AGAP007897-PA	heix-PA	TC006361
EABFB001873	AGAP001037-PA	ApepP-PA	TC014437
EABFB001874	AGAP007553-PA	-	TC002890
EABFB001875	AGAP002603-PA	HBS1-PA	TC003854
EABFB001876	AGAP006808-PA	CG32409-PA	TC030596
EABFB001877	AGAP011318-PA	synaptogyrin-PA	TC005401
EABFB001878	-	-	-
EABFB001879	-	-	-
EABFB001880	-	-	-
EABFB001881	AGAP005379-PA	CG10866-PA	-
EABFB001882	AGAP009480-PA	CG14301-PB	TC000587
EABFB001883	AGAP011447-PA	Dek-PD	TC008666
EABFB001884	AGAP003923-PA	-	TC004581
EABFB001885	-	-	-
EABFB001886	-	-	-
EABFB001887	-	-	-
EABFB001888	AGAP000985-PA	Arp14D-PB	TC000144
EABFB001889	-	-	-
EABFB001890	AGAP007162-PA	Hsp27-PA	TC006793
EABFB001891	-	-	-
EABFB001892	-	-	-
EABFB001893	AGAP003000-PA	CG42514-PB	TC006261
EABFB001894	-	-	-
EABFB001895	AGAP002026-PC	CG10778-PA	TC006239
EABFB001896	AGAP000523-PA	CG1746-PB	TC011455
EABFB001897	-	-	-
EABFB001898	-	-	-
EABFB001899	-	-	-
EABFB001900	AGAP000850-PA	Syx16-PA	TC009870
EABFB001901	-	CG13551-PC	TC010795
EABFB001902	AGAP006652-PA	CG32479-PA	TC000045
EABFB001903	AGAP012189-PA	CG15111-PA	TC002503
EABFB001904	AGAP009665-PA	CG9586-PB	TC013921
EABFB001905	AGAP005623-PA	CG3402-PA	TC004763
EABFB001906	AGAP007113-PA	CG4753-PA	TC016320
EABFB001907	-	CG42516-PB	TC011047
EABFB001908	AGAP005353-PA	CG14145-PA	TC030551
EABFB001909	AGAP011052-PA	CG6084-PA	TC004877
EABFB001910	-	-	-
EABFB001911	-	-	-
EABFB001912	AGAP001092-PA	CG7685-PA	TC000537
EABFB001913	-	-	TC011191
EABFB001914	-	-	-
EABFB001915	AGAP009210-PA	CLIP-190-PJ	TC011965
EABFB001916	-	-	-
EABFB001917	-	-	-
EABFB001918	AGAP002808-PA	CG3527-PA	TC009996
EABFB001919	-	-	-
EABFB001920	AGAP011488-PA	CG6488-PA	TC008380
EABFB001921	AGAP005809-PA	I-2-PB	TC006037
EABFB001922	AGAP004336-PA	CG1789-PA	TC001348
EABFB001923	-	-	-
EABFB001924	AGAP000387-PA	Csat-PB	TC000767
EABFB001925	AGAP009506-PA	CG3436-PA	TC015975
EABFB001926	AGAP012167-PA	Pgi-PC	TC030755
EABFB001927	AGAP007392-PA	CG17266-PA	TC010612
EABFB001928	-	-	-
EABFB001929	AGAP002091-PA	ade2-PC	TC007848
EABFB001930	AGAP001133-PA	-	TC000192
EABFB001931	AGAP000566-PA	BCL7-like-PA	TC012275
EABFB001932	AGAP006950-PA	CG13876-PA	TC006288
EABFB001933	-	-	-
EABFB001934	-	-	-
EABFB001935	AGAP004596-PA	PyK-PA	TC004380
EABFB001936	AGAP008884-PA	CG5037-PA	TC011818
EABFB001937	AGAP009023-PA	CG17683-PA	TC010652
EABFB001938	AGAP000005-PA	Dsp1-PF	TC006235
EABFB001939	-	-	-
EABFB001940	AGAP007962-PA	-	TC004714
EABFB001941	-	-	-
EABFB001942	-	-	-
EABFB001943	-	-	-
EABFB001944	AGAP001704-PA	CG5919-PB	TC014514
EABFB001945	-	-	-
EABFB001946	AGAP010405-PA	maf-S-PA	TC015977
EABFB001947	-	-	-
EABFB001948	AGAP008770-PA	bsf-PA	TC007529
EABFB001949	AGAP008345-PA	und-PA	TC006844
EABFB001950	AGAP001277-PA	CG5934-PA	TC001451
EABFB001951	AGAP003184-PA	Alas-PA	TC013340
EABFB001952	-	-	-
EABFB001953	AGAP007481-PA	Chrac-16-PA	TC005810
EABFB001954	-	-	-
EABFB001955	-	-	-
EABFB001956	-	-	-
EABFB001957	-	-	-
EABFB001958	AGAP008131-PA	CG5287-PA	TC007854
EABFB001959	-	-	TC000401
EABFB001960	AGAP003819-PA	CG5569-PA	TC013711
EABFB001961	AGAP012235-PA	CG7770-PA	TC000098
EABFB001962	AGAP001139-PA	mRpL19-PA	TC007586
EABFB001963	AGAP011749-PA	SP1173-PB	TC007913
EABFB001964	-	-	-
EABFB001965	AGAP000414-PA	-	TC009288
EABFB001966	-	-	-
EABFB001967	-	-	-
EABFB001968	-	-	-
EABFB001969	-	-	-
EABFB001970	AGAP002278-PA	Hmt-1-PA	TC015192
EABFB001971	AGAP002921-PB	RpL36-PC	TC002985
EABFB001972	-	CG6758-PA	TC010903
EABFB001973	AGAP002265-PB	Srp54-PA	TC009171
EABFB001974	AGAP006359-PA	CG14353-PA	TC009613
EABFB001975	AGAP003213-PA	-	-
EABFB001976	AGAP010191-PA	CG31650-PF	TC014005
EABFB001977	AGAP005860-PA	Pgm-PA	TC005591
EABFB001978	-	-	-
EABFB001979	AGAP004839-PA	mRpL52-PA	TC003337
EABFB001980	-	-	-
EABFB001981	-	-	-
EABFB001982	-	-	-
EABFB001983	-	-	-
EABFB001984	-	-	-
EABFB001985	-	-	-
EABFB001986	AGAP010216-PA	RpL24-PA	TC000180
EABFB001987	AGAP005109-PA	CG7603-PA	TC004236
EABFB001988	-	-	-
EABFB001989	-	-	-
EABFB001990	AGAP013376-PA	mRpL41-PA	TC008165
EABFB001991	AGAP002481-PA	Rpn1-PA	TC004675
EABFB001992	AGAP009617-PA	CG5112-PA	TC005582
EABFB001993	-	-	TC009647
EABFB001994	AGAP002071-PA	CG2316-PC	TC015333
EABFB001995	-	-	TC006115
EABFB001996	-	-	-
EABFB001997	-	-	-
EABFB001998	AGAP003731-PA	CG1115-PA	TC014972
EABFB001999	AGAP003621-PA	CG4593-PA	TC010447
EABFB002000	-	-	-
EABFB002001	AGAP011274-PA	CG6401-PA	TC014601
[truncated: 61,273 more rows]
