# Supplementary material for: Tissue-Specific Transcriptomics of the Exotic Invasive Insect Pest Emerald Ash Borer (Agrilus planipennis)
Source: PLoS One. 2010 Oct 28;5(10):e13708. doi: 10.1371/journal.pone.0013708 (PMC2965670; doi:10.1371/journal.pone.0013708)
Supplement: Table S2 — Gene Ontology of A. planipennis midgut and fat body sequences. (3.11 MB XLS) [file pone.0013708.s002.xls]

## Sheet: GO
A. planipennis sequence name	#GOs	GOs
EABFB000013	5	C:extracellular region; P:innate immune response; P:antibacterial humoral response; P:defense response to Gram-negative bacterium; P:antifungal humoral response
EABFB000014	5	C:extracellular region; P:innate immune response; P:antibacterial humoral response; P:defense response to Gram-negative bacterium; P:antifungal humoral response
EABFB000015	5	C:extracellular region; P:innate immune response; P:antibacterial humoral response; P:defense response to Gram-negative bacterium; P:antifungal humoral response
EABFB000016	5	C:extracellular region; P:innate immune response; P:antibacterial humoral response; P:defense response to Gram-negative bacterium; P:antifungal humoral response
EABFB000017	5	C:extracellular region; P:innate immune response; P:antibacterial humoral response; P:defense response to Gram-negative bacterium; P:antifungal humoral response
EABFB000018	5	C:extracellular region; P:innate immune response; P:antibacterial humoral response; P:defense response to Gram-negative bacterium; P:antifungal humoral response
EABFB000019	5	C:extracellular region; P:innate immune response; P:antibacterial humoral response; P:defense response to Gram-negative bacterium; P:antifungal humoral response
EABFB000020	5	C:extracellular region; P:innate immune response; P:antibacterial humoral response; P:defense response to Gram-negative bacterium; P:antifungal humoral response
EABFB000021	5	C:extracellular region; P:innate immune response; P:antibacterial humoral response; P:defense response to Gram-negative bacterium; P:antifungal humoral response
EABFB000022	5	C:extracellular region; P:innate immune response; P:antibacterial humoral response; P:defense response to Gram-negative bacterium; P:antifungal humoral response
EABFB000023	5	C:extracellular region; P:innate immune response; P:antibacterial humoral response; P:defense response to Gram-negative bacterium; P:antifungal humoral response
EABFB000024	5	C:extracellular region; P:innate immune response; P:antibacterial humoral response; P:defense response to Gram-negative bacterium; P:antifungal humoral response
EABFB000025	5	C:extracellular region; P:innate immune response; P:antibacterial humoral response; P:defense response to Gram-negative bacterium; P:antifungal humoral response
EABFB000026	5	C:extracellular region; P:innate immune response; P:antibacterial humoral response; P:defense response to Gram-negative bacterium; P:antifungal humoral response
EABFB000027	5	C:extracellular region; P:innate immune response; P:antibacterial humoral response; P:defense response to Gram-negative bacterium; P:antifungal humoral response
EABFB000028	5	C:extracellular region; P:innate immune response; P:antibacterial humoral response; P:defense response to Gram-negative bacterium; P:antifungal humoral response
EABFB000029	5	C:extracellular region; P:innate immune response; P:antibacterial humoral response; P:defense response to Gram-negative bacterium; P:antifungal humoral response
EABFB000030	5	C:extracellular region; P:innate immune response; P:antibacterial humoral response; P:defense response to Gram-negative bacterium; P:antifungal humoral response
EABFB000031	10	C:Ino80 complex; P:maintenance of protein location in cell; P:sperm individualization; P:cytokinesis; P:cytoskeleton organization; P:phagocytosis, engulfment; F:ATP binding; F:protein binding; C:actin filament; C:lipid particle
EABFB000032	2	F:ATP binding; P:response to stress
EABFB000033	2	F:ATP binding; P:response to stress
EABFB000041	2	F:oxidoreductase activity; P:oxidation reduction
EABFB000042	2	P:oxidation reduction; F:oxidoreductase activity
EABFB000043	7	F:NAD or NADH binding; F:glycerol-3-phosphate dehydrogenase (NAD+) activity; P:oxidation reduction; P:glycerol-3-phosphate catabolic process; C:glycerol-3-phosphate dehydrogenase complex; F:protein homodimerization activity; P:glycerolipid metabolic proce
EABFB000044	7	F:NAD or NADH binding; F:glycerol-3-phosphate dehydrogenase (NAD+) activity; P:oxidation reduction; P:glycerol-3-phosphate catabolic process; C:glycerol-3-phosphate dehydrogenase complex; F:protein homodimerization activity; P:glycerolipid metabolic proce
EABFB000045	7	F:NAD or NADH binding; F:glycerol-3-phosphate dehydrogenase (NAD+) activity; P:oxidation reduction; P:glycerol-3-phosphate catabolic process; C:glycerol-3-phosphate dehydrogenase complex; F:protein homodimerization activity; P:glycerolipid metabolic proce
EABFB000046	7	F:NAD or NADH binding; F:glycerol-3-phosphate dehydrogenase (NAD+) activity; P:oxidation reduction; P:glycerol-3-phosphate catabolic process; C:glycerol-3-phosphate dehydrogenase complex; F:protein homodimerization activity; P:glycerolipid metabolic proce
EABFB000047	7	F:NAD or NADH binding; F:glycerol-3-phosphate dehydrogenase (NAD+) activity; P:oxidation reduction; P:glycerol-3-phosphate catabolic process; C:glycerol-3-phosphate dehydrogenase complex; F:protein homodimerization activity; P:glycerolipid metabolic proce
EABFB000048	7	F:NAD or NADH binding; F:glycerol-3-phosphate dehydrogenase (NAD+) activity; P:oxidation reduction; P:glycerol-3-phosphate catabolic process; C:glycerol-3-phosphate dehydrogenase complex; F:protein homodimerization activity; P:glycerolipid metabolic proce
EABFB000049	2	P:oxidation reduction; C:membrane
EABFB000050	6	F:oxidoreductase activity; F:iron ion binding; P:oxidation reduction; C:membrane part; C:mitochondrion; P:generation of precursor metabolites and energy
EABFB000051	6	F:oxidoreductase activity; F:iron ion binding; P:oxidation reduction; C:membrane part; C:mitochondrion; P:generation of precursor metabolites and energy
EABFB000052	1	C:cell part
EABFB000053	3	P:ion transport; C:intracellular part; C:membrane
EABFB000058	2	F:molecular_function; C:cellular_component
EABFB000059	2	F:molecular_function; C:cellular_component
EABFB000060	2	F:molecular_function; C:cellular_component
EABFB000061	2	F:molecular_function; C:cellular_component
EABFB000063	2	F:molecular_function; C:cellular_component
EABFB000064	2	F:molecular_function; C:cellular_component
EABFB000066	2	P:oxidation reduction; F:oxidoreductase activity
EABFB000067	1	F:oxidoreductase activity
EABFB000068	2	P:oxidation reduction; F:oxidoreductase activity
EABFB000069	2	P:oxidation reduction; F:oxidoreductase activity
EABFB000070	2	P:oxidation reduction; F:oxidoreductase activity
EABFB000071	2	P:oxidation reduction; F:oxidoreductase activity
EABFB000072	3	P:oxidation reduction; F:oxidoreductase activity; C:cellular_component
EABFB000073	2	P:oxidation reduction; F:oxidoreductase activity
EABFB000074	1	C:A band
EABFB000075	1	C:A band
EABFB000076	1	C:A band
EABFB000077	1	C:A band
EABFB000078	1	C:A band
EABFB000079	1	C:A band
EABFB000083	7	F:metal ion binding; P:oxidation reduction; F:electron carrier activity; F:oxidoreductase activity; F:heme binding; F:iron ion binding; F:monooxygenase activity
EABFB000084	7	F:metal ion binding; P:oxidation reduction; F:electron carrier activity; F:oxidoreductase activity; F:heme binding; F:iron ion binding; F:monooxygenase activity
EABFB000085	7	F:metal ion binding; P:oxidation reduction; F:electron carrier activity; F:oxidoreductase activity; F:heme binding; F:iron ion binding; F:monooxygenase activity
EABFB000086	7	F:metal ion binding; P:oxidation reduction; F:electron carrier activity; F:oxidoreductase activity; F:heme binding; F:iron ion binding; F:monooxygenase activity
EABFB000087	1	F:metal ion binding
EABFB000088	1	F:metal ion binding
EABFB000104	6	P:oxidation reduction; F:binding; F:oxidoreductase activity; P:metabolic process; F:catalytic activity; C:cellular_component
EABFB000105	6	P:oxidation reduction; F:binding; F:oxidoreductase activity; P:metabolic process; F:catalytic activity; C:cellular_component
EABFB000106	6	P:oxidation reduction; F:binding; F:oxidoreductase activity; P:metabolic process; F:catalytic activity; C:cellular_component
EABFB000107	3	F:carbonyl reductase (NADPH) activity; P:leukotriene metabolic process; P:prostaglandin metabolic process
EABFB000108	3	F:carbonyl reductase (NADPH) activity; P:leukotriene metabolic process; P:prostaglandin metabolic process
EABFB000109	3	F:carbonyl reductase (NADPH) activity; P:leukotriene metabolic process; P:prostaglandin metabolic process
EABFB000110	3	F:carbonyl reductase (NADPH) activity; P:leukotriene metabolic process; P:prostaglandin metabolic process
EABFB000111	3	F:carbonyl reductase (NADPH) activity; P:leukotriene metabolic process; P:prostaglandin metabolic process
EABFB000112	6	P:mitotic spindle elongation; F:structural constituent of ribosome; C:cytosolic small ribosomal subunit; P:translation; F:rRNA binding; P:ribosome biogenesis
EABFB000113	6	P:mitotic spindle elongation; F:structural constituent of ribosome; F:RNA binding; C:cytosolic small ribosomal subunit; P:translation; P:ribosome biogenesis
EABFB000114	6	P:mitotic spindle elongation; F:structural constituent of ribosome; C:cytosolic small ribosomal subunit; P:translation; F:rRNA binding; P:ribosome biogenesis
EABFB000115	6	P:mitotic spindle elongation; F:structural constituent of ribosome; F:RNA binding; C:cytosolic small ribosomal subunit; P:translation; P:ribosome biogenesis
EABFB000116	6	P:mitotic spindle elongation; F:structural constituent of ribosome; C:cytosolic small ribosomal subunit; P:translation; F:rRNA binding; P:ribosome biogenesis
EABFB000117	6	P:mitotic spindle elongation; F:structural constituent of ribosome; C:cytosolic small ribosomal subunit; P:translation; F:rRNA binding; P:ribosome biogenesis
EABFB000118	6	P:mitotic spindle elongation; F:structural constituent of ribosome; F:RNA binding; C:cytosolic small ribosomal subunit; P:translation; P:ribosome biogenesis
EABFB000119	6	P:mitotic spindle elongation; F:structural constituent of ribosome; C:cytosolic small ribosomal subunit; P:translation; F:rRNA binding; P:ribosome biogenesis
EABFB000120	6	P:mitotic spindle elongation; F:structural constituent of ribosome; C:cytosolic small ribosomal subunit; P:translation; F:rRNA binding; P:ribosome biogenesis
EABFB000122	2	F:peptidase activity; F:serine-type endopeptidase inhibitor activity
EABFB000123	2	F:peptidase activity; F:serine-type endopeptidase inhibitor activity
EABFB000124	2	F:peptidase activity; F:serine-type endopeptidase inhibitor activity
EABFB000125	2	F:peptidase activity; F:serine-type endopeptidase inhibitor activity
EABFB000126	2	F:peptidase activity; F:serine-type endopeptidase inhibitor activity
EABFB000133	5	P:protein folding; P:response to stress; F:ATP binding; F:unfolded protein binding; C:cytosol
EABFB000134	7	C:Z disc; P:protein folding; P:sarcomerogenesis; F:ATP binding; F:unfolded protein binding; P:muscle thick filament assembly; P:response to stress
EABFB000135	7	P:protein folding; P:placenta development; P:response to stress; F:ATP binding; F:unfolded protein binding; C:cytosol; C:mitochondrion
EABFB000136	7	C:Z disc; P:protein folding; P:sarcomerogenesis; F:ATP binding; F:unfolded protein binding; P:muscle thick filament assembly; P:response to stress
EABFB000137	5	P:protein folding; F:unfolded protein binding; C:cytoplasm; F:ATP binding; P:response to stress
EABFB000138	5	P:protein folding; F:unfolded protein binding; C:cytoplasm; F:ATP binding; P:response to stress
EABFB000139	3	C:cytosol; P:larval central nervous system remodeling; F:actin monomer binding
EABFB000140	3	C:cytosol; P:larval central nervous system remodeling; F:actin monomer binding
EABFB000141	3	C:cytoplasm; F:actin binding; P:cytoskeleton organization
EABFB000142	3	C:cytosol; P:larval central nervous system remodeling; F:actin monomer binding
EABFB000143	3	C:cytosol; P:larval central nervous system remodeling; F:actin monomer binding
EABFB000144	3	C:cytosol; P:larval central nervous system remodeling; F:actin monomer binding
EABFB000145	3	C:cytosol; P:larval central nervous system remodeling; F:actin monomer binding
EABFB000146	3	C:cytosol; P:larval central nervous system remodeling; F:actin monomer binding
EABFB000147	3	C:cytoplasm; F:actin binding; P:cytoskeleton organization
EABFB000148	3	C:cytosol; P:larval central nervous system remodeling; F:actin monomer binding
EABFB000149	3	C:cytosol; P:larval central nervous system remodeling; F:actin monomer binding
EABFB000150	3	C:cytosol; P:larval central nervous system remodeling; F:actin monomer binding
EABFB000151	1	F:protein binding
EABFB000152	1	F:protein binding
EABFB000153	1	F:protein binding
EABFB000154	1	F:protein binding
EABFB000172	6	C:microsome; C:lipid particle; F:electron carrier activity; F:heme binding; C:membrane; P:electron transport
EABFB000173	6	C:microsome; C:lipid particle; F:electron carrier activity; F:heme binding; C:membrane; P:electron transport
EABFB000174	6	C:microsome; C:lipid particle; F:electron carrier activity; F:heme binding; C:membrane; P:electron transport
EABFB000175	6	C:microsome; C:lipid particle; F:electron carrier activity; F:heme binding; C:membrane; P:electron transport
EABFB000176	6	C:microsome; C:lipid particle; F:electron carrier activity; F:heme binding; C:membrane; P:electron transport
EABFB000177	6	C:microsome; C:lipid particle; F:electron carrier activity; F:heme binding; C:membrane; P:electron transport
EABFB000178	6	C:microsome; C:lipid particle; F:electron carrier activity; F:heme binding; C:membrane; P:electron transport
EABFB000179	6	C:microsome; C:lipid particle; F:electron carrier activity; F:heme binding; C:membrane; P:electron transport
EABFB000180	6	C:microsome; C:lipid particle; F:electron carrier activity; F:heme binding; C:membrane; P:electron transport
EABFB000181	6	C:microsome; C:lipid particle; F:electron carrier activity; F:heme binding; C:membrane; P:electron transport
EABFB000195	1	F:hydrolase activity
EABFB000196	1	F:nucleoside-triphosphatase activity
EABFB000197	1	F:catalytic activity
EABFB000198	1	F:hydrolase activity
EABFB000199	2	C:integral to membrane; C:membrane
EABFB000200	2	C:integral to membrane; C:membrane
EABFB000205	7	P:mitotic spindle elongation; F:structural constituent of ribosome; C:lipid particle; C:cytosolic small ribosomal subunit; P:translation; P:immune response; P:ribosome biogenesis
EABFB000206	7	C:synaptosome; F:SNAP receptor activity; P:Golgi to plasma membrane transport; F:soluble NSF attachment protein activity; C:synapse; P:synaptic vesicle docking during exocytosis; C:intracellular
EABFB000207	7	C:synaptosome; F:SNAP receptor activity; P:Golgi to plasma membrane transport; F:soluble NSF attachment protein activity; C:synapse; P:synaptic vesicle docking during exocytosis; C:intracellular
EABFB000209	5	F:binding; F:pyrroline-5-carboxylate reductase activity; P:oxidation reduction; P:proline biosynthetic process; P:arginine metabolic process
EABFB000210	7	C:synaptosome; F:SNAP receptor activity; P:Golgi to plasma membrane transport; F:soluble NSF attachment protein activity; C:synapse; P:synaptic vesicle docking during exocytosis; C:intracellular
EABFB000211	7	C:synaptosome; F:SNAP receptor activity; P:Golgi to plasma membrane transport; F:soluble NSF attachment protein activity; C:synapse; P:synaptic vesicle docking during exocytosis; C:intracellular
EABFB000213	2	F:protein binding; F:metal ion binding
EABFB000214	2	F:protein binding; F:metal ion binding
EABFB000215	2	F:protein binding; F:metal ion binding
EABFB000216	2	F:protein binding; F:metal ion binding
EABFB000225	1	C:chorion
EABFB000226	1	C:chorion
EABFB000227	1	C:chorion
EABFB000228	1	C:chorion
EABFB000229	4	C:ribosome; F:structural constituent of ribosome; P:translation; P:ribosome biogenesis
EABFB000230	4	C:ribosome; F:structural constituent of ribosome; P:translation; P:ribosome biogenesis
EABFB000233	1	F:protein binding
EABFB000234	1	F:protein binding
EABFB000235	1	F:protein binding
EABFB000236	1	F:protein binding
EABFB000237	1	F:protein binding
EABFB000238	1	F:protein binding
EABFB000243	3	C:integral to membrane; P:cell adhesion; P:tissue regeneration
EABFB000244	3	C:integral to membrane; P:cell adhesion; P:tissue regeneration
EABFB000245	3	C:integral to membrane; P:cell adhesion; P:tissue regeneration
EABFB000246	3	C:integral to membrane; P:cell adhesion; P:tissue regeneration
EABFB000247	1	C:membrane
EABFB000248	1	C:membrane
EABFB000249	1	C:membrane
EABFB000250	3	P:response to stress; P:response to heat; C:ribosome
EABFB000251	3	P:response to stress; P:response to heat; C:ribosome
EABFB000252	3	P:response to stress; P:response to heat; C:ribosome
EABFB000253	3	P:response to stress; P:response to heat; C:ribosome
EABFB000254	3	P:response to stress; P:response to heat; C:ribosome
EABFB000255	3	P:response to stress; P:response to heat; C:ribosome
EABFB000256	3	P:response to stress; P:response to heat; C:ribosome
EABFB000257	6	F:chitinase activity; P:imaginal disc development; P:chitin catabolic process; F:cation binding; C:extracellular region; P:cell wall macromolecule catabolic process
EABFB000258	6	F:chitinase activity; P:imaginal disc development; P:chitin catabolic process; F:cation binding; C:extracellular region; P:cell wall macromolecule catabolic process
EABFB000259	6	F:chitinase activity; P:imaginal disc development; P:chitin catabolic process; F:cation binding; C:extracellular region; P:cell wall macromolecule catabolic process
EABFB000260	4	F:actin binding; F:calcium-dependent phospholipid binding; F:calcium ion binding; P:wing disc dorsal/ventral pattern formation
EABFB000261	4	F:actin binding; F:calcium-dependent phospholipid binding; F:calcium ion binding; P:wing disc dorsal/ventral pattern formation
EABFB000262	4	F:actin binding; F:calcium-dependent phospholipid binding; F:calcium ion binding; P:wing disc dorsal/ventral pattern formation
EABFB000263	4	F:actin binding; F:calcium-dependent phospholipid binding; F:calcium ion binding; P:wing disc dorsal/ventral pattern formation
EABFB000267	2	F:protein binding; C:cytoplasm
EABFB000270	7	F:nucleic acid binding; C:spliceosome; F:RNA splicing factor activity, transesterification mechanism; F:protein binding; C:nuclear speck; F:zinc ion binding; P:nuclear mRNA 3'-splice site recognition
EABFB000271	7	F:nucleic acid binding; C:spliceosome; F:RNA splicing factor activity, transesterification mechanism; F:protein binding; C:nuclear speck; F:zinc ion binding; P:nuclear mRNA 3'-splice site recognition
EABFB000272	7	F:nucleic acid binding; C:spliceosome; F:RNA splicing factor activity, transesterification mechanism; F:protein binding; C:nuclear speck; F:zinc ion binding; P:nuclear mRNA 3'-splice site recognition
EABFB000277	2	F:endodeoxyribonuclease activity, producing 5'-phosphomonoesters; P:DNA catabolic process
EABFB000278	2	F:endodeoxyribonuclease activity, producing 5'-phosphomonoesters; P:DNA catabolic process
EABFB000279	2	F:endodeoxyribonuclease activity, producing 5'-phosphomonoesters; P:DNA catabolic process
EABFB000282	5	F:structural constituent of ribosome; C:lipid particle; C:cytosolic large ribosomal subunit; P:translational elongation; P:ribosome biogenesis
EABFB000283	5	F:structural constituent of ribosome; C:lipid particle; C:cytosolic large ribosomal subunit; P:translational elongation; P:ribosome biogenesis
EABFB000284	5	F:structural constituent of ribosome; C:lipid particle; C:cytosolic large ribosomal subunit; P:translational elongation; P:ribosome biogenesis
EABFB000285	6	P:regulation of lamellipodium assembly; C:muscle thin filament tropomyosin; P:pole plasm oskar mRNA localization; F:actin binding; P:dendrite morphogenesis; P:muscle contraction
EABFB000286	6	P:regulation of lamellipodium assembly; C:muscle thin filament tropomyosin; P:pole plasm oskar mRNA localization; F:actin binding; P:dendrite morphogenesis; P:muscle contraction
EABFB000287	6	P:regulation of lamellipodium assembly; C:muscle thin filament tropomyosin; P:pole plasm oskar mRNA localization; F:actin binding; P:dendrite morphogenesis; P:muscle contraction
EABFB000288	6	P:regulation of lamellipodium assembly; C:muscle thin filament tropomyosin; P:pole plasm oskar mRNA localization; F:actin binding; P:dendrite morphogenesis; P:muscle contraction
EABFB000289	15	F:microtubule motor activity; P:apical protein localization; P:actin filament organization; P:regulation of cell shape; F:signal transducer activity; C:microtubule; P:G-protein coupled receptor protein signaling pathway; P:asymmetric neuroblast division;
EABFB000290	15	F:microtubule motor activity; P:apical protein localization; P:actin filament organization; P:regulation of cell shape; F:signal transducer activity; C:microtubule; P:G-protein coupled receptor protein signaling pathway; P:asymmetric neuroblast division;
EABFB000291	15	F:microtubule motor activity; P:apical protein localization; P:actin filament organization; P:regulation of cell shape; F:signal transducer activity; C:microtubule; P:G-protein coupled receptor protein signaling pathway; P:asymmetric neuroblast division;
EABFB000292	3	P:response to DDT; C:cell part; P:response to organophosphorus
EABFB000293	3	P:response to DDT; C:cell part; P:response to organophosphorus
EABFB000294	3	P:response to DDT; C:cell part; P:response to organophosphorus
EABFB000299	5	C:integral to endoplasmic reticulum membrane; C:translocon complex; C:lipid particle; P:cotranslational protein targeting to membrane; C:signal recognition particle, endoplasmic reticulum targeting
EABFB000300	5	C:integral to endoplasmic reticulum membrane; C:translocon complex; C:lipid particle; P:cotranslational protein targeting to membrane; C:signal recognition particle, endoplasmic reticulum targeting
EABFB000301	5	C:integral to endoplasmic reticulum membrane; C:translocon complex; C:lipid particle; P:cotranslational protein targeting to membrane; C:signal recognition particle, endoplasmic reticulum targeting
EABFB000303	1	F:binding
EABFB000305	1	F:binding
EABFB000306	1	F:protein binding
EABFB000307	4	F:molecular_function; P:biological_process; F:protein binding; C:cellular_component
EABFB000309	1	P:response to stress
EABFB000310	4	P:modification-dependent protein catabolic process; P:regulation of protein metabolic process; P:post-translational protein modification; F:small conjugating protein ligase activity
EABFB000311	4	P:modification-dependent protein catabolic process; P:regulation of protein metabolic process; P:post-translational protein modification; F:small conjugating protein ligase activity
EABFB000312	4	P:modification-dependent protein catabolic process; P:regulation of protein metabolic process; P:post-translational protein modification; F:small conjugating protein ligase activity
EABFB000313	4	P:modification-dependent protein catabolic process; P:regulation of protein metabolic process; P:post-translational protein modification; F:small conjugating protein ligase activity
EABFB000314	9	F:copper ion binding; P:oxidation reduction; C:cytoplasm; P:superoxide metabolic process; F:superoxide dismutase activity; F:peroxidase activity; F:zinc ion binding; P:peroxidase reaction; P:response to oxidative stress
EABFB000315	10	F:protein binding, bridging; P:synaptogenesis; F:protein complex scaffold; P:protein homooligomerization; P:protein targeting; P:establishment of synaptic specificity at neuromuscular junction; F:tubulin binding; F:protein homodimerization activity; C:ext
EABFB000316	9	F:copper ion binding; P:oxidation reduction; C:cytoplasm; P:superoxide metabolic process; F:superoxide dismutase activity; F:peroxidase activity; F:zinc ion binding; P:peroxidase reaction; P:response to oxidative stress
EABFB000317	4	C:ribosome; F:structural constituent of ribosome; P:translation; P:ribosome biogenesis
EABFB000318	4	C:ribosome; F:structural constituent of ribosome; P:translation; P:ribosome biogenesis
EABFB000319	4	C:ribosome; F:structural constituent of ribosome; P:translation; P:ribosome biogenesis
EABFB000320	4	C:ribosome; F:structural constituent of ribosome; P:translation; P:ribosome biogenesis
EABFB000325	9	P:cell proliferation; F:DNA binding; F:structural constituent of ribosome; F:protein binding; C:cytosolic small ribosomal subunit; C:nucleus; F:zinc ion binding; P:translational elongation; P:ribosome biogenesis
EABFB000326	1	P:response to stress
EABFB000327	1	P:response to stress
EABFB000328	1	P:response to stress
EABFB000329	1	P:response to stress
EABFB000330	4	C:ribosome; F:structural constituent of ribosome; P:translation; P:ribosome biogenesis
EABFB000331	4	C:ribosome; F:structural constituent of ribosome; P:translation; P:ribosome biogenesis
EABFB000332	4	C:ribosome; F:structural constituent of ribosome; P:translation; P:ribosome biogenesis
EABFB000333	4	F:peptidase activity; C:extracellular region; F:transporter activity; P:transport
EABFB000334	4	F:peptidase activity; C:extracellular region; F:transporter activity; P:transport
EABFB000335	4	F:peptidase activity; C:extracellular region; F:transporter activity; P:transport
EABFB000336	2	P:oxidation reduction; F:oxidoreductase activity
EABFB000337	2	P:oxidation reduction; F:oxidoreductase activity
EABFB000338	2	P:oxidation reduction; F:oxidoreductase activity
EABFB000339	2	P:oxidation reduction; F:oxidoreductase activity
EABFB000340	3	P:transport; F:lipid binding; F:transporter activity
EABFB000341	3	P:transport; F:lipid binding; F:transporter activity
EABFB000342	3	P:transport; F:lipid binding; F:transporter activity
EABFB000343	4	F:glycogen phosphorylase activity; P:glycogen catabolic process; C:protein complex; F:pyridoxal phosphate binding
EABFB000344	4	F:glycogen phosphorylase activity; P:glycogen catabolic process; C:protein complex; F:pyridoxal phosphate binding
EABFB000354	6	C:ribosome; F:structural constituent of ribosome; F:RNA binding; P:translation; P:RNA processing; P:ribosome biogenesis
EABFB000355	9	P:mitotic spindle elongation; C:ribosome; F:SUMO binding; F:structural constituent of ribosome; C:lipid particle; F:RNA binding; P:translation; P:RNA processing; P:ribosome biogenesis
EABFB000356	6	C:ribosome; F:structural constituent of ribosome; F:RNA binding; P:translation; P:RNA processing; P:ribosome biogenesis
EABFB000357	6	C:ribosome; F:structural constituent of ribosome; F:RNA binding; P:translation; P:RNA processing; P:ribosome biogenesis
EABFB000358	9	P:mitotic spindle elongation; C:ribosome; F:SUMO binding; F:structural constituent of ribosome; C:lipid particle; F:RNA binding; P:translation; P:RNA processing; P:ribosome biogenesis
EABFB000359	9	P:mitotic spindle elongation; C:ribosome; F:SUMO binding; F:structural constituent of ribosome; C:lipid particle; F:RNA binding; P:translation; P:RNA processing; P:ribosome biogenesis
EABFB000362	1	F:binding
EABFB000363	1	F:binding
EABFB000366	2	C:integral to membrane; C:membrane
EABFB000367	2	C:integral to membrane; C:membrane
EABFB000368	2	F:zinc ion binding; F:protein binding
EABFB000371	7	C:cytoplasm; F:binding; P:anaerobic glycolysis; F:L-lactate dehydrogenase activity; P:oxidation reduction; P:gluconeogenesis; P:cysteine metabolic process
EABFB000372	7	C:cytoplasm; F:binding; P:anaerobic glycolysis; F:L-lactate dehydrogenase activity; P:oxidation reduction; P:gluconeogenesis; P:cysteine metabolic process
EABFB000376	2	C:integral to membrane; P:nervous system development
EABFB000377	2	C:integral to membrane; P:nervous system development
EABFB000378	3	P:olfactory behavior; C:endoplasmic reticulum; C:lipid particle
EABFB000379	3	P:olfactory behavior; C:endoplasmic reticulum; C:lipid particle
EABFB000380	11	P:protein heterooligomerization; F:phenylalanine 4-monooxygenase activity; F:protein binding; P:tetrahydrobiopterin biosynthetic process; C:mitochondrion; F:4-alpha-hydroxytetrahydrobiopterin dehydratase activity; P:protein homotetramerization; P:tryptoph
EABFB000381	2	F:4-alpha-hydroxytetrahydrobiopterin dehydratase activity; P:tetrahydrobiopterin biosynthetic process
EABFB000382	1	C:lipid particle
EABFB000383	1	C:lipid particle
EABFB000389	5	C:lipid particle; P:determination of adult life span; F:triacylglycerol lipase activity; P:triglyceride mobilization; P:lipid catabolic process
EABFB000390	5	C:lipid particle; P:determination of adult life span; F:triacylglycerol lipase activity; P:triglyceride mobilization; P:lipid catabolic process
EABFB000391	5	C:lipid particle; P:determination of adult life span; F:triacylglycerol lipase activity; P:triglyceride mobilization; P:lipid catabolic process
EABFB000393	4	C:membrane; F:cation transmembrane transporter activity; P:cation transport; P:transmembrane transport
EABFB000394	5	F:cation transmembrane transporter activity; P:response to zinc ion; P:transmembrane transport; P:cation transport; C:membrane
EABFB000399	1	F:protein binding
EABFB000400	3	F:molecular_function; P:biological_process; F:protein binding
EABFB000401	6	F:phenylpyruvate tautomerase activity; F:dopachrome isomerase activity; F:cytokine activity; C:extracellular space; C:extracellular region; F:isomerase activity
EABFB000402	6	F:phenylpyruvate tautomerase activity; F:dopachrome isomerase activity; F:cytokine activity; C:extracellular space; C:extracellular region; F:isomerase activity
EABFB000403	4	C:nucleosome; F:DNA binding; P:nucleosome assembly; C:nucleus
EABFB000404	4	C:nucleosome; F:DNA binding; P:nucleosome assembly; C:nucleus
EABFB000405	4	C:nucleosome; F:DNA binding; P:nucleosome assembly; C:nucleus
EABFB000406	10	C:lipid particle; P:fatty acid beta-oxidation; F:acetyl-CoA C-acyltransferase activity; P:isoleucine catabolic process; P:leucine catabolic process; P:valine catabolic process; P:fatty acid biosynthetic process; P:bile acid biosynthetic process; P:benzoat
EABFB000407	10	C:lipid particle; P:fatty acid beta-oxidation; F:acetyl-CoA C-acyltransferase activity; P:isoleucine catabolic process; P:leucine catabolic process; P:valine catabolic process; P:fatty acid biosynthetic process; P:bile acid biosynthetic process; P:benzoat
EABFB000408	10	C:lipid particle; P:fatty acid beta-oxidation; F:acetyl-CoA C-acyltransferase activity; P:isoleucine catabolic process; P:leucine catabolic process; P:valine catabolic process; P:fatty acid biosynthetic process; P:bile acid biosynthetic process; P:benzoat
EABFB000409	2	C:intracellular; P:protein import into nucleus
EABFB000410	4	P:anti-apoptosis; F:oligosaccharyl transferase activity; C:plasma membrane; C:oligosaccharyltransferase complex
EABFB000413	14	P:cytokinesis, contractile ring formation; P:mushroom body development; P:axonogenesis; P:leg segmentation; P:female gonad development; F:SUMO binding; P:establishment of ommatidial polarity; P:actin filament polymerization; P:establishment of imaginal di
EABFB000414	3	F:growth factor activity; C:membrane; P:positive regulation of cell division
EABFB000415	14	P:cytokinesis, contractile ring formation; P:mushroom body development; P:axonogenesis; P:leg segmentation; P:female gonad development; F:SUMO binding; P:establishment of ommatidial polarity; P:actin filament polymerization; P:establishment of imaginal di
EABFB000416	5	P:oxidation reduction; F:binding; F:oxidoreductase activity; P:metabolic process; F:catalytic activity
EABFB000417	5	P:oxidation reduction; F:binding; F:oxidoreductase activity; P:metabolic process; F:catalytic activity
EABFB000418	2	C:ribosome; P:ribosome biogenesis
EABFB000419	3	C:spliceosome; P:mRNA processing; P:RNA splicing
EABFB000420	3	F:receptor activity; F:kinase activity; P:signal transduction
EABFB000421	3	F:receptor activity; F:kinase activity; P:signal transduction
EABFB000422	3	F:receptor activity; F:kinase activity; P:signal transduction
EABFB000424	3	P:L-cystine transport; F:amino acid transmembrane transporter activity; C:lysosomal membrane
EABFB000425	4	C:cytoplasm; F:identical protein binding; F:zinc ion binding; P:negative regulation of apoptosis
EABFB000426	4	C:cytoplasm; F:identical protein binding; F:zinc ion binding; P:negative regulation of apoptosis
EABFB000427	5	P:fatty acid biosynthetic process; F:acyl carrier activity; F:cofactor binding; P:transport; P:acyl-carrier-protein biosynthetic process
EABFB000428	5	P:fatty acid biosynthetic process; F:acyl carrier activity; F:cofactor binding; P:transport; P:acyl-carrier-protein biosynthetic process
EABFB000429	3	F:alpha-1,3-mannosyltransferase activity; P:protein amino acid N-linked glycosylation; C:alpha-1,6-mannosyltransferase complex
EABFB000430	6	F:alpha-1,3-mannosyltransferase activity; P:protein amino acid N-linked glycosylation; F:glucosyltransferase activity; C:endoplasmic reticulum; C:membrane part; C:alpha-1,6-mannosyltransferase complex
EABFB000431	5	F:alpha-1,3-mannosyltransferase activity; P:protein amino acid N-linked glycosylation; C:membrane; C:endoplasmic reticulum; C:alpha-1,6-mannosyltransferase complex
EABFB000432	2	P:response to stress; P:response to heat
EABFB000433	2	P:response to stress; P:response to heat
EABFB000434	3	C:actin filament; C:cytosol; P:phagocytosis, engulfment
EABFB000435	3	C:actin filament; C:cytosol; P:phagocytosis, engulfment
EABFB000436	3	P:iron-sulfur cluster assembly; F:iron-sulfur cluster binding; F:iron ion binding
EABFB000437	3	P:iron-sulfur cluster assembly; F:iron-sulfur cluster binding; F:iron ion binding
EABFB000438	3	P:iron-sulfur cluster assembly; F:iron-sulfur cluster binding; F:iron ion binding
EABFB000440	1	C:cellular_component
EABFB000441	3	F:nucleic acid binding; C:mitochondrial inner membrane; P:cellular metabolic process
EABFB000442	5	F:nucleic acid binding; F:cytochrome-c oxidase activity; P:mitochondrial electron transport, cytochrome c to oxygen; P:proton transport; C:respiratory chain complex IV
EABFB000443	5	F:nucleic acid binding; F:cytochrome-c oxidase activity; P:mitochondrial electron transport, cytochrome c to oxygen; P:proton transport; C:respiratory chain complex IV
EABFB000444	3	F:nucleic acid binding; C:mitochondrial inner membrane; P:cellular metabolic process
EABFB000445	2	F:binding; F:helicase activity
EABFB000446	6	F:RNA helicase activity; F:RNA binding; F:RNA-dependent ATPase activity; C:nucleus; F:nucleotide binding; P:RNA processing
EABFB000447	4	F:RNA binding; F:ATP binding; C:nucleus; F:ATP-dependent helicase activity
EABFB000448	2	F:peptidase inhibitor activity; F:peptidase activity
EABFB000451	2	C:membrane; P:immune response
EABFB000452	5	C:intracellular membrane-bounded organelle; C:cytoplasmic part; P:cellular process; C:membrane; P:immune response
EABFB000453	5	C:ribosome; F:structural constituent of ribosome; P:translation; F:rRNA binding; P:ribosome biogenesis
EABFB000454	5	C:ribosome; F:structural constituent of ribosome; P:translation; F:rRNA binding; P:ribosome biogenesis
EABFB000458	9	P:positive regulation of cell growth; P:G1/S transition of mitotic cell cycle; F:GTP binding; C:intracellular; P:response to starvation; C:membrane; P:imaginal disc growth; P:small GTPase mediated signal transduction; F:GTPase activity
EABFB000459	7	F:heme binding; C:membrane; P:steroid biosynthetic process; P:oxidation reduction; F:monooxygenase activity; F:electron carrier activity; P:electron transport
EABFB000460	7	F:heme binding; C:membrane; P:steroid biosynthetic process; P:oxidation reduction; F:monooxygenase activity; F:electron carrier activity; P:electron transport
EABFB000461	7	F:heme binding; C:membrane; P:steroid biosynthetic process; P:oxidation reduction; F:monooxygenase activity; F:electron carrier activity; P:electron transport
EABFB000462	7	F:heme binding; C:membrane; P:steroid biosynthetic process; P:oxidation reduction; F:monooxygenase activity; F:electron carrier activity; P:electron transport
EABFB000465	2	F:peptidase activity; F:serine-type endopeptidase inhibitor activity
EABFB000466	1	F:peptidase inhibitor activity
EABFB000467	2	F:peptidase activity; F:serine-type endopeptidase inhibitor activity
EABFB000468	2	P:carbohydrate metabolic process; F:transferase activity, transferring phosphorus-containing groups
EABFB000471	8	F:nucleic acid binding; F:methyltransferase activity; P:rRNA processing; F:transferase activity; P:rRNA methylation; P:methylation; C:nucleolus; C:nucleus
EABFB000472	4	F:peptidase inhibitor activity; F:peptidase activity; F:serine-type endopeptidase inhibitor activity; C:extracellular region
EABFB000473	2	F:peptidase inhibitor activity; F:peptidase activity
EABFB000474	4	F:peptidase inhibitor activity; F:peptidase activity; F:serine-type endopeptidase inhibitor activity; C:extracellular region
EABFB000479	1	C:intracellular part
EABFB000480	4	F:binding; C:cytoplasm; P:protein transport; C:nucleus
EABFB000481	6	F:pyridoxal phosphate binding; P:one-carbon compound metabolic process; F:glycine hydroxymethyltransferase activity; P:glycine metabolic process; C:mitochondrion; P:L-serine biosynthetic process
EABFB000482	1	F:protein binding
EABFB000483	1	F:protein binding
EABFB000486	2	F:molecular_function; P:biological_process
EABFB000487	2	F:molecular_function; P:biological_process
EABFB000488	3	C:extracellular region; P:defense response to fungus; P:killing of cells of another organism
EABFB000489	3	C:extracellular region; P:defense response to fungus; P:killing of cells of another organism
EABFB000490	3	C:extracellular region; P:defense response to fungus; P:killing of cells of another organism
EABFB000491	4	F:transition metal ion binding; P:cellular iron ion homeostasis; C:Golgi apparatus; C:intracellular ferritin complex
EABFB000492	4	F:transition metal ion binding; P:cellular iron ion homeostasis; C:Golgi apparatus; C:intracellular ferritin complex
EABFB000493	4	F:transition metal ion binding; P:cellular iron ion homeostasis; C:Golgi apparatus; C:intracellular ferritin complex
EABFB000496	8	C:nucleolus; C:vacuole; F:structural constituent of ribosome; C:plasma membrane; C:cytosolic large ribosomal subunit; C:chloroplast; P:translation; P:ribosome biogenesis
EABFB000497	8	C:nucleolus; C:vacuole; F:structural constituent of ribosome; C:plasma membrane; C:cytosolic large ribosomal subunit; C:chloroplast; P:translation; P:ribosome biogenesis
EABFB000498	8	C:nucleolus; C:vacuole; F:structural constituent of ribosome; C:plasma membrane; C:cytosolic large ribosomal subunit; C:chloroplast; P:translation; P:ribosome biogenesis
EABFB000499	3	F:biliverdin reductase activity; F:binding; P:chlorophyll metabolic process
EABFB000500	3	F:biliverdin reductase activity; F:binding; P:chlorophyll metabolic process
EABFB000501	2	F:oxygen transporter activity; P:transport
EABFB000502	2	F:oxygen transporter activity; P:transport
EABFB000503	2	F:oxygen transporter activity; P:transport
EABFB000509	5	F:binding; C:mitochondrial inner membrane; P:transmembrane transport; C:integral to membrane; F:transporter activity
EABFB000512	12	C:cytosol; P:negative regulation of ubiquitin-protein ligase activity during mitotic cell cycle; F:zinc ion binding; P:cell division; P:anaphase-promoting complex-dependent proteasomal ubiquitin-dependent protein catabolic process; F:ubiquitin-protein lig
EABFB000514	4	C:ribosome; F:structural constituent of ribosome; P:translation; P:ribosome biogenesis
EABFB000518	2	F:zinc ion binding; C:focal adhesion
EABFB000519	3	F:metal ion binding; C:focal adhesion; F:zinc ion binding
EABFB000522	2	F:electron carrier activity; C:integral to membrane
EABFB000523	2	F:electron carrier activity; C:integral to membrane
EABFB000524	3	C:mRNA cleavage factor complex; P:mRNA processing; F:hydrolase activity
EABFB000525	2	C:mRNA cleavage factor complex; F:hydrolase activity
EABFB000526	5	P:oxidation reduction; F:binding; F:oxidoreductase activity; P:metabolic process; F:catalytic activity
EABFB000527	5	P:oxidation reduction; F:binding; F:oxidoreductase activity; P:metabolic process; F:catalytic activity
EABFB000528	5	P:oxidation reduction; F:binding; F:oxidoreductase activity; P:metabolic process; F:catalytic activity
EABFB000529	7	F:kinase activity; P:ribonucleoside monophosphate biosynthetic process; F:ribose phosphate diphosphokinase activity; F:magnesium ion binding; P:nucleoside metabolic process; P:pentose-phosphate shunt; P:purine base metabolic process
EABFB000530	7	F:kinase activity; P:ribonucleoside monophosphate biosynthetic process; F:ribose phosphate diphosphokinase activity; F:magnesium ion binding; P:nucleoside metabolic process; P:pentose-phosphate shunt; P:purine base metabolic process
EABFB000531	3	P:oxidation reduction; F:NAD(P)H oxidase activity; F:calcium ion binding
EABFB000532	3	P:oxidation reduction; F:NAD(P)H oxidase activity; F:calcium ion binding
EABFB000533	3	P:oxidation reduction; F:NAD(P)H oxidase activity; F:calcium ion binding
EABFB000534	2	P:metabolic process; F:lyase activity
EABFB000535	2	P:metabolic process; F:lyase activity
EABFB000536	2	P:metabolic process; F:lyase activity
EABFB000537	1	P:metabolic process
EABFB000538	3	P:oxidation reduction; F:oxidoreductase activity; P:metabolic process
EABFB000539	1	C:ribosome
EABFB000540	4	C:ribosome; F:zinc ion binding; F:metalloendopeptidase activity; P:proteolysis
EABFB000541	1	F:protein binding
EABFB000542	1	F:protein binding
EABFB000545	4	P:signal peptide processing; C:integral to membrane; F:serine-type peptidase activity; P:proteolysis
EABFB000546	4	P:signal peptide processing; C:integral to membrane; F:serine-type peptidase activity; P:proteolysis
EABFB000547	4	P:signal peptide processing; C:integral to membrane; F:serine-type peptidase activity; P:proteolysis
EABFB000548	2	F:oxidoreductase activity; P:oxidation reduction
EABFB000549	2	F:oxidoreductase activity; P:oxidation reduction
EABFB000550	7	F:metal ion binding; F:antioxidant activity; P:removal of superoxide radicals; C:mitochondrial matrix; F:superoxide dismutase activity; P:oxidation reduction; P:determination of adult life span
EABFB000551	7	F:metal ion binding; F:antioxidant activity; P:removal of superoxide radicals; C:mitochondrial matrix; F:superoxide dismutase activity; P:oxidation reduction; P:determination of adult life span
EABFB000552	10	F:copper ion binding; P:oxidation reduction; C:cytoplasm; P:superoxide metabolic process; F:superoxide dismutase activity; P:response to methylmercury; F:antioxidant activity; P:response to metal ion; F:zinc ion binding; P:response to xenobiotic stimulus
EABFB000553	10	F:copper ion binding; P:oxidation reduction; C:cytoplasm; P:superoxide metabolic process; F:superoxide dismutase activity; P:response to methylmercury; F:antioxidant activity; P:response to metal ion; F:zinc ion binding; P:response to xenobiotic stimulus
EABFB000554	5	F:glutathione peroxidase activity; P:oxidation reduction; P:response to oxidative stress; P:glutathione metabolic process; P:peroxidase reaction
EABFB000555	5	F:glutathione peroxidase activity; P:oxidation reduction; P:response to oxidative stress; P:glutathione metabolic process; P:peroxidase reaction
EABFB000556	5	F:glutathione peroxidase activity; P:oxidation reduction; P:response to oxidative stress; P:glutathione metabolic process; P:peroxidase reaction
EABFB000559	5	P:mitotic spindle elongation; F:structural constituent of ribosome; C:cytosolic large ribosomal subunit; P:translation; P:ribosome biogenesis
EABFB000560	5	P:mitotic spindle elongation; F:structural constituent of ribosome; C:cytosolic large ribosomal subunit; P:translation; P:ribosome biogenesis
EABFB000561	5	P:mitotic spindle elongation; F:structural constituent of ribosome; C:cytosolic large ribosomal subunit; P:translation; P:ribosome biogenesis
EABFB000562	2	F:binding; C:intracellular membrane-bounded organelle
EABFB000563	2	F:binding; C:intracellular membrane-bounded organelle
EABFB000564	1	F:metal ion binding
EABFB000565	2	F:zinc ion binding; F:protein binding
EABFB000566	1	F:prenyltransferase activity
EABFB000569	4	F:translation elongation factor activity; C:eukaryotic translation elongation factor 1 complex; C:ribosome; P:regulation of translational elongation
EABFB000570	4	F:translation elongation factor activity; C:eukaryotic translation elongation factor 1 complex; C:ribosome; P:regulation of translational elongation
EABFB000573	11	F:translation initiation factor activity; C:eukaryotic translation initiation factor 4F complex; C:cytosol; F:RNA binding; P:response to protein stimulus; F:ATP-dependent helicase activity; F:ATP binding; F:protein binding; P:regulation of translational i
EABFB000574	11	F:translation initiation factor activity; C:eukaryotic translation initiation factor 4F complex; C:cytosol; F:RNA binding; P:response to protein stimulus; F:ATP-dependent helicase activity; F:ATP binding; F:protein binding; P:regulation of translational i
EABFB000575	8	P:proteolysis; F:molecular_function; F:serine-type endopeptidase activity; C:integral to membrane; C:membrane; F:catalytic activity; F:peptidase activity; C:cellular_component
EABFB000576	7	P:proteolysis; F:molecular_function; F:serine-type endopeptidase activity; C:integral to membrane; F:catalytic activity; F:peptidase activity; C:cellular_component
EABFB000577	5	F:helicase activity; F:single-stranded DNA specific endodeoxyribonuclease activity; F:nucleic acid binding; F:nucleotide binding; P:DNA catabolic process
EABFB000579	10	P:mitotic spindle elongation; C:eukaryotic 43S preinitiation complex; P:smoothened signaling pathway; F:oxidoreductase activity; F:RNA binding; F:translation initiation factor activity; C:cytosol; P:phagocytosis, engulfment; C:ribosome; P:regulation of tr
EABFB000580	10	P:mitotic spindle elongation; C:eukaryotic 43S preinitiation complex; P:smoothened signaling pathway; F:oxidoreductase activity; F:RNA binding; F:translation initiation factor activity; C:cytosol; P:phagocytosis, engulfment; C:ribosome; P:regulation of tr
EABFB000581	10	P:mitotic spindle elongation; C:eukaryotic 43S preinitiation complex; P:smoothened signaling pathway; F:oxidoreductase activity; F:RNA binding; F:translation initiation factor activity; C:cytosol; P:phagocytosis, engulfment; C:ribosome; P:regulation of tr
EABFB000582	12	F:RNA binding; F:SUMO binding; F:ATP-dependent RNA helicase activity; C:spliceosome; P:regulation of alternative nuclear mRNA splicing, via spliceosome; C:nuclear speck; F:identical protein binding; P:mitotic spindle organization; F:ATP binding; C:transcr
EABFB000583	9	F:SUMO binding; F:ATP-dependent RNA helicase activity; C:spliceosome; F:nucleic acid binding; P:regulation of alternative nuclear mRNA splicing, via spliceosome; P:mitotic spindle organization; F:ATP binding; P:mRNA export from nucleus; F:RNA splicing fac
EABFB000586	1	F:binding
EABFB000587	6	C:signal recognition particle, endoplasmic reticulum targeting; F:endoplasmic reticulum signal peptide binding; P:negative regulation of translational elongation; F:7S RNA binding; F:protein binding; P:SRP-dependent cotranslational protein targeting to me
EABFB000588	2	C:mitochondrial respiratory chain complex I; F:NADH dehydrogenase activity
EABFB000589	2	C:mitochondrial respiratory chain complex I; F:NADH dehydrogenase activity
EABFB000590	7	P:embryonic development; F:structural constituent of ribosome; F:RNA binding; F:protein binding; C:cytosolic large ribosomal subunit; P:translational elongation; P:ribosome biogenesis
EABFB000591	7	P:embryonic development; F:structural constituent of ribosome; F:RNA binding; F:protein binding; C:cytosolic large ribosomal subunit; P:translational elongation; P:ribosome biogenesis
EABFB000592	4	P:cell redox homeostasis; F:electron carrier activity; F:protein disulfide oxidoreductase activity; P:electron transport
EABFB000593	4	P:cell redox homeostasis; F:electron carrier activity; F:protein disulfide oxidoreductase activity; P:electron transport
EABFB000599	11	F:translation initiation factor activity; F:translation elongation factor activity; F:RNA binding; P:translational frameshifting; P:salivary gland cell autophagic cell death; P:peptidyl-lysine modification to hypusine; P:positive regulation of translation
EABFB000604	4	P:regulation of actin filament polymerization; C:cytoskeleton; P:phagocytosis, engulfment; C:lamellipodium
EABFB000605	4	P:regulation of actin filament polymerization; C:cytoskeleton; P:phagocytosis, engulfment; C:lamellipodium
EABFB000606	2	F:molecular_function; C:integral to membrane
EABFB000607	2	F:molecular_function; C:integral to membrane
EABFB000608	5	F:metal ion binding; P:oxidation reduction; F:oxidoreductase activity; F:zinc ion binding; F:2-alkenal reductase activity
EABFB000609	6	F:metal ion binding; P:oxidation reduction; F:oxidoreductase activity; F:zinc ion binding; F:2-alkenal reductase activity; C:cellular_component
EABFB000612	12	P:translation; P:meiotic nuclear envelope disassembly; P:meiotic spindle organization; P:compound eye morphogenesis; P:female germ-line stem cell division; P:spermatocyte division; P:mitosis; P:spindle assembly involved in male meiosis I; P:meiotic G2/MI
EABFB000613	12	P:translation; P:meiotic nuclear envelope disassembly; P:meiotic spindle organization; P:compound eye morphogenesis; P:female germ-line stem cell division; P:spermatocyte division; P:mitosis; P:spindle assembly involved in male meiosis I; P:meiotic G2/MI
EABFB000616	14	F:quinone binding; P:response to oxidative stress; F:NADH dehydrogenase (ubiquinone) activity; C:mitochondrial respiratory chain complex I; F:electron carrier activity; F:4 iron, 4 sulfur cluster binding; F:NAD or NADH binding; P:mitochondrial electron tr
EABFB000617	5	P:protein transport; F:selenium binding; C:cytosol; C:nucleus; C:extrinsic to membrane
EABFB000618	1	F:carboxylesterase activity
EABFB000619	1	F:carboxylesterase activity
EABFB000620	3	C:intracellular; F:GTP binding; P:small GTPase mediated signal transduction
EABFB000621	3	C:intracellular; F:GTP binding; P:small GTPase mediated signal transduction
EABFB000626	1	P:defense response to virus
EABFB000631	2	C:nucleolus; F:SUMO binding
EABFB000632	2	C:nucleolus; F:SUMO binding
EABFB000635	2	F:molecular_function; C:cellular_component
EABFB000636	2	F:molecular_function; C:cellular_component
EABFB000639	3	C:M band; F:zinc ion binding; F:protein binding
EABFB000641	2	F:catalytic activity; P:metabolic process
EABFB000642	2	F:catalytic activity; P:metabolic process
EABFB000643	6	C:ribosome; P:embryonic development; F:structural constituent of ribosome; P:regulation of cell cycle; P:translation; P:ribosome biogenesis
EABFB000644	2	F:cAMP-dependent protein kinase inhibitor activity; P:negative regulation of protein kinase activity
EABFB000645	2	F:cAMP-dependent protein kinase inhibitor activity; P:negative regulation of protein kinase activity
EABFB000646	8	P:reproduction; P:hermaphrodite genitalia development; P:biological_process; P:nematode larval development; P:growth; C:nucleus; C:nucleolus; C:cellular_component
EABFB000647	4	P:biological_process; C:nucleus; C:nucleolus; C:cellular_component
EABFB000652	2	F:acyltransferase activity; P:acyl-carrier-protein biosynthetic process
EABFB000654	2	F:molecular_function; P:biological_process
EABFB000655	2	F:molecular_function; P:biological_process
EABFB000658	2	F:lysozyme activity; C:membrane
EABFB000659	2	F:lysozyme activity; C:membrane
EABFB000660	2	F:lysozyme activity; C:membrane
EABFB000661	5	P:oxidation reduction; F:binding; F:oxidoreductase activity; P:metabolic process; F:catalytic activity
EABFB000662	5	P:oxidation reduction; F:binding; F:oxidoreductase activity; P:metabolic process; F:catalytic activity
EABFB000663	3	C:mitochondrial nucleoid; F:rRNA (adenine) methyltransferase activity; P:rRNA modification
EABFB000665	9	F:pyruvate dehydrogenase (acetyl-transferring) activity; C:intracellular membrane-bounded organelle; P:oxidation reduction; P:glycolysis; P:gluconeogenesis; P:isoleucine biosynthetic process; P:leucine biosynthetic process; P:valine biosynthetic process;
EABFB000666	9	F:pyruvate dehydrogenase (acetyl-transferring) activity; C:intracellular membrane-bounded organelle; P:oxidation reduction; P:glycolysis; P:gluconeogenesis; P:isoleucine biosynthetic process; P:leucine biosynthetic process; P:valine biosynthetic process;
EABFB000667	4	C:membrane; F:cation transmembrane transporter activity; P:cation transport; P:transmembrane transport
EABFB000668	4	C:membrane; F:cation transmembrane transporter activity; P:cation transport; P:transmembrane transport
EABFB000669	2	F:binding; P:biological_process
EABFB000670	2	F:binding; P:biological_process
EABFB000671	17	P:response to hypoxia; F:ferrous iron binding; P:estrogen receptor signaling pathway; F:zinc ion binding; P:apoptosis; F:oxygen sensor activity; P:cell redox homeostasis; P:oxidation reduction; P:regulation of cell growth; F:oxidoreductase activity, actin
EABFB000672	13	P:response to hypoxia; C:cytosol; F:zinc ion binding; P:negative regulation of transcription factor activity; P:oxidation reduction; F:peptidyl-proline dioxygenase activity; P:heart development; P:oxygen homeostasis; F:oxidoreductase activity, acting on s
EABFB000673	1	F:endopeptidase activity
EABFB000674	1	F:binding
EABFB000675	1	F:binding
EABFB000676	11	C:cytoplasm; F:non-membrane spanning protein tyrosine phosphatase activity; C:cytoskeleton; F:receptor activity; C:extrinsic to membrane; F:kinase activity; F:cytoskeletal protein binding; C:plasma membrane; P:protein amino acid dephosphorylation; P:tyros
EABFB000677	1	F:transferase activity
EABFB000680	14	P:cytoskeletal anchoring at plasma membrane; F:protein serine/threonine kinase activity; P:integrin-mediated signaling pathway; P:cell-matrix adhesion; F:ATP binding; C:focal adhesion; P:regulation of signal transduction; P:apposition of dorsal and ventra
EABFB000681	17	C:Z disc; P:regulation of heart contraction; P:cytoskeletal anchoring at plasma membrane; F:protein serine/threonine kinase activity; P:integrin-mediated signaling pathway; P:cell-matrix adhesion; F:ATP binding; C:focal adhesion; P:regulation of signal tr
EABFB000682	2	C:cytoplasm; F:Rho GDP-dissociation inhibitor activity
EABFB000686	2	C:intracellular membrane-bounded organelle; P:pigmentation
EABFB000687	2	C:intracellular membrane-bounded organelle; P:pigmentation
EABFB000688	4	P:acute-phase response; P:hyaluronan metabolic process; F:serine-type endopeptidase inhibitor activity; C:extracellular region
EABFB000689	4	P:acute-phase response; P:hyaluronan metabolic process; F:serine-type endopeptidase inhibitor activity; C:extracellular region
EABFB000690	11	F:translation elongation factor activity; P:regulation of transcription from RNA polymerase II promoter; F:DNA binding; F:transcription elongation regulator activity; P:RNA elongation from RNA polymerase II promoter; F:RNA polymerase II transcription fact
EABFB000691	11	F:translation elongation factor activity; P:regulation of transcription from RNA polymerase II promoter; F:DNA binding; F:transcription elongation regulator activity; P:RNA elongation from RNA polymerase II promoter; F:RNA polymerase II transcription fact
EABFB000692	2	P:muscle organ development; P:regulation of lipid metabolic process
EABFB000694	3	C:integral to membrane; C:endoplasmic reticulum; P:intracellular protein transport
EABFB000695	3	C:integral to membrane; C:endoplasmic reticulum; P:intracellular protein transport
EABFB000696	1	F:sugar binding
EABFB000698	6	C:cytoplasm; F:hydrolase activity; P:N-acetylglucosamine metabolic process; P:glucosamine catabolic process; P:generation of precursor metabolites and energy; F:glucosamine-6-phosphate deaminase activity
EABFB000699	6	C:cytoplasm; F:hydrolase activity; P:N-acetylglucosamine metabolic process; P:glucosamine catabolic process; P:generation of precursor metabolites and energy; F:glucosamine-6-phosphate deaminase activity
EABFB000700	4	F:kinase activity; C:cytoplasm; F:protein homodimerization activity; C:nucleus
EABFB000701	6	F:kinase activity; C:extracellular region; C:mitochondrion; C:nucleus; F:bis(5'-adenosyl)-triphosphatase activity; P:purine base metabolic process
EABFB000702	5	F:structural constituent of ribosome; C:lipid particle; C:cytosolic small ribosomal subunit; P:translation; P:ribosome biogenesis
EABFB000703	5	F:structural constituent of ribosome; C:lipid particle; C:cytosolic small ribosomal subunit; P:translation; P:ribosome biogenesis
EABFB000705	4	P:transport; P:cellular process; C:membrane; C:mitochondrion
EABFB000706	6	P:cellular response to insulin stimulus; C:mitochondrial inner membrane; P:response to fatty acid; P:mitochondrial transport; P:response to glucose stimulus; P:response to hypoxia
EABFB000707	13	C:lipid particle; C:mitochondrial matrix; P:fatty acid beta-oxidation; F:enoyl-CoA hydratase activity; P:isoleucine catabolic process; P:leucine catabolic process; P:lysine catabolic process; P:tryptophan metabolic process; P:valine catabolic process; P:f
EABFB000708	13	C:lipid particle; C:mitochondrial matrix; P:fatty acid beta-oxidation; F:enoyl-CoA hydratase activity; P:isoleucine catabolic process; P:leucine catabolic process; P:lysine catabolic process; P:tryptophan metabolic process; P:valine catabolic process; P:f
EABFB000709	13	C:lipid particle; C:mitochondrial matrix; P:fatty acid beta-oxidation; F:enoyl-CoA hydratase activity; P:isoleucine catabolic process; P:leucine catabolic process; P:lysine catabolic process; P:tryptophan metabolic process; P:valine catabolic process; P:f
EABFB000710	1	F:hydrolase activity
EABFB000711	1	F:hydrolase activity
EABFB000712	1	F:binding
EABFB000713	1	F:binding
EABFB000714	4	F:nucleic acid binding; P:nervous system development; F:nucleotide binding; P:RNA processing
EABFB000716	2	C:integral to membrane; C:membrane
EABFB000717	2	C:integral to membrane; C:membrane
EABFB000718	3	C:Golgi membrane; F:UDP-galactose:beta-N-acetylglucosamine beta-1,3-galactosyltransferase activity; P:primary metabolic process
EABFB000722	1	P:transcription
EABFB000723	1	P:transcription
EABFB000728	6	F:polypeptide N-acetylgalactosaminyltransferase activity; F:metal ion binding; C:Golgi stack; P:oligosaccharide biosynthetic process; C:membrane; P:O-glycan processing
EABFB000731	6	C:cytoplasm; P:DNA methylation; P:protein amino acid methylation; F:DNA binding; F:N-methyltransferase activity; F:protein methyltransferase activity
EABFB000732	6	F:mRNA binding; P:translational initiation; P:regulation of translational fidelity; F:structural constituent of ribosome; C:cytosolic small ribosomal subunit; P:ribosome biogenesis
EABFB000733	6	F:mRNA binding; P:translational initiation; P:regulation of translational fidelity; F:structural constituent of ribosome; C:cytosolic small ribosomal subunit; P:ribosome biogenesis
EABFB000734	6	F:mRNA binding; P:translational initiation; P:regulation of translational fidelity; F:structural constituent of ribosome; C:cytosolic small ribosomal subunit; P:ribosome biogenesis
EABFB000737	7	P:mitotic spindle elongation; F:SUMO binding; F:structural constituent of ribosome; C:lipid particle; C:cytosolic large ribosomal subunit; P:translation; P:ribosome biogenesis
EABFB000738	7	P:mitotic spindle elongation; F:SUMO binding; F:structural constituent of ribosome; C:lipid particle; C:cytosolic large ribosomal subunit; P:translation; P:ribosome biogenesis
EABFB000741	2	F:calcium ion binding; F:enzyme regulator activity
EABFB000742	2	F:calcium ion binding; F:enzyme regulator activity
EABFB000743	2	F:calcium ion binding; F:enzyme regulator activity
EABFB000748	3	F:thiol oxidase activity; P:oxidation reduction; P:cell redox homeostasis
EABFB000749	5	F:thiol oxidase activity; F:flavin-linked sulfhydryl oxidase activity; P:oxidation reduction; P:cell redox homeostasis; F:oxidoreductase activity
EABFB000750	1	F:transferase activity
EABFB000751	2	P:establishment or maintenance of polarity of larval imaginal disc epithelium; P:establishment or maintenance of polarity of follicular epithelium
EABFB000752	2	P:establishment or maintenance of polarity of larval imaginal disc epithelium; P:establishment or maintenance of polarity of follicular epithelium
EABFB000755	1	F:catalytic activity
EABFB000756	1	F:catalytic activity
EABFB000757	22	P:cholesterol efflux; F:protein binding; F:sterol transporter activity; C:lysosome; P:negative regulation of macroautophagy; P:bile acid metabolic process; P:lysosomal transport; F:hedgehog receptor activity; C:nuclear envelope; P:response to hypoxia; F:m
EABFB000758	20	P:cholesterol efflux; F:protein binding; F:sterol transporter activity; C:lysosome; P:negative regulation of macroautophagy; P:bile acid metabolic process; P:lysosomal transport; F:hedgehog receptor activity; C:nuclear envelope; P:endocytosis; C:endosome;
EABFB000759	6	P:mitochondrial electron transport, NADH to ubiquinone; F:NADH dehydrogenase (ubiquinone) activity; C:mitochondrion; P:ubiquinone biosynthetic process; P:sodium ion transport; P:proton transport
EABFB000760	6	P:mitochondrial electron transport, NADH to ubiquinone; F:NADH dehydrogenase (ubiquinone) activity; C:mitochondrion; P:ubiquinone biosynthetic process; P:sodium ion transport; P:proton transport
EABFB000765	2	P:positive regulation of biological process; P:innate immune response
EABFB000766	8	F:DNA-directed RNA polymerase activity; P:regulation of transcription from RNA polymerase III promoter; P:positive regulation of interferon-beta production; P:positive regulation of innate immune response; C:DNA-directed RNA polymerase III complex; C:nucl
EABFB000767	7	F:mRNA binding; P:regulation of alternative nuclear mRNA splicing, via spliceosome; P:mRNA splice site selection; F:protein binding; F:nucleotide binding; C:omega speckle; F:RNA splicing factor activity, transesterification mechanism
EABFB000768	7	F:mRNA binding; P:regulation of alternative nuclear mRNA splicing, via spliceosome; P:mRNA splice site selection; F:protein binding; F:nucleotide binding; C:omega speckle; F:RNA splicing factor activity, transesterification mechanism
EABFB000769	1	C:integral to membrane
EABFB000770	1	C:integral to membrane
EABFB000771	6	F:ATP binding; F:actin binding; C:myosin filament; F:nucleotide binding; F:motor activity; C:myosin complex
EABFB000772	7	P:lipid metabolic process; P:oxidation reduction; F:oxidoreductase activity, acting on paired donors, with oxidation of a pair of donors resulting in the reduction of molecular oxygen to two molecules of water; F:oxidoreductase activity; F:heme binding; F
EABFB000773	6	F:ATP binding; F:actin binding; C:myosin filament; F:nucleotide binding; F:motor activity; C:myosin complex
EABFB000774	5	P:peptidyl-methionine modification; P:oxidation reduction; F:peptide-methionine-(S)-S-oxide reductase activity; F:protein-methionine-R-oxide reductase activity; F:zinc ion binding
EABFB000775	6	F:peptide-methionine (R)-S-oxide reductase activity; P:peptidyl-methionine modification; P:oxidation reduction; F:peptide-methionine-(S)-S-oxide reductase activity; F:protein-methionine-R-oxide reductase activity; F:zinc ion binding
EABFB000776	7	C:cytoplasm; F:phosphoglycerate kinase activity; P:synaptic transmission; P:glycolysis; P:gluconeogenesis; P:carbon utilization; P:phosphorylation
EABFB000777	7	C:cytoplasm; F:phosphoglycerate kinase activity; P:synaptic transmission; P:glycolysis; P:gluconeogenesis; P:carbon utilization; P:phosphorylation
EABFB000778	5	F:binding; P:cellular metabolic process; F:oxidoreductase activity, acting on the CH-OH group of donors, NAD or NADP as acceptor; P:nitrogen compound metabolic process; P:primary metabolic process
EABFB000779	5	F:binding; P:cellular metabolic process; F:oxidoreductase activity, acting on the CH-OH group of donors, NAD or NADP as acceptor; P:nitrogen compound metabolic process; P:primary metabolic process
EABFB000782	8	C:interleukin-5 receptor complex; F:interleukin-5 receptor binding; F:protein N-terminus binding; F:protein heterodimerization activity; P:Ras protein signal transduction; F:neurexin binding; P:cell proliferation; P:growth
EABFB000783	8	C:interleukin-5 receptor complex; F:interleukin-5 receptor binding; F:protein N-terminus binding; F:protein heterodimerization activity; P:Ras protein signal transduction; F:neurexin binding; P:cell proliferation; P:growth
EABFB000787	3	F:molecular_function; C:integral to membrane; C:membrane
EABFB000788	2	F:GTPase activator activity; C:membrane
EABFB000789	2	F:GTPase activator activity; C:membrane
EABFB000792	1	F:zinc ion binding
EABFB000793	7	P:sex differentiation; P:positive regulation of transcription from RNA polymerase II promoter; F:RNA polymerase II transcription mediator activity; F:transcription factor binding; C:Srb-mediator complex; P:female somatic sex determination; C:transcription
EABFB000794	4	C:Srb-mediator complex; P:regulation of transcription from RNA polymerase II promoter; F:RNA polymerase II transcription mediator activity; C:transcription factor complex
EABFB000795	1	P:phagocytosis, engulfment
EABFB000796	1	F:acid phosphatase activity
EABFB000797	5	F:metal ion binding; P:oxidation reduction; F:hydroxyacid-oxoacid transhydrogenase activity; C:mitochondrion; P:molecular hydrogen transport
EABFB000799	5	F:structural constituent of ribosome; F:protein binding; C:cytosolic small ribosomal subunit; P:translation; P:ribosome biogenesis
EABFB000800	4	C:ribosome; F:structural constituent of ribosome; P:translation; P:ribosome biogenesis
EABFB000801	4	F:DNA binding; F:protein binding; P:reciprocal meiotic recombination; C:nucleus
EABFB000802	4	F:DNA binding; F:protein binding; P:reciprocal meiotic recombination; C:nucleus
EABFB000805	2	P:regulation of alternative nuclear mRNA splicing, via spliceosome; C:nuclear part
EABFB000806	3	P:apoptosis; P:regulation of alternative nuclear mRNA splicing, via spliceosome; C:nuclear part
EABFB000807	2	P:regulation of alternative nuclear mRNA splicing, via spliceosome; C:nucleus
EABFB000808	3	F:binding; P:regulation of alternative nuclear mRNA splicing, via spliceosome; C:nucleus
EABFB000809	5	F:carbohydrate binding; P:carbohydrate metabolic process; F:catalytic activity; P:hexose metabolic process; F:isomerase activity
EABFB000810	5	F:carbohydrate binding; P:carbohydrate metabolic process; F:catalytic activity; P:hexose metabolic process; F:isomerase activity
EABFB000811	2	F:metal ion binding; C:cell part
EABFB000812	2	F:metal ion binding; C:cell part
EABFB000813	1	F:methyltransferase activity
EABFB000815	3	C:cytosol; F:hydrolase activity; P:proteolysis
EABFB000816	3	C:cytosol; F:hydrolase activity; P:proteolysis
EABFB000820	1	C:integral to membrane
EABFB000821	1	C:integral to membrane
EABFB000822	8	C:cytoplasm; F:NADP or NADPH binding; F:protein binding; P:oxidation reduction; P:pentose biosynthetic process; F:phosphogluconate dehydrogenase (decarboxylating) activity; P:pentose-phosphate shunt, oxidative branch; P:D-gluconate metabolic process
EABFB000823	8	C:cytoplasm; F:NADP or NADPH binding; F:protein binding; P:oxidation reduction; P:pentose biosynthetic process; F:phosphogluconate dehydrogenase (decarboxylating) activity; P:pentose-phosphate shunt, oxidative branch; P:D-gluconate metabolic process
EABFB000824	4	F:metal ion binding; F:zinc ion binding; C:cellular_component; F:DNA binding
EABFB000825	4	F:metal ion binding; F:zinc ion binding; C:cellular_component; F:DNA binding
EABFB000826	2	F:zinc ion binding; F:DNA binding
EABFB000827	2	P:metabolic process; F:oxidoreductase activity
EABFB000829	1	C:cell part
EABFB000830	6	C:cytoskeleton; P:olfactory behavior; F:nucleic acid binding; C:cytoplasm; C:proteinaceous extracellular matrix; F:protein binding
EABFB000836	1	F:kinase activity
EABFB000837	1	F:kinase activity
EABFB000838	5	C:translocon complex; F:protein binding; P:cotranslational protein targeting to membrane; C:integral to membrane; C:cytosol
EABFB000839	5	C:translocon complex; F:protein binding; P:cotranslational protein targeting to membrane; C:integral to membrane; C:cytosol
EABFB000841	1	F:transferase activity
EABFB000842	2	C:integral to membrane; C:membrane
EABFB000843	4	F:transferase activity; P:metabolic process; F:transferase activity, transferring hexosyl groups; F:transferase activity, transferring glycosyl groups
EABFB000844	4	F:transferase activity; P:metabolic process; F:transferase activity, transferring hexosyl groups; F:transferase activity, transferring glycosyl groups
EABFB000846	9	F:pyruvate carboxylase activity; P:gluconeogenesis; C:lipid particle; C:mitochondrial matrix; F:ATP binding; F:biotin binding; P:tricarboxylic acid cycle; P:alanine metabolic process; P:aspartate metabolic process
EABFB000847	1	F:hydrolase activity
EABFB000848	1	F:hydrolase activity
EABFB000849	1	F:transferase activity
EABFB000851	2	F:uroporphyrinogen-III synthase activity; P:tetrapyrrole biosynthetic process
EABFB000852	2	F:uroporphyrinogen-III synthase activity; P:tetrapyrrole biosynthetic process
EABFB000853	3	P:RNA splicing; F:binding; C:U12-dependent spliceosome
EABFB000854	3	P:RNA splicing; F:binding; C:U12-dependent spliceosome
EABFB000855	2	C:nucleolus; F:nucleic acid binding
EABFB000856	2	C:nucleolus; F:nucleic acid binding
EABFB000857	4	P:protein folding; F:peptide binding; C:cytoplasm; F:peptidyl-prolyl cis-trans isomerase activity
EABFB000858	4	P:protein folding; F:peptide binding; C:cytoplasm; F:peptidyl-prolyl cis-trans isomerase activity
EABFB000859	4	P:protein folding; F:peptide binding; C:cytoplasm; F:peptidyl-prolyl cis-trans isomerase activity
EABFB000862	5	P:fructose 2,6-bisphosphate metabolic process; F:fructose-2,6-bisphosphate 2-phosphatase activity; F:ATP binding; F:6-phosphofructo-2-kinase activity; P:mannose metabolic process
EABFB000863	5	P:fructose 2,6-bisphosphate metabolic process; F:fructose-2,6-bisphosphate 2-phosphatase activity; F:ATP binding; F:6-phosphofructo-2-kinase activity; P:mannose metabolic process
EABFB000864	7	P:embryo implantation; P:positive regulation of transcription from RNA polymerase II promoter; C:transcription factor complex; P:trophectodermal cell fate commitment; F:transcription activator activity; F:transcription factor activity; P:cell fate specifi
EABFB000868	1	F:metal ion binding
EABFB000869	7	F:metal ion binding; P:oxidation reduction; F:electron carrier activity; F:oxidoreductase activity; F:heme binding; F:iron ion binding; F:monooxygenase activity
EABFB000870	4	C:mitochondrial small ribosomal subunit; F:structural constituent of ribosome; P:translation; P:ribosome biogenesis
EABFB000871	4	C:mitochondrial small ribosomal subunit; F:structural constituent of ribosome; P:translation; P:ribosome biogenesis
EABFB000872	3	C:cytoplasm; C:Golgi apparatus; F:protein binding
EABFB000873	3	C:cytoplasm; C:Golgi apparatus; F:protein binding
EABFB000874	4	C:lysosome; F:N4-(beta-N-acetylglucosaminyl)-L-asparaginase activity; P:protein deglycosylation; P:asparagine metabolic process
EABFB000875	4	C:lysosome; F:N4-(beta-N-acetylglucosaminyl)-L-asparaginase activity; P:protein deglycosylation; P:asparagine metabolic process
EABFB000876	4	P:lipid transport; F:lipid binding; C:extracellular region; P:transport
EABFB000877	4	P:lipid transport; F:lipid binding; C:extracellular region; P:transport
EABFB000878	4	P:lipid transport; F:lipid binding; C:extracellular region; P:transport
EABFB000879	4	F:structural constituent of ribosome; C:cytosolic large ribosomal subunit; P:translation; P:ribosome biogenesis
EABFB000880	4	F:structural constituent of ribosome; C:cytosolic large ribosomal subunit; P:translation; P:ribosome biogenesis
EABFB000881	4	F:structural constituent of ribosome; C:cytosolic large ribosomal subunit; P:translation; P:ribosome biogenesis
EABFB000882	3	F:molecular_function; P:biological_process; C:ribosome
EABFB000883	3	F:molecular_function; P:biological_process; C:ribosome
EABFB000884	4	C:Srb-mediator complex; F:RNA polymerase II transcription mediator activity; C:transcription factor complex; P:regulation of transcription from RNA polymerase II promoter
EABFB000885	4	C:Srb-mediator complex; F:RNA polymerase II transcription mediator activity; C:transcription factor complex; P:regulation of transcription from RNA polymerase II promoter
EABFB000887	11	F:translation repressor activity; F:translation initiation factor activity; C:cytosol; P:insulin receptor signaling pathway; C:protein complex; P:negative regulation of protein complex assembly; P:negative regulation of translational initiation; F:eukaryo
EABFB000888	4	P:protein folding; F:chaperone binding; F:heat shock protein binding; F:protein binding
EABFB000890	3	P:DNA metabolic process; F:binding; F:nuclease activity
EABFB000891	6	P:DNA dealkylation; F:damaged DNA binding; P:depurination; F:identical protein binding; F:alkylbase DNA N-glycosylase activity; C:nucleoplasm
EABFB000892	18	C:small nuclear ribonucleoprotein complex; F:mRNA 3'-UTR binding; C:cytosol; P:negative regulation of translation; F:SUMO binding; C:spliceosome; P:nuclear-transcribed mRNA poly(A) tail shortening; C:cytoplasmic mRNA processing body; P:spliceosome assembl
EABFB000893	18	C:small nuclear ribonucleoprotein complex; F:mRNA 3'-UTR binding; C:cytosol; P:negative regulation of translation; F:SUMO binding; C:spliceosome; P:nuclear-transcribed mRNA poly(A) tail shortening; C:cytoplasmic mRNA processing body; P:spliceosome assembl
EABFB000894	8	C:nucleoplasm; P:spliceosomal snRNP biogenesis; C:spliceosome; F:RNA binding; F:protein binding; C:small nuclear ribonucleoprotein complex; C:cytosol; P:spliceosome assembly
EABFB000895	7	C:endoplasmic reticulum lumen; P:Wnt receptor signaling pathway; C:apical part of cell; P:low-density lipoprotein receptor metabolic process; P:ER to Golgi vesicle-mediated transport; P:oogenesis; P:protein targeting to membrane
EABFB000896	7	C:endoplasmic reticulum lumen; P:Wnt receptor signaling pathway; C:apical part of cell; P:low-density lipoprotein receptor metabolic process; P:ER to Golgi vesicle-mediated transport; P:oogenesis; P:protein targeting to membrane
EABFB000898	4	C:ribosome; F:structural constituent of ribosome; P:translation; P:ribosome biogenesis
EABFB000899	5	P:mitotic spindle elongation; F:structural constituent of ribosome; C:cytosolic large ribosomal subunit; P:translation; P:ribosome biogenesis
EABFB000901	5	F:RNA binding; F:structural constituent of ribosome; P:translational elongation; C:cytosolic large ribosomal subunit; P:ribosome biogenesis
EABFB000902	5	F:RNA binding; F:structural constituent of ribosome; P:translational elongation; C:cytosolic large ribosomal subunit; P:ribosome biogenesis
EABFB000903	2	F:peptidyl-prolyl cis-trans isomerase activity; F:isomerase activity
EABFB000904	2	F:peptidyl-prolyl cis-trans isomerase activity; F:isomerase activity
EABFB000905	20	P:response to hypoxia; P:female meiosis chromosome segregation; P:mesoderm development; P:distributive segregation; F:protein serine/threonine kinase activity; P:mitotic centrosome separation; P:meiotic metaphase I plate congression; P:mitotic cell cycle
EABFB000906	20	P:response to hypoxia; P:female meiosis chromosome segregation; P:mesoderm development; P:distributive segregation; F:protein serine/threonine kinase activity; P:mitotic centrosome separation; P:meiotic metaphase I plate congression; P:mitotic cell cycle
EABFB000907	2	P:ventral furrow formation; F:Rho GTPase activator activity
EABFB000911	3	C:spliceosome; F:nucleic acid binding; C:snRNP U6
EABFB000912	3	C:spliceosome; F:nucleic acid binding; C:snRNP U6
EABFB000913	5	P:mitotic spindle elongation; F:structural constituent of ribosome; C:cytosolic large ribosomal subunit; P:translation; P:ribosome biogenesis
EABFB000914	5	P:mitotic spindle elongation; F:structural constituent of ribosome; C:cytosolic large ribosomal subunit; P:translation; P:ribosome biogenesis
EABFB000915	5	P:mitotic spindle elongation; F:structural constituent of ribosome; C:cytosolic large ribosomal subunit; P:translation; P:ribosome biogenesis
EABFB000916	11	P:hermaphrodite genitalia development; P:nematode larval development; C:lipid particle; P:locomotion; P:embryonic development ending in birth or egg hatching; F:4 iron, 4 sulfur cluster binding; F:aconitate hydratase activity; P:growth; C:mitochondrion; P
EABFB000917	11	P:hermaphrodite genitalia development; P:nematode larval development; C:lipid particle; P:locomotion; P:embryonic development ending in birth or egg hatching; F:4 iron, 4 sulfur cluster binding; F:aconitate hydratase activity; P:growth; C:mitochondrion; P
EABFB000918	8	F:translation elongation factor activity; F:GTP binding; C:eukaryotic translation elongation factor 1 complex; C:lipid particle; C:cytosol; F:GTPase activity; C:ribosome; P:regulation of translational elongation
EABFB000919	8	F:translation elongation factor activity; F:GTP binding; C:eukaryotic translation elongation factor 1 complex; C:lipid particle; C:cytosol; F:GTPase activity; C:ribosome; P:regulation of translational elongation
EABFB000920	8	F:translation elongation factor activity; F:GTP binding; C:eukaryotic translation elongation factor 1 complex; C:lipid particle; C:cytosol; F:GTPase activity; C:ribosome; P:regulation of translational elongation
EABFB000921	22	P:protein amino acid phosphorylation; P:reproduction; P:adaptation of rhodopsin mediated signaling; P:metarhodopsin inactivation; P:establishment of meiotic spindle orientation; P:embryonic development ending in birth or egg hatching; P:centriole replicat
EABFB000922	2	C:integral to membrane; C:membrane
EABFB000923	1	C:membrane
EABFB000924	1	F:oxidoreductase activity
EABFB000925	4	C:mitochondrion; P:oxidation reduction; F:oxidoreductase activity; F:cytochrome-c oxidase activity
EABFB000928	9	P:protein folding; P:cellular response to DNA damage stimulus; F:electron carrier activity; P:cell redox homeostasis; P:glycerol ether metabolic process; C:Y chromosome; C:nucleus; F:protein disulfide oxidoreductase activity; P:electron transport
EABFB000929	9	P:protein folding; P:cellular response to DNA damage stimulus; F:electron carrier activity; P:cell redox homeostasis; P:glycerol ether metabolic process; C:Y chromosome; C:nucleus; F:protein disulfide oxidoreductase activity; P:electron transport
EABFB000930	9	P:protein folding; P:cellular response to DNA damage stimulus; F:electron carrier activity; P:cell redox homeostasis; P:glycerol ether metabolic process; C:Y chromosome; C:nucleus; F:protein disulfide oxidoreductase activity; P:electron transport
EABFB000933	13	F:mRNA binding; C:mRNA cap binding complex; P:regulation of translation; F:single-stranded RNA binding; C:chromatoid body; P:spermatid development; F:piRNA binding; P:gene silencing by RNA; F:protein binding; C:P granule; P:piRNA metabolic process; C:poly
EABFB000934	13	F:mRNA binding; C:mRNA cap binding complex; P:regulation of translation; F:single-stranded RNA binding; C:chromatoid body; P:spermatid development; F:piRNA binding; P:gene silencing by RNA; F:protein binding; C:P granule; P:piRNA metabolic process; C:poly
EABFB000935	2	F:molecular_function; P:biological_process
EABFB000938	1	F:structural constituent of cuticle
EABFB000939	1	F:calcium ion binding
EABFB000940	1	F:calcium ion binding
EABFB000941	5	F:metal ion binding; P:smoothened signaling pathway; F:patched binding; C:cytosol; C:mitochondrion
EABFB000942	6	P:protein folding; F:heat shock protein binding; F:unfolded protein binding; C:membrane; F:zinc ion binding; C:mitochondrion
EABFB000943	3	P:translation; C:mitochondrial large ribosomal subunit; C:ribosome
EABFB000944	3	P:translation; C:mitochondrial large ribosomal subunit; C:ribosome
EABFB000945	4	F:myosin heavy chain kinase activity; P:serine family amino acid metabolic process; P:phosphorylation; C:myosin complex
EABFB000946	4	F:myosin heavy chain kinase activity; P:serine family amino acid metabolic process; P:phosphorylation; C:myosin complex
EABFB000947	2	F:molecular_function; C:cellular_component
EABFB000950	5	F:serine-type endopeptidase activity; C:Golgi stack; C:plasma membrane; P:proteolysis; C:integral to Golgi membrane
EABFB000951	2	F:serine-type peptidase activity; C:membrane
EABFB000952	4	F:peptidase activity; P:signal peptide processing; C:integral to membrane; C:signal peptidase complex
EABFB000953	4	F:peptidase activity; P:signal peptide processing; C:integral to membrane; C:signal peptidase complex
EABFB000954	4	F:peptidase activity; P:signal peptide processing; C:integral to membrane; C:signal peptidase complex
EABFB000958	1	F:transferase activity
EABFB000959	1	F:transferase activity
EABFB000960	3	F:transcription activator activity; C:nucleoplasm; P:positive regulation of transcription
EABFB000963	10	P:mitochondrial fusion; C:integral to membrane; P:mitochondrial membrane organization; P:protein targeting to mitochondrion; C:mitochondrial outer membrane; P:negative regulation of Ras protein signal transduction; P:mitochondrion localization; F:GTPase a
EABFB000968	1	C:proteasome complex
EABFB000969	1	C:proteasome complex
EABFB000974	4	F:structural constituent of ribosome; C:large ribosomal subunit; P:translation; P:ribosome biogenesis
EABFB000975	4	F:structural constituent of ribosome; C:large ribosomal subunit; P:translation; P:ribosome biogenesis
EABFB000976	1	C:membrane
EABFB000977	4	C:intracellular membrane-bounded organelle; C:cytoplasmic part; C:membrane; C:intracellular organelle part
EABFB000978	3	P:proteolysis; F:dipeptidyl-peptidase activity; C:cytoplasm
EABFB000979	3	C:cytosol; P:proteolysis; F:dipeptidyl-peptidase activity
EABFB000982	5	P:oxidation reduction; F:binding; F:oxidoreductase activity; P:metabolic process; F:catalytic activity
EABFB000983	5	P:oxidation reduction; F:binding; F:oxidoreductase activity; P:metabolic process; F:catalytic activity
EABFB000986	2	P:lipid transport; F:lipid transporter activity
EABFB000987	2	P:lipid transport; F:lipid transporter activity
EABFB000988	4	P:proteolysis; F:serine-type endopeptidase activity; F:catalytic activity; F:peptidase activity
EABFB000989	3	P:proteolysis; F:serine-type endopeptidase activity; F:catalytic activity
EABFB000990	2	F:oxidoreductase activity; F:iron ion binding
EABFB000991	6	C:membrane; F:metal ion binding; P:response to caffeine; C:microsome; F:electron carrier activity; P:electron transport
EABFB000992	2	P:signal transduction; F:protein binding
EABFB000993	2	P:signal transduction; F:protein binding
EABFB000997	9	P:translation; C:ribosome; F:zinc ion binding; P:regulation of transcription, DNA-dependent; F:rRNA binding; F:structural constituent of ribosome; F:sequence-specific DNA binding; C:nucleus; P:ribosome biogenesis
EABFB000998	9	P:translation; C:ribosome; F:zinc ion binding; P:regulation of transcription, DNA-dependent; F:rRNA binding; F:structural constituent of ribosome; F:sequence-specific DNA binding; C:nucleus; P:ribosome biogenesis
EABFB000999	7	P:mitotic spindle elongation; F:structural constituent of ribosome; C:cytosolic large ribosomal subunit; F:zinc ion binding; P:translation; F:rRNA binding; P:ribosome biogenesis
EABFB001002	1	F:binding
EABFB001003	2	F:nucleic acid binding; F:nucleotide binding
EABFB001004	19	P:positive regulation of dendrite morphogenesis; C:hemidesmosome; C:lamellipodium; C:Golgi membrane; P:regulation of myosin II filament assembly or disassembly; C:actin filament; P:response to antibiotic; F:actin binding; C:excitatory synapse; P:response
EABFB001005	19	P:positive regulation of dendrite morphogenesis; C:hemidesmosome; C:lamellipodium; C:Golgi membrane; P:regulation of myosin II filament assembly or disassembly; C:actin filament; P:response to antibiotic; F:actin binding; C:excitatory synapse; P:response
EABFB001006	6	P:carnitine shuttle; P:regulation of fatty acid oxidation; C:mitochondrial inner membrane; F:carnitine O-palmitoyltransferase activity; P:acyl-carrier-protein biosynthetic process; P:glycerolipid metabolic process
EABFB001007	6	P:carnitine shuttle; P:regulation of fatty acid oxidation; C:mitochondrial inner membrane; F:carnitine O-palmitoyltransferase activity; P:acyl-carrier-protein biosynthetic process; P:glycerolipid metabolic process
EABFB001009	3	F:nucleic acid binding; F:nucleotide binding; C:ribonucleoprotein complex
EABFB001012	16	P:ring canal formation, actin assembly; C:germline ring canal inner rim; C:fusome; P:meiotic spindle organization; P:testicular fusome organization; P:cystoblast division; F:metal ion binding; P:germarium-derived oocyte fate determination; P:ovarian fusom
EABFB001013	16	P:ring canal formation, actin assembly; C:germline ring canal inner rim; C:fusome; P:meiotic spindle organization; P:testicular fusome organization; P:cystoblast division; F:metal ion binding; P:germarium-derived oocyte fate determination; P:ovarian fusom
EABFB001014	5	C:cytoplasm; P:oxidation reduction; F:iron ion binding; P:inositol catabolic process; F:inositol oxygenase activity
EABFB001015	5	C:cytoplasm; P:oxidation reduction; F:iron ion binding; P:inositol catabolic process; F:inositol oxygenase activity
EABFB001018	7	P:dsRNA transport; F:GDP-L-fucose synthase activity; F:GDP-4-dehydro-D-rhamnose reductase activity; P:GDP-L-fucose biosynthetic process; F:coenzyme binding; P:fructose metabolic process; P:mannose metabolic process
EABFB001019	7	P:dsRNA transport; F:GDP-L-fucose synthase activity; F:GDP-4-dehydro-D-rhamnose reductase activity; P:GDP-L-fucose biosynthetic process; F:coenzyme binding; P:fructose metabolic process; P:mannose metabolic process
EABFB001020	3	F:transferase activity; P:metabolic process; F:N-acetyltransferase activity
EABFB001021	14	F:cocaine binding; P:dopamine transport; F:aralkylamine N-acetyltransferase activity; P:biogenic amine catabolic process; F:arylamine N-acetyltransferase activity; P:aromatic compound catabolic process; P:alcohol catabolic process; P:pigmentation during d
EABFB001022	2	F:protein binding; P:proton-transporting ATP synthase complex assembly
EABFB001023	2	F:protein binding; P:proton-transporting ATP synthase complex assembly
EABFB001024	6	F:hormone activity; F:GTPase activator activity; P:regulation of Rab GTPase activity; C:extracellular region; F:Rab GTPase activator activity; C:intracellular
EABFB001025	1	F:GTPase activator activity
EABFB001026	9	C:cytoplasm; P:RNA splicing; C:snRNP U5; F:N-acetyltransferase activity; C:spliceosome; P:mitosis; P:mRNA processing; P:cell division; P:acyl-carrier-protein biosynthetic process
EABFB001027	9	C:cytoplasm; P:RNA splicing; C:snRNP U5; F:N-acetyltransferase activity; C:spliceosome; P:mitosis; P:mRNA processing; P:cell division; P:acyl-carrier-protein biosynthetic process
EABFB001028	5	P:nucleoside diphosphate phosphorylation; C:mitochondrial inner membrane; P:mitochondrial DNA replication; P:deoxyribonucleotide metabolic process; F:deoxynucleoside kinase activity
EABFB001029	5	P:nucleoside diphosphate phosphorylation; C:mitochondrial inner membrane; P:mitochondrial DNA replication; P:deoxyribonucleotide metabolic process; F:deoxynucleoside kinase activity
EABFB001032	4	F:structural constituent of ribosome; C:large ribosomal subunit; P:translation; P:ribosome biogenesis
EABFB001033	11	F:ATP binding; P:glycolysis; F:hexokinase activity; P:starch metabolic process; P:sucrose metabolic process; P:fructose metabolic process; P:galactose metabolic process; P:mannose metabolic process; P:amino sugar metabolic process; P:gluconeogenesis; P:st
EABFB001034	11	F:ATP binding; P:glycolysis; F:hexokinase activity; P:starch metabolic process; P:sucrose metabolic process; P:fructose metabolic process; P:galactose metabolic process; P:mannose metabolic process; P:amino sugar metabolic process; P:gluconeogenesis; P:st
EABFB001035	4	F:molecular_function; P:biological_process; C:cellular_component; C:nucleus
EABFB001036	2	C:mitochondrial large ribosomal subunit; P:translation
EABFB001039	22	P:neuron migration; P:convergent extension involved in gastrulation; F:protein binding; P:apoptosis involved in morphogenesis; P:activation of Rac GTPase activity; P:negative regulation of mitotic cell cycle; P:positive chemotaxis; C:presynaptic membrane;
EABFB001040	1	F:protein binding
EABFB001041	4	F:binding; F:oxidoreductase activity; C:lipid particle; C:membrane
EABFB001042	4	F:binding; F:oxidoreductase activity; C:lipid particle; C:membrane
EABFB001043	6	C:DNA-directed RNA polymerase III complex; P:transcription from RNA polymerase III promoter; F:DNA-directed RNA polymerase activity; C:nucleolus; P:purine base metabolic process; P:pyrimidine base metabolic process
EABFB001044	8	P:retina development in camera-type eye; F:DNA-directed RNA polymerase activity; P:transcription; P:immune response; F:protein binding; P:innate immune response; F:DNA binding; C:nucleus
EABFB001045	7	P:regulation of transcription from RNA polymerase II promoter; C:transcription factor complex; F:transcription corepressor activity; P:multicellular organismal development; P:cell proliferation; F:RNA polymerase II transcription factor activity; P:negativ
EABFB001046	7	P:regulation of transcription from RNA polymerase II promoter; C:transcription factor complex; F:transcription corepressor activity; P:multicellular organismal development; P:cell proliferation; F:RNA polymerase II transcription factor activity; P:negativ
EABFB001047	7	P:regulation of transcription from RNA polymerase II promoter; C:transcription factor complex; F:transcription corepressor activity; P:multicellular organismal development; P:cell proliferation; F:RNA polymerase II transcription factor activity; P:negativ
EABFB001050	4	C:peroxisomal membrane; P:nervous system development; P:biological regulation; P:steroid biosynthetic process
EABFB001051	5	F:metal ion binding; F:zinc ion binding; F:protein binding; P:peroxisome organization; C:peroxisomal membrane
EABFB001052	2	F:zinc ion binding; C:intracellular
EABFB001053	2	F:zinc ion binding; C:intracellular
EABFB001054	6	C:heterotrimeric G-protein complex; F:histone acetyltransferase activity; P:G-protein coupled receptor protein signaling pathway; F:GTPase activity; C:histone acetyltransferase complex; P:acyl-carrier-protein biosynthetic process
EABFB001055	9	F:Rho guanyl-nucleotide exchange factor activity; P:regulation of Rho protein signal transduction; F:DNA-dependent ATPase activity; P:DNA metabolic process; F:DNA binding; F:nucleotide binding; F:nucleoside-triphosphatase activity; F:ATP binding; C:intrac
EABFB001056	1	F:binding
EABFB001057	1	F:binding
EABFB001059	8	C:cytoplasm; F:fructose 1,6-bisphosphate 1-phosphatase activity; P:fructose metabolic process; P:mannose metabolic process; P:gluconeogenesis; P:glycolysis; P:pentose-phosphate shunt; P:carbon utilization
EABFB001060	8	C:cytoplasm; F:fructose 1,6-bisphosphate 1-phosphatase activity; P:fructose metabolic process; P:mannose metabolic process; P:gluconeogenesis; P:glycolysis; P:pentose-phosphate shunt; P:carbon utilization
EABFB001061	9	P:cytokinesis; C:Golgi membrane; P:synaptic vesicle docking during exocytosis; F:SNAP receptor activity; P:phagocytosis, engulfment; C:cis-Golgi network; P:intracellular protein transport; C:endoplasmic reticulum; C:plasma membrane
EABFB001062	9	P:cytokinesis; C:Golgi membrane; P:synaptic vesicle docking during exocytosis; F:SNAP receptor activity; P:phagocytosis, engulfment; C:cis-Golgi network; P:intracellular protein transport; C:endoplasmic reticulum; C:plasma membrane
EABFB001065	15	P:maintenance of protein location in cell; P:histoblast morphogenesis; P:dorsal closure; P:cytokinesis, contractile ring formation; P:brain development; P:cell morphogenesis; P:karyosome formation; P:spermatogenesis; P:actin filament polymerization; F:pho
EABFB001066	15	P:maintenance of protein location in cell; P:histoblast morphogenesis; P:dorsal closure; P:cytokinesis, contractile ring formation; P:brain development; P:cell morphogenesis; P:karyosome formation; P:spermatogenesis; P:actin filament polymerization; F:pho
EABFB001068	8	F:cytochrome-c oxidase activity; P:determination of adult life span; C:mitochondrial respiratory chain complex IV; F:enzyme regulator activity; C:microsome; C:lipid particle; P:mitochondrial electron transport, cytochrome c to oxygen; P:proton transport
EABFB001071	5	P:mitotic spindle elongation; F:structural constituent of ribosome; C:cytosolic large ribosomal subunit; P:translation; P:ribosome biogenesis
EABFB001072	5	P:mitotic spindle elongation; F:structural constituent of ribosome; C:cytosolic large ribosomal subunit; P:translation; P:ribosome biogenesis
EABFB001075	7	P:apoptosis; F:protein serine/threonine kinase activity; F:calcium ion binding; F:ATP binding; P:positive regulation of JNK cascade; P:protein amino acid phosphorylation; P:serine family amino acid metabolic process
EABFB001076	7	P:apoptosis; F:protein serine/threonine kinase activity; F:calcium ion binding; F:ATP binding; P:positive regulation of JNK cascade; P:protein amino acid phosphorylation; P:serine family amino acid metabolic process
EABFB001077	9	F:oxidoreductase activity; C:respiratory chain; F:electron carrier activity; F:iron ion binding; P:transport; C:integral to membrane; P:respiratory electron transport chain; C:mitochondrion; P:electron transport
EABFB001078	9	F:oxidoreductase activity; C:respiratory chain; F:electron carrier activity; F:iron ion binding; P:transport; C:integral to membrane; P:respiratory electron transport chain; C:mitochondrion; P:electron transport
EABFB001079	1	C:plasma membrane
EABFB001080	1	C:plasma membrane
EABFB001081	2	C:cell part; F:isomerase activity
EABFB001082	2	P:proteolysis; F:cysteine-type endopeptidase activity
EABFB001083	2	P:proteolysis; F:cysteine-type endopeptidase activity
EABFB001084	3	P:defense response; F:binding; P:response to bacterium
EABFB001085	3	P:defense response; F:binding; P:response to bacterium
EABFB001086	14	P:cell cycle; P:actin filament organization; P:regulation of cell shape; P:nucleocytoplasmic transport; F:sphingomyelin phosphodiesterase activity; C:nuclear microtubule; P:cell adhesion; F:protein binding; F:GTPase activity; P:signal transduction; P:intr
EABFB001087	14	P:cell cycle; P:actin filament organization; P:regulation of cell shape; P:nucleocytoplasmic transport; F:sphingomyelin phosphodiesterase activity; C:nuclear microtubule; P:cell adhesion; F:protein binding; F:GTPase activity; P:signal transduction; P:intr
EABFB001090	1	P:axonogenesis
EABFB001092	9	P:ER-associated protein catabolic process; F:P-P-bond-hydrolysis-driven protein transmembrane transporter activity; C:integral to membrane; P:protein import into nucleus, translocation; C:endoplasmic reticulum Sec complex; F:ribosome binding; P:retrograde
EABFB001093	9	P:ER-associated protein catabolic process; F:P-P-bond-hydrolysis-driven protein transmembrane transporter activity; C:integral to membrane; P:protein import into nucleus, translocation; C:endoplasmic reticulum Sec complex; F:ribosome binding; P:retrograde
EABFB001094	10	P:bioluminescence; C:membrane; P:protein-chromophore linkage; P:oxidation reduction; F:oxidoreductase activity; F:iodide peroxidase activity; F:receptor activity; F:peroxidase activity; P:cell-matrix adhesion; F:calcium ion binding
EABFB001095	10	P:bioluminescence; C:membrane; P:protein-chromophore linkage; P:oxidation reduction; F:oxidoreductase activity; F:iodide peroxidase activity; F:receptor activity; F:peroxidase activity; P:cell-matrix adhesion; F:calcium ion binding
EABFB001096	4	C:ribosome; F:structural constituent of ribosome; P:translation; P:ribosome biogenesis
EABFB001097	4	C:ribosome; F:structural constituent of ribosome; P:translation; P:ribosome biogenesis
EABFB001098	4	C:ribosome; F:structural constituent of ribosome; P:translation; P:ribosome biogenesis
EABFB001099	4	C:ribosome; F:structural constituent of ribosome; P:translation; P:ribosome biogenesis
EABFB001100	4	P:lipid metabolic process; P:dsRNA transport; C:lysosome; P:sphingolipid metabolic process
EABFB001101	4	P:lipid metabolic process; P:dsRNA transport; C:lysosome; P:sphingolipid metabolic process
EABFB001102	4	C:mitochondrial large ribosomal subunit; F:structural constituent of ribosome; P:translation; P:ribosome biogenesis
EABFB001105	6	F:hydrogen-exporting ATPase activity, phosphorylative mechanism; C:mitochondrial proton-transporting ATP synthase complex, coupling factor F(o); P:phagocytosis, engulfment; C:lipid particle; P:proton transport; P:oxidative phosphorylation
EABFB001106	6	F:hydrogen-exporting ATPase activity, phosphorylative mechanism; C:mitochondrial proton-transporting ATP synthase complex, coupling factor F(o); P:phagocytosis, engulfment; C:lipid particle; P:proton transport; P:oxidative phosphorylation
EABFB001108	6	F:ligase activity; F:binding; C:Golgi apparatus; C:plasma membrane; P:monocarboxylic acid metabolic process; C:mitochondrion
EABFB001109	6	F:ligase activity; F:binding; C:Golgi apparatus; C:plasma membrane; P:monocarboxylic acid metabolic process; C:mitochondrion
EABFB001110	4	C:cytoplasm; P:modification-dependent protein catabolic process; F:protein binding; C:nucleus
EABFB001111	4	C:cytoplasm; P:modification-dependent protein catabolic process; F:protein binding; C:nucleus
EABFB001112	5	F:nucleic acid binding; C:spliceosome; F:RNA splicing factor activity, transesterification mechanism; F:zinc ion binding; P:nuclear mRNA splicing, via spliceosome
EABFB001113	5	F:nucleic acid binding; C:spliceosome; F:RNA splicing factor activity, transesterification mechanism; F:zinc ion binding; P:nuclear mRNA splicing, via spliceosome
EABFB001114	1	F:metal ion binding
EABFB001115	1	F:metal ion binding
EABFB001116	1	C:extracellular region
EABFB001117	1	C:extracellular region
EABFB001118	5	F:structural constituent of ribosome; C:cytosolic small ribosomal subunit; P:translation; F:ribosome binding; P:ribosome biogenesis
EABFB001119	5	F:structural constituent of ribosome; C:cytosolic small ribosomal subunit; P:translation; F:ribosome binding; P:ribosome biogenesis
EABFB001120	1	F:calcium ion binding
EABFB001121	5	P:mitotic spindle elongation; F:structural constituent of ribosome; C:cytosolic large ribosomal subunit; P:translation; P:ribosome biogenesis
EABFB001122	5	P:mitotic spindle elongation; F:structural constituent of ribosome; C:cytosolic large ribosomal subunit; P:translation; P:ribosome biogenesis
EABFB001124	7	C:integral to endoplasmic reticulum membrane; F:P-P-bond-hydrolysis-driven protein transmembrane transporter activity; P:negative regulation of autophagy; C:translocon complex; P:SRP-dependent cotranslational protein targeting to membrane, translocation;
EABFB001125	3	F:molecular_function; F:receptor activity; C:cellular_component
EABFB001126	3	F:molecular_function; F:receptor activity; C:cellular_component
EABFB001127	3	F:ornithine decarboxylase inhibitor activity; F:enzyme inhibitor activity; F:protein binding
EABFB001128	3	F:ornithine decarboxylase inhibitor activity; F:enzyme inhibitor activity; F:protein binding
EABFB001129	5	F:structural constituent of ribosome; C:lipid particle; C:cytosolic small ribosomal subunit; P:translation; P:ribosome biogenesis
EABFB001132	4	C:integral to membrane; F:ATP binding; F:ATPase activity, coupled to transmembrane movement of substances; P:transport
EABFB001133	4	C:integral to membrane; F:receptor activity; P:hormone-mediated signaling; F:hormone binding
EABFB001134	4	C:integral to membrane; F:receptor activity; P:hormone-mediated signaling; F:hormone binding
EABFB001135	6	C:ribosome; F:structural constituent of ribosome; C:lipid particle; P:translation; F:rRNA binding; P:ribosome biogenesis
EABFB001136	6	F:ligase activity; P:cellular response to DNA damage stimulus; F:cytochrome-c oxidase activity; P:mitochondrial electron transport, cytochrome c to oxygen; P:proton transport; C:respiratory chain complex IV
EABFB001137	6	F:ligase activity; P:cellular response to DNA damage stimulus; F:cytochrome-c oxidase activity; P:mitochondrial electron transport, cytochrome c to oxygen; P:proton transport; C:respiratory chain complex IV
EABFB001140	7	C:mitochondrial intermembrane space; P:copper ion transport; F:enzyme activator activity; F:copper chaperone activity; P:brain development; P:heart development; P:generation of precursor metabolites and energy
EABFB001141	7	C:mitochondrial intermembrane space; P:copper ion transport; F:enzyme activator activity; F:copper chaperone activity; P:brain development; P:heart development; P:generation of precursor metabolites and energy
EABFB001142	13	F:geranyltranstransferase activity; P:mitotic spindle elongation; P:translation; C:ribosome; P:germ cell migration; F:structural constituent of ribosome; F:dimethylallyltranstransferase activity; F:farnesyltranstransferase activity; P:embryonic heart tube
EABFB001143	13	F:geranyltranstransferase activity; P:mitotic spindle elongation; P:translation; C:ribosome; P:germ cell migration; F:structural constituent of ribosome; F:dimethylallyltranstransferase activity; F:farnesyltranstransferase activity; P:embryonic heart tube
EABFB001146	2	F:serine-type endopeptidase inhibitor activity; C:extracellular region
EABFB001147	6	F:5S rRNA binding; F:structural constituent of ribosome; F:protein binding; C:cytosolic large ribosomal subunit; P:translation; P:ribosome biogenesis
EABFB001148	6	F:5S rRNA binding; F:structural constituent of ribosome; F:protein binding; C:cytosolic large ribosomal subunit; P:translation; P:ribosome biogenesis
EABFB001149	5	F:endopeptidase activity; P:cellular response to DNA damage stimulus; F:SUMO binding; C:proteasome regulatory particle; P:proteolysis
EABFB001150	8	P:ER-associated protein catabolic process; C:integral to endoplasmic reticulum membrane; F:MHC class I protein binding; F:receptor activity; P:intracellular transport of viral proteins in host cell; P:endoplasmic reticulum unfolded protein response; P:ret
EABFB001151	5	P:mitotic spindle elongation; F:structural constituent of ribosome; C:cytosolic large ribosomal subunit; P:translation; P:ribosome biogenesis
EABFB001152	5	P:mitotic spindle elongation; F:structural constituent of ribosome; C:cytosolic large ribosomal subunit; P:translation; P:ribosome biogenesis
EABFB001155	6	C:cytoplasm; C:plasma membrane; P:cell cycle; F:transcription factor activity; C:transcription factor complex; P:regulation of transcription
EABFB001156	6	C:cytoplasm; C:plasma membrane; P:cell cycle; F:transcription factor activity; C:transcription factor complex; P:regulation of transcription
EABFB001157	2	C:extracellular space; F:metalloendopeptidase inhibitor activity
EABFB001158	2	C:extracellular space; F:metalloendopeptidase inhibitor activity
EABFB001159	2	C:mitochondrial respiratory chain complex III; P:mitochondrial electron transport, ubiquinol to cytochrome c
EABFB001160	2	C:mitochondrial respiratory chain complex III; P:mitochondrial electron transport, ubiquinol to cytochrome c
EABFB001161	3	F:hydrolase activity; C:endoplasmic reticulum; C:membrane part
EABFB001162	3	F:hydrolase activity; C:endoplasmic reticulum; C:membrane part
EABFB001163	7	F:ligase activity; F:ubiquinol-cytochrome-c reductase activity; C:lipid particle; P:mitochondrial electron transport, ubiquinol to cytochrome c; P:electron transport; P:proton transport;
EABFB001164	7	F:ligase activity; F:ubiquinol-cytochrome-c reductase activity; C:lipid particle; P:mitochondrial electron transport, ubiquinol to cytochrome c; P:electron transport; P:proton transport;
EABFB001165	18	F:microtubule motor activity; F:cytoskeletal protein binding; C:cytosol; P:sperm individualization; P:actin filament bundle formation; C:microtubule; C:myosin complex; F:ATPase activity, coupled; P:imaginal disc-derived wing morphogenesis; C:cytoplasmic d
EABFB001166	18	F:microtubule motor activity; F:cytoskeletal protein binding; C:cytosol; P:sperm individualization; P:actin filament bundle formation; C:microtubule; C:myosin complex; F:ATPase activity, coupled; P:imaginal disc-derived wing morphogenesis; C:cytoplasmic d
EABFB001167	4	F:peptidase activity; P:signal peptide processing; C:integral to membrane; C:signal peptidase complex
EABFB001168	4	F:peptidase activity; P:signal peptide processing; C:integral to membrane; C:signal peptidase complex
EABFB001169	4	C:ribosome; F:structural constituent of ribosome; P:translation; P:ribosome biogenesis
EABFB001170	4	C:ribosome; F:structural constituent of ribosome; P:translation; P:ribosome biogenesis
EABFB001175	7	F:binding; C:lipid particle; F:dihydrolipoyllysine-residue acetyltransferase activity; P:acetyl-CoA biosynthetic process from pyruvate; P:gluconeogenesis; P:glycolysis; P:acyl-carrier-protein biosynthetic process
EABFB001176	6	C:cytoplasm; C:proteasome core complex; F:protein binding; C:nucleus; F:threonine-type endopeptidase activity; P:proteolysis involved in cellular protein catabolic process
EABFB001177	6	C:cytoplasm; C:proteasome core complex; F:protein binding; C:nucleus; F:threonine-type endopeptidase activity; P:proteolysis involved in cellular protein catabolic process
EABFB001178	4	F:metal ion binding; F:zinc ion binding; F:protein binding; C:intracellular
EABFB001179	4	F:metal ion binding; F:zinc ion binding; F:protein binding; C:intracellular
EABFB001181	7	F:kinase activity; F:ATP binding; F:transferase activity; P:carbohydrate metabolic process; F:nucleotide binding; P:D-ribose metabolic process; F:ribokinase activity
EABFB001182	7	F:kinase activity; F:ATP binding; F:transferase activity; P:carbohydrate metabolic process; F:nucleotide binding; P:D-ribose metabolic process; F:ribokinase activity
EABFB001183	4	F:structural constituent of ribosome; C:cytosolic large ribosomal subunit; P:translation; P:ribosome biogenesis
EABFB001184	4	F:structural constituent of ribosome; C:cytosolic large ribosomal subunit; P:translation; P:ribosome biogenesis
EABFB001185	10	P:translation; C:nucleosome; P:small GTPase mediated signal transduction; F:structural constituent of ribosome; F:DNA binding; P:nucleosome assembly; C:lipid particle; C:cytosolic large ribosomal subunit; F:GTP binding; P:ribosome biogenesis
EABFB001186	10	P:translation; C:nucleosome; P:small GTPase mediated signal transduction; F:structural constituent of ribosome; F:DNA binding; P:nucleosome assembly; C:lipid particle; C:cytosolic large ribosomal subunit; F:GTP binding; P:ribosome biogenesis
EABFB001187	6	P:RNA metabolic process; F:RNA binding; F:protein binding; F:translation initiation factor activity; C:ribosome; P:regulation of translational initiation
EABFB001188	2	C:nucleus; C:cytoplasm
EABFB001189	2	C:nucleus; C:cytoplasm
EABFB001190	2	P:proteolysis; F:cysteine-type endopeptidase activity
EABFB001191	2	P:proteolysis; F:cysteine-type endopeptidase activity
EABFB001192	4	F:endoribonuclease activity; P:rRNA transcription; C:membrane; P:regulation of RNA metabolic process
EABFB001195	2	P:protein folding; F:heat shock protein binding
EABFB001197	2	C:mitochondrion; F:NADH dehydrogenase activity
EABFB001198	2	C:mitochondrion; F:NADH dehydrogenase activity
EABFB001199	15	P:transmembrane transport; C:integral to membrane; C:microtubule; F:ATPase activity, coupled to transmembrane movement of substances; C:tubulin complex; P:mitotic spindle organization; P:protein polymerization; P:mitotic cell cycle spindle assembly checkp
EABFB001200	15	P:transmembrane transport; C:integral to membrane; C:microtubule; F:ATPase activity, coupled to transmembrane movement of substances; C:tubulin complex; P:mitotic spindle organization; P:protein polymerization; P:mitotic cell cycle spindle assembly checkp
EABFB001201	6	F:structural constituent of ribosome; C:lipid particle; C:cytosolic small ribosomal subunit; P:translation; F:nucleotide binding; P:ribosome biogenesis
EABFB001202	6	F:structural constituent of ribosome; C:lipid particle; C:cytosolic small ribosomal subunit; P:translation; F:nucleotide binding; P:ribosome biogenesis
EABFB001208	4	C:ribosome; F:structural constituent of ribosome; P:translation; P:ribosome biogenesis
EABFB001209	4	C:ribosome; F:structural constituent of ribosome; P:translation; P:ribosome biogenesis
EABFB001210	1	F:hydrolase activity
EABFB001211	1	F:hydrolase activity
EABFB001212	8	F:cytoskeletal protein binding; C:integral to membrane; C:focal adhesion; P:motor axon guidance; P:detection of light stimulus involved in visual perception; C:extracellular region; F:transmembrane receptor activity; P:signal transduction
EABFB001213	5	P:cellular iron ion homeostasis; F:oxidoreductase activity; F:ferric iron binding; P:oxidation reduction; P:iron ion transport
EABFB001214	5	P:cellular iron ion homeostasis; F:oxidoreductase activity; F:ferric iron binding; P:oxidation reduction; P:iron ion transport
EABFB001215	3	P:carbohydrate metabolic process; F:hydrolase activity, hydrolyzing O-glycosyl compounds; F:cation binding
EABFB001216	3	P:carbohydrate metabolic process; F:hydrolase activity, hydrolyzing O-glycosyl compounds; F:cation binding
EABFB001217	8	F:binding; C:mitochondrion; F:fatty-acid synthase activity; C:glycogen granule; C:lipid particle; C:fatty acid synthase complex; P:fatty acid biosynthetic process; P:acyl-carrier-protein biosynthetic process
EABFB001218	1	C:ribosome
EABFB001219	1	C:ribosome
EABFB001220	4	F:calcium ion binding; F:motor activity; F:ATPase activity, coupled; C:muscle myosin complex
EABFB001221	4	F:calcium ion binding; F:motor activity; F:ATPase activity, coupled; C:muscle myosin complex
EABFB001222	2	P:mitochondrial electron transport, NADH to ubiquinone; F:NADH dehydrogenase activity
EABFB001223	2	P:mitochondrial electron transport, NADH to ubiquinone; F:NADH dehydrogenase activity
EABFB001225	1	F:structural constituent of cuticle
EABFB001226	1	F:structural constituent of cuticle
EABFB001228	6	F:structural constituent of ribosome; C:lipid particle; F:RNA binding; C:cytosolic small ribosomal subunit; P:translation; P:ribosome biogenesis
EABFB001229	6	F:structural constituent of ribosome; C:lipid particle; F:RNA binding; C:cytosolic small ribosomal subunit; P:translation; P:ribosome biogenesis
EABFB001230	7	F:binding; F:oxidoreductase activity; P:metabolic process; C:integral to membrane; F:catalytic activity; C:membrane; F:protein binding
EABFB001231	7	F:binding; F:oxidoreductase activity; P:metabolic process; C:integral to membrane; F:catalytic activity; C:membrane; F:protein binding
EABFB001232	2	P:response to stress; P:response to heat
EABFB001233	20	P:Ras protein signal transduction; P:compound eye photoreceptor cell differentiation; P:oocyte microtubule cytoskeleton polarization; P:protein folding; P:olfactory learning; P:cell proliferation; F:SUMO binding; P:protein stabilization; C:cytoplasm; C:ge
EABFB001234	7	P:mitotic spindle elongation; P:translation; F:structural constituent of ribosome; C:lipid particle; C:cytosolic ribosome; P:negative regulation of neuron apoptosis; P:ribosome biogenesis
EABFB001235	3	F:translation initiation factor activity; C:ribosome; P:regulation of translational initiation
EABFB001236	3	F:translation initiation factor activity; C:ribosome; P:regulation of translational initiation
EABFB001237	3	C:mitochondrion; F:molecular_function; P:biological_process
EABFB001238	3	C:mitochondrion; F:molecular_function; P:biological_process
EABFB001241	2	C:extracellular region; P:response to virus
EABFB001242	2	C:extracellular region; P:response to virus
EABFB001243	4	F:hydrogen-exporting ATPase activity, phosphorylative mechanism; C:vacuolar proton-transporting V-type ATPase, V1 domain; P:proton transport; P:oxidative phosphorylation
EABFB001244	4	F:hydrogen-exporting ATPase activity, phosphorylative mechanism; C:vacuolar proton-transporting V-type ATPase, V1 domain; P:proton transport; P:oxidative phosphorylation
EABFB001245	1	F:transferase activity
EABFB001246	1	F:transferase activity
EABFB001247	7	P:sleep; F:ATPase activity; C:lipid particle; P:RNA interference; F:ATP binding; C:endoplasmic reticulum; P:response to heat
EABFB001248	4	F:cytochrome-c oxidase activity; P:mitochondrial electron transport, cytochrome c to oxygen; P:proton transport; C:respiratory chain complex IV
EABFB001249	4	F:cytochrome-c oxidase activity; P:mitochondrial electron transport, cytochrome c to oxygen; P:proton transport; C:respiratory chain complex IV
EABFB001250	6	C:mitochondrion; C:membrane; P:electron transport chain; C:mitochondrial inner membrane; P:transport; C:respiratory chain
EABFB001251	6	C:mitochondrion; C:membrane; P:electron transport chain; C:mitochondrial inner membrane; P:transport; C:respiratory chain
EABFB001252	2	F:SUMO binding; P:regulation of pole plasm oskar mRNA localization
EABFB001254	15	C:outer kinetochore of condensed chromosome; F:protein binding; P:syncytial blastoderm mitotic cell cycle; P:anterior/posterior pattern formation; P:mitotic spindle organization; P:dorsal appendage formation; P:phagocytosis, engulfment; C:nucleolus; P:pos
EABFB001255	4	P:protein folding; C:endoplasmic reticulum; F:unfolded protein binding; C:plasma membrane
EABFB001256	4	P:protein folding; C:endoplasmic reticulum; F:unfolded protein binding; C:plasma membrane
EABFB001257	3	P:protein folding; F:peptidyl-prolyl cis-trans isomerase activity; C:lipid particle
EABFB001258	3	P:protein folding; F:peptidyl-prolyl cis-trans isomerase activity; C:lipid particle
EABFB001261	22	P:translational initiation; C:ruffle membrane; F:damaged DNA binding; P:activation of caspase activity; F:protein kinase binding; P:translational elongation; F:iron-sulfur cluster binding; P:negative regulation of DNA repair; P:negative regulation of NF-k
EABFB001262	22	P:translational initiation; C:ruffle membrane; F:damaged DNA binding; P:activation of caspase activity; F:protein kinase binding; P:translational elongation; F:iron-sulfur cluster binding; P:negative regulation of DNA repair; P:negative regulation of NF-k
EABFB001265	7	P:mitotic spindle elongation; F:structural constituent of ribosome; C:lipid particle; F:protein binding; C:cytosolic large ribosomal subunit; P:translation; P:ribosome biogenesis
EABFB001266	7	P:mitotic spindle elongation; F:structural constituent of ribosome; C:lipid particle; F:protein binding; C:cytosolic large ribosomal subunit; P:translation; P:ribosome biogenesis
EABFB001267	3	F:transporter activity; C:intracellular; P:transport
EABFB001268	3	F:transporter activity; C:intracellular; P:transport
EABFB001269	1	C:ribosome
EABFB001270	1	C:ribosome
EABFB001272	5	P:mitotic spindle elongation; P:cell proliferation; C:proteasome core complex, alpha-subunit complex; P:ubiquitin-dependent protein catabolic process; F:threonine-type endopeptidase activity
EABFB001273	5	P:mitotic spindle elongation; P:cell proliferation; C:proteasome core complex, alpha-subunit complex; P:ubiquitin-dependent protein catabolic process; F:threonine-type endopeptidase activity
EABFB001274	7	P:wing disc dorsal/ventral pattern formation; P:regulation of cell shape; P:actin polymerization or depolymerization; F:actin binding; P:oocyte microtubule cytoskeleton polarization; P:bristle morphogenesis; P:compound eye development
EABFB001275	7	F:hydrogen-exporting ATPase activity, phosphorylative mechanism; F:hydrogen ion transporting ATP synthase activity, rotational mechanism; C:integral to membrane; P:ATP synthesis coupled proton transport; C:proton-transporting ATP synthase complex, couplin
EABFB001276	5	P:regulation of cell shape; P:myoblast fusion; F:actin binding; P:cell adhesion; C:contractile fiber
EABFB001277	3	F:binding; C:cell part; P:transcription
EABFB001278	2	F:oxygen transporter activity; P:transport
EABFB001279	2	F:oxygen transporter activity; P:transport
EABFB001282	2	P:nitrogen compound metabolic process; F:hydrolase activity, acting on carbon-nitrogen (but not peptide) bonds
EABFB001283	2	P:nitrogen compound metabolic process; F:hydrolase activity, acting on carbon-nitrogen (but not peptide) bonds
EABFB001284	6	F:succinate-CoA ligase (GDP-forming) activity; F:binding; F:ATP citrate synthase activity; C:succinate-CoA ligase complex (GDP-forming); F:succinate-CoA ligase (ADP-forming) activity; P:reductive tricarboxylic acid cycle
EABFB001285	4	P:positive regulation of I-kappaB kinase/NF-kappaB cascade; F:signal transducer activity; C:integral to membrane; C:membrane
EABFB001287	1	F:receptor activity
EABFB001288	1	F:receptor activity
EABFB001289	5	P:protein amino acid phosphorylation; P:response to stress; F:ATP binding; F:protein serine/threonine kinase activity; P:serine family amino acid metabolic process
EABFB001290	3	F:translation initiation factor activity; C:ribosome; P:regulation of translational initiation
EABFB001292	2	P:response to stress; P:response to heat
EABFB001293	1	F:hydrolase activity
EABFB001294	1	F:hydrolase activity
EABFB001296	11	P:cuticle development; P:head involution; F:P-P-bond-hydrolysis-driven protein transmembrane transporter activity; P:cell death; C:integral to membrane; P:dorsal closure; P:negative regulation of autophagy; P:endoplasmic reticulum unfolded protein respons
EABFB001297	8	C:gap junction; P:morphogenesis of embryonic epithelium; C:integral to membrane; P:olfactory behavior; F:gap junction channel activity; P:foregut morphogenesis; P:transport; P:cell-cell signaling
EABFB001298	8	C:gap junction; P:morphogenesis of embryonic epithelium; C:integral to membrane; P:olfactory behavior; F:gap junction channel activity; P:foregut morphogenesis; P:transport; P:cell-cell signaling
EABFB001299	4	F:metal ion binding; P:regulation of transcription from RNA polymerase II promoter; F:transcription regulator activity; C:intracellular
EABFB001300	4	P:regulation of cell shape; F:metal ion binding; P:regulation of transcription; P:cell adhesion
EABFB001301	7	P:response to oxidative stress; P:regulation of mitochondrion organization; P:sperm mitochondrion organization; C:Nebenkern; P:compound eye development; P:mitochondrial fission; P:negative regulation of neuron apoptosis
EABFB001302	2	F:receptor activity; P:signal transduction
EABFB001303	2	F:receptor activity; P:signal transduction
EABFB001304	2	F:oxidoreductase activity; F:iron ion binding
EABFB001305	2	F:oxidoreductase activity; F:iron ion binding
EABFB001306	3	P:regulation of transcription; C:nucleus; F:zinc ion binding
EABFB001307	3	P:regulation of transcription; C:nucleus; F:zinc ion binding
EABFB001308	1	F:lipid binding
EABFB001309	4	C:ribosome; F:structural constituent of ribosome; P:translation; P:ribosome biogenesis
EABFB001310	4	C:ribosome; F:structural constituent of ribosome; P:translation; P:ribosome biogenesis
EABFB001311	22	F:aldehyde dehydrogenase (NAD) activity; C:lipid particle; C:mitochondrial matrix; P:oxidation reduction; P:response to ethanol; P:gluconeogenesis; P:glycolysis; P:arginine metabolic process; P:histidine metabolic process; P:isoleucine catabolic process;
EABFB001312	22	F:aldehyde dehydrogenase (NAD) activity; C:lipid particle; C:mitochondrial matrix; P:oxidation reduction; P:response to ethanol; P:gluconeogenesis; P:glycolysis; P:arginine metabolic process; P:histidine metabolic process; P:isoleucine catabolic process;
EABFB001313	4	F:P-P-bond-hydrolysis-driven protein transmembrane transporter activity; C:mitochondrial outer membrane translocase complex; C:chloroplast envelope; P:protein transport
EABFB001314	4	F:P-P-bond-hydrolysis-driven protein transmembrane transporter activity; C:mitochondrial outer membrane translocase complex; C:chloroplast envelope; P:protein transport
EABFB001318	3	F:nucleic acid binding; F:metal ion binding; F:hydrolase activity
EABFB001319	3	F:nucleic acid binding; F:metal ion binding; F:hydrolase activity
EABFB001320	9	F:binding; C:intracellular membrane-bounded organelle; P:regulation of apoptosis; P:salivary gland cell autophagic cell death; C:plasma membrane part; P:proteolysis; F:cysteine-type endopeptidase activity; C:cytoplasmic part; P:regulation of catalytic act
EABFB001321	9	F:binding; C:intracellular membrane-bounded organelle; P:regulation of apoptosis; P:salivary gland cell autophagic cell death; C:plasma membrane part; P:proteolysis; F:cysteine-type endopeptidase activity; C:cytoplasmic part; P:regulation of catalytic act
EABFB001322	8	C:endoplasmic reticulum; P:oxidation reduction; F:iron ion binding; F:NADPH-hemoprotein reductase activity; F:electron carrier activity; C:lipid particle; F:FMN binding; P:electron transport
EABFB001323	8	C:endoplasmic reticulum; P:oxidation reduction; F:iron ion binding; F:NADPH-hemoprotein reductase activity; F:electron carrier activity; C:lipid particle; F:FMN binding; P:electron transport
EABFB001324	9	P:cellular process; F:zinc ion binding; P:border follicle cell migration; C:intracellular; F:protein binding; P:sensory organ development; P:antennal morphogenesis; F:metal ion binding; P:spermatid nucleus differentiation
EABFB001325	4	F:hydrogen ion transmembrane transporter activity; C:mitochondrial proton-transporting ATP synthase complex, coupling factor F(o); P:ATP synthesis coupled proton transport; C:lipid particle
EABFB001326	4	F:hydrogen ion transmembrane transporter activity; C:mitochondrial proton-transporting ATP synthase complex, coupling factor F(o); P:ATP synthesis coupled proton transport; C:lipid particle
EABFB001327	7	P:response to oxidative stress; P:determination of adult life span; F:hydrogen-exporting ATPase activity, phosphorylative mechanism; F:hydrogen ion transporting ATP synthase activity, rotational mechanism; C:mitochondrial proton-transporting ATP synthase
EABFB001328	7	P:response to oxidative stress; P:determination of adult life span; F:hydrogen-exporting ATPase activity, phosphorylative mechanism; F:hydrogen ion transporting ATP synthase activity, rotational mechanism; C:mitochondrial proton-transporting ATP synthase
EABFB001329	11	F:transferase activity; P:very-low-density lipoprotein particle assembly; C:integral to membrane; F:diacylglycerol O-acyltransferase activity; C:membrane; F:molecular_function; C:membrane fraction; F:acyltransferase activity; F:2-acylglycerol O-acyltransf
EABFB001330	11	F:transferase activity; P:very-low-density lipoprotein particle assembly; C:integral to membrane; F:diacylglycerol O-acyltransferase activity; C:membrane; F:molecular_function; C:membrane fraction; F:acyltransferase activity; F:2-acylglycerol O-acyltransf
EABFB001331	3	P:oxidation reduction; C:mitochondrial respiratory chain complex I; F:oxidoreductase activity, acting on NADH or NADPH
EABFB001332	6	C:tricarboxylic acid cycle enzyme complex; P:homeostasis of number of cells within a tissue; P:fumarate metabolic process; C:mitochondrion; F:fumarate hydratase activity; P:reductive tricarboxylic acid cycle
EABFB001333	12	C:lipid particle; F:protein binding; F:pyruvate dehydrogenase (acetyl-transferring) activity; P:positive regulation of growth rate; P:oxidation reduction; P:embryonic development ending in birth or egg hatching; P:gluconeogenesis; P:glycolysis; P:isoleuci
EABFB001334	7	P:transmembrane transport; F:zinc ion binding; F:P-P-bond-hydrolysis-driven protein transmembrane transporter activity; C:mitochondrial inner membrane; P:protein import into mitochondrial inner membrane; C:mitochondrial intermembrane space protein transpo
EABFB001335	7	P:transmembrane transport; F:zinc ion binding; F:P-P-bond-hydrolysis-driven protein transmembrane transporter activity; C:mitochondrial inner membrane; P:protein import into mitochondrial inner membrane; C:mitochondrial intermembrane space protein transpo
EABFB001336	5	F:retinoid binding; F:lipid binding; F:binding; F:transporter activity; P:transport
EABFB001337	5	F:retinoid binding; F:lipid binding; F:binding; F:transporter activity; P:transport
EABFB001339	3	P:maternal specification of dorsal/ventral axis, oocyte, germ-line encoded; P:vesicle-mediated transport; C:integral to membrane
EABFB001340	3	P:maternal specification of dorsal/ventral axis, oocyte, germ-line encoded; P:vesicle-mediated transport; C:integral to membrane
EABFB001344	4	P:protein lipoylation; F:transferase activity; F:catalytic activity; P:protein modification process
EABFB001345	4	P:protein lipoylation; F:transferase activity; F:catalytic activity; P:protein modification process
EABFB001347	4	C:cytoskeleton; C:cytoplasm; F:ATP binding; F:protein binding
EABFB001348	4	C:cytoskeleton; C:cytoplasm; F:ATP binding; F:protein binding
EABFB001349	7	P:transmembrane transport; F:zinc ion binding; F:P-P-bond-hydrolysis-driven protein transmembrane transporter activity; C:mitochondrial inner membrane presequence translocase complex; P:protein import into mitochondrial inner membrane; C:mitochondrial int
EABFB001350	7	P:transmembrane transport; F:zinc ion binding; F:P-P-bond-hydrolysis-driven protein transmembrane transporter activity; C:mitochondrial inner membrane presequence translocase complex; P:protein import into mitochondrial inner membrane; C:mitochondrial int
EABFB001351	4	C:spliceosome; F:RNA splicing factor activity, transesterification mechanism; P:cell cycle; P:nuclear mRNA splicing, via spliceosome
EABFB001352	5	C:spliceosome; F:RNA splicing factor activity, transesterification mechanism; F:protein binding; P:cell cycle; P:nuclear mRNA splicing, via spliceosome
EABFB001353	2	F:binding; C:mitochondrial respiratory chain complex I
EABFB001354	6	F:structural constituent of ribosome; C:lipid particle; F:RNA binding; C:small ribosomal subunit; P:translation; P:ribosome biogenesis
EABFB001356	6	P:mitotic spindle elongation; C:ribosome; F:structural constituent of ribosome; C:lipid particle; P:translation; P:ribosome biogenesis
EABFB001357	6	P:mitotic spindle elongation; C:ribosome; F:structural constituent of ribosome; C:lipid particle; P:translation; P:ribosome biogenesis
EABFB001360	4	P:protein folding; F:peptidyl-prolyl cis-trans isomerase activity; F:DNA binding; F:calcium ion binding
EABFB001361	4	P:protein folding; F:peptidyl-prolyl cis-trans isomerase activity; F:DNA binding; F:calcium ion binding
EABFB001362	10	P:translation; P:regulation of transcription, DNA-dependent; F:structural constituent of ribosome; C:cytosolic small ribosomal subunit; P:ribosome biogenesis; F:protein binding; P:establishment or maintenance of chromatin architecture; P:response to stres
EABFB001363	10	P:translation; P:regulation of transcription, DNA-dependent; F:structural constituent of ribosome; C:cytosolic small ribosomal subunit; P:ribosome biogenesis; F:protein binding; P:establishment or maintenance of chromatin architecture; P:response to stres
EABFB001367	8	P:mitotic spindle elongation; F:translation elongation factor activity; F:GTP binding; C:lipid particle; C:cytosol; F:GTPase activity; C:ribosome; P:regulation of translational elongation
EABFB001374	3	P:ciliary or flagellar motility; F:calcium ion binding; C:flagellin-based flagellum
EABFB001375	3	P:ciliary or flagellar motility; F:calcium ion binding; C:flagellin-based flagellum
EABFB001378	9	C:polytene chromosome puff; F:mRNA binding; F:ATP-dependent RNA helicase activity; P:regulation of alternative nuclear mRNA splicing, via spliceosome; F:protein binding; P:antimicrobial humoral response; F:nucleotide binding; C:nucleus; P:RNA interference
EABFB001379	9	C:polytene chromosome puff; F:mRNA binding; F:ATP-dependent RNA helicase activity; P:regulation of alternative nuclear mRNA splicing, via spliceosome; F:ATP binding; F:protein binding; P:antimicrobial humoral response; C:nucleus; P:RNA interference
EABFB001380	7	C:cytoplasm; F:guanyl-nucleotide exchange factor activity; C:tubulin complex; P:positive regulation of multicellular organism growth; P:positive regulation of cell size; F:calcium ion binding; P:regulation of GTPase activity
EABFB001381	7	C:cytoplasm; F:guanyl-nucleotide exchange factor activity; C:tubulin complex; P:positive regulation of multicellular organism growth; P:positive regulation of cell size; F:calcium ion binding; P:regulation of GTPase activity
EABFB001384	3	F:nucleic acid binding; C:ribonucleoprotein complex; C:plastid
EABFB001385	2	C:extracellular region; P:response to virus
EABFB001386	2	C:extracellular region; P:response to virus
EABFB001387	3	C:lipid particle; P:protein retention in ER lumen; C:signal recognition particle, endoplasmic reticulum targeting
EABFB001388	1	P:response to heat
EABFB001389	6	P:proton transport; F:hydrogen-exporting ATPase activity, phosphorylative mechanism; C:mitochondrial proton-transporting ATP synthase, central stalk; P:ATP biosynthetic process; C:lipid particle; P:oxidative phosphorylation
EABFB001390	6	P:proton transport; F:hydrogen-exporting ATPase activity, phosphorylative mechanism; C:mitochondrial proton-transporting ATP synthase, central stalk; P:ATP biosynthetic process; C:lipid particle; P:oxidative phosphorylation
EABFB001391	4	C:lysosome; F:aspartic-type endopeptidase activity; P:salivary gland cell autophagic cell death; P:proteolysis
EABFB001392	4	C:lysosome; F:aspartic-type endopeptidase activity; P:salivary gland cell autophagic cell death; P:proteolysis
EABFB001393	11	P:gluconeogenesis; F:fructose-2,6-bisphosphate 2-phosphatase activity; F:nucleotide binding; P:protein kinase cascade; C:6-phosphofructo-2-kinase/fructose-2,6-biphosphatase 1 complex; P:fructose 2,6-bisphosphate metabolic process; P:glycolysis; F:identica
EABFB001394	11	P:gluconeogenesis; F:fructose-2,6-bisphosphate 2-phosphatase activity; F:nucleotide binding; P:protein kinase cascade; C:6-phosphofructo-2-kinase/fructose-2,6-biphosphatase 1 complex; P:fructose 2,6-bisphosphate metabolic process; P:glycolysis; F:identica
EABFB001395	3	P:transmembrane transport; C:membrane; F:transporter activity
EABFB001396	2	F:endopeptidase activity; C:proteasome complex
EABFB001397	2	F:endopeptidase activity; C:proteasome complex
EABFB001398	3	C:extracellular region; P:defense response to fungus; P:killing of cells of another organism
EABFB001399	3	C:extracellular region; P:defense response to fungus; P:killing of cells of another organism
EABFB001400	4	P:cell redox homeostasis; C:cytosol; F:peroxiredoxin activity; P:oxidation reduction
EABFB001401	6	F:lipid binding; P:lipid transport; F:lipid transporter activity; P:Wnt receptor signaling pathway; C:extracellular region; P:transport
EABFB001402	6	F:lipid binding; P:lipid transport; F:lipid transporter activity; P:Wnt receptor signaling pathway; C:extracellular region; P:transport
EABFB001404	4	C:cytoskeleton; C:cytoplasm; F:ATP binding; F:protein binding
EABFB001405	4	C:cytoskeleton; C:cytoplasm; F:ATP binding; F:protein binding
EABFB001407	1	C:cytoplasm
EABFB001409	5	C:integral to membrane; C:membrane; P:transmembrane transport; F:transporter activity; P:transport
EABFB001410	17	P:transport; P:electron transport chain; P:induction of apoptosis; F:2 iron, 2 sulfur cluster binding; C:mitochondrial inner membrane; P:cell redox homeostasis; F:caspase activator activity; F:electron carrier activity; P:activation of caspase activity by
EABFB001411	2	F:actin binding; P:heart development
EABFB001414	4	F:RNA binding; P:mRNA processing; C:nucleus; F:nucleotide binding
EABFB001415	6	C:lysosome; F:acyltransferase activity; F:transferase activity; C:integral to membrane; C:membrane; F:heparan-alpha-glucosaminide N-acetyltransferase activity
EABFB001416	1	F:protein binding
EABFB001417	6	F:RNA binding; F:nucleic acid binding; F:nucleotide binding; C:nucleus; C:nucleolus; C:cellular_component
EABFB001418	2	F:actin binding; P:smooth muscle contraction
EABFB001419	2	P:molybdopterin cofactor biosynthetic process; P:Mo-molybdopterin cofactor biosynthetic process
EABFB001420	3	F:zinc ion binding; F:nucleic acid binding; C:intracellular
EABFB001421	1	P:lipid metabolic process
EABFB001422	4	F:RNA binding; C:nucleus; F:nucleotide binding; F:zinc ion binding
EABFB001423	8	P:spongiotrophoblast layer development; P:anti-apoptosis; C:membrane fraction; F:ubiquitin-protein ligase activity; P:protein ubiquitination; F:protein binding; P:labyrinthine layer development; P:positive regulation of cell proliferation
EABFB001425	4	F:hydrolase activity; C:integral to membrane; F:protein binding; F:phosphoprotein phosphatase activity
EABFB001426	3	F:nucleic acid binding; F:zinc ion binding; C:intracellular
EABFB001428	20	F:microtubule motor activity; P:response to radiation; P:cell cycle checkpoint; P:DNA repair; P:meiosis; P:DNA damage response, signal transduction; P:mitotic sister chromatid cohesion; C:condensed nuclear chromosome; P:mitotic spindle organization; P:cel
EABFB001429	2	C:nucleus; C:cytoplasm
EABFB001430	4	C:nucleosome; F:DNA binding; P:nucleosome assembly; C:nucleus
EABFB001434	3	F:disulfide oxidoreductase activity; C:membrane; P:electron transport
EABFB001435	7	F:pyridoxal phosphate binding; F:cystathionine gamma-lyase activity; P:cysteine metabolic process; P:glycine metabolic process; P:methionine metabolic process; P:L-serine metabolic process; P:threonine metabolic process
EABFB001436	3	P:rRNA modification; P:response to antibiotic; F:rRNA (adenine-N6,N6-)-dimethyltransferase activity
EABFB001439	2	F:molecular_function; C:cellular_component
EABFB001441	2	F:transferase activity; F:transferase activity, transferring glycosyl groups
EABFB001443	1	F:protein binding
EABFB001447	2	P:metabolic process; F:binding
EABFB001448	3	P:ER to Golgi vesicle-mediated transport; C:intracellular; P:dsRNA transport
EABFB001450	8	F:zinc ion binding; P:regulation of transcription, DNA-dependent; F:sequence-specific DNA binding; P:embryonic development via the syncytial blastoderm; F:transcription factor activity; F:steroid hormone receptor activity; C:transcription factor complex;
EABFB001451	4	F:voltage-gated chloride channel activity; P:transmembrane transport; C:integral to membrane; P:chloride transport
EABFB001452	1	F:catalytic activity
EABFB001454	3	C:membrane; P:vesicle-mediated transport; P:intracellular signaling cascade
EABFB001455	7	F:dihydrolipoyllysine-residue succinyltransferase activity; C:lipid particle; C:mitochondrial oxoglutarate dehydrogenase complex; P:tricarboxylic acid cycle; F:lipoic acid binding; P:lysine catabolic process; P:acyl-carrier-protein biosynthetic process
EABFB001457	2	P:modification-dependent protein catabolic process; F:protein binding
EABFB001458	2	F:molecular_function; C:cellular_component
EABFB001462	5	F:nucleic acid binding; P:negative regulation of cell proliferation; F:hydrolase activity, acting on acid anhydrides, in phosphorus-containing anhydrides; P:nucleosome assembly; C:SWI/SNF complex
EABFB001464	7	P:RNA splicing; F:helicase activity; F:DNA binding; C:spliceosome; F:RNA binding; P:mRNA processing; F:ATP binding
EABFB001466	10	P:flight behavior; P:glycerol-3-phosphate metabolic process; C:lipid particle; P:glycerophosphate shuttle; F:calcium ion binding; F:glycerol-3-phosphate dehydrogenase activity; C:glycerol-3-phosphate dehydrogenase complex; C:mitochondrion; P:electron tran
EABFB001467	1	F:transferase activity
EABFB001468	6	C:clathrin coat of trans-Golgi network vesicle; F:protein binding; P:vesicle-mediated transport; P:intracellular protein transport; F:structural molecule activity; C:clathrin coat of coated pit
EABFB001471	4	P:proteolysis; F:calcium ion binding; F:calcium-dependent cysteine-type endopeptidase activity; C:intracellular
EABFB001475	4	C:ribosome; F:structural constituent of ribosome; P:translation; P:ribosome biogenesis
EABFB001477	2	P:salivary gland cell autophagic cell death; C:membrane
EABFB001478	5	F:CAAX-protein geranylgeranyltransferase activity; P:embryonic heart tube development; P:Ras protein signal transduction; C:CAAX-protein geranylgeranyltransferase complex; P:protein amino acid prenylation
EABFB001479	2	F:catalytic activity; P:metabolic process
EABFB001481	2	P:oxidation reduction; F:oxidoreductase activity
EABFB001482	3	F:pyridoxal phosphate binding; P:cellular amino acid metabolic process; F:lyase activity
EABFB001483	2	P:proteolysis; F:peptidase activity
EABFB001485	11	C:SAGA complex; F:chromatin insulator sequence binding; P:positive regulation of transcription from RNA polymerase II promoter; F:ligand-dependent nuclear receptor transcription coactivator activity; P:histone deubiquitination; C:nuclear pore; C:nuclear p
EABFB001486	10	F:kinase regulator activity; P:protein amino acid phosphorylation; F:enzyme activator activity; F:growth factor activity; C:intracellular; F:actin binding; P:gliogenesis; P:signal transduction; P:cell proliferation; P:growth
EABFB001489	13	F:peroxisome matrix targeting signal-1 binding; C:membrane; F:protein C-terminus binding; P:cellular lipid metabolic process; P:protein import into peroxisome matrix, translocation; F:protein N-terminus binding; P:cell development; C:cytosol; P:nervous sy
EABFB001490	3	C:extracellular region; F:chitin binding; P:chitin metabolic process
EABFB001491	1	C:endoplasmic reticulum
EABFB001493	2	P:transport; C:cytoplasmic part
EABFB001494	2	C:nuclear pore; P:phagocytosis, engulfment
EABFB001495	7	F:DNA-directed RNA polymerase activity; F:DNA binding; F:zinc ion binding; C:nucleolus; P:purine base metabolic process; P:pyrimidine base metabolic process; P:transcription, DNA-dependent
EABFB001497	1	P:metabolic process
EABFB001498	8	P:mitotic spindle elongation; C:cytoplasm; P:centrosome organization; C:proteasome core complex; P:cell proliferation; C:nucleus; F:threonine-type endopeptidase activity; P:proteolysis involved in cellular protein catabolic process
EABFB001500	1	F:kinase activity
EABFB001505	4	C:integral to membrane; F:structural molecule activity; C:membrane; P:biological_process
EABFB001508	4	P:modification-dependent protein catabolic process; P:regulation of protein metabolic process; P:post-translational protein modification; F:small conjugating protein ligase activity
EABFB001513	2	F:protein kinase activity; F:nucleotide binding
EABFB001517	10	P:axon midline choice point recognition; P:negative regulation of Notch signaling pathway; C:cytoplasm; F:protein domain specific binding; P:protein ubiquitination; F:acid-amino acid ligase activity; P:modification-dependent protein catabolic process; F:N
EABFB001518	5	P:protein transport; C:cytosol; P:cellular process; C:endosome; C:extrinsic to membrane
EABFB001519	3	F:binding; P:tRNA modification; F:transferase activity
EABFB001520	1	F:nucleic acid binding
EABFB001521	14	F:translation elongation factor activity; F:zinc ion binding; P:positive regulation of transcription from RNA polymerase II promoter; P:negative regulation of transcription from RNA polymerase II promoter; F:positive transcription elongation factor activi
EABFB001522	1	P:transmembrane transport
EABFB001523	3	F:nucleic acid binding; F:ATP binding; F:ATP-dependent helicase activity
EABFB001526	4	P:compound eye development; C:apical plasma membrane; F:protein binding; C:adherens junction
EABFB001527	1	F:protein binding
EABFB001528	7	F:nucleic acid binding; F:pseudouridylate synthase activity; C:nucleolus; P:rRNA processing; P:pseudouridine synthesis; P:germ cell development; P:pyrimidine base metabolic process
EABFB001529	5	F:ligase activity; P:modification-dependent protein catabolic process; C:integral to membrane; F:zinc ion binding; C:endoplasmic reticulum
EABFB001530	2	P:cellular process; P:multicellular organismal development
EABFB001531	6	C:cytoplasm; P:cellular glucose homeostasis; P:defense response; F:protein binding; P:JAK-STAT cascade; P:regulation of growth
EABFB001532	9	F:nucleic acid binding; P:nuclear-transcribed mRNA poly(A) tail shortening; P:muscle organ development; F:general RNA polymerase II transcription factor activity; F:poly(A)-specific ribonuclease activity; P:neuron development; C:cytoplasm; C:transcription
EABFB001533	6	F:SUMO binding; F:structural constituent of ribosome; C:lipid particle; C:cytosolic small ribosomal subunit; P:translation; P:ribosome biogenesis
EABFB001535	2	C:lipid particle; F:catalytic activity
EABFB001536	3	C:integral to membrane; P:intracellular signaling cascade; P:transmembrane transport
EABFB001537	5	P:protein folding; C:endoplasmic reticulum lumen; C:lipid particle; P:cell redox homeostasis; F:protein disulfide isomerase activity
EABFB001538	9	P:response to stimulus; C:cytosol; F:protein kinase activity; P:multicellular organismal process; F:protein binding; P:anatomical structure morphogenesis; P:cellular component organization; C:endoplasmic reticulum membrane; P:protein amino acid phosphoryl
EABFB001540	5	F:unfolded protein binding; P:protein folding; F:heat shock protein binding; F:DNA binding; C:nucleus
EABFB001542	8	F:mRNA 3'-UTR binding; P:mesoderm development; P:regulation of alternative nuclear mRNA splicing, via spliceosome; P:embryonic development; P:cell differentiation; P:apposition of dorsal and ventral imaginal disc-derived wing surfaces; C:cytoplasm; C:nucl
EABFB001543	4	F:transferase activity; P:metabolic process; F:transferase activity, transferring hexosyl groups; F:transferase activity, transferring glycosyl groups
EABFB001545	8	F:mRNA binding; P:regulation of translation; C:chromatoid body; P:spermatid development; F:piRNA binding; P:gene silencing by RNA; F:protein binding; C:P granule
EABFB001546	4	C:plasma membrane; P:regulation of signal transduction; F:structural molecule activity; C:intracellular part
EABFB001548	1	F:binding
EABFB001549	2	F:cytoskeletal protein binding; P:cellular process
EABFB001550	6	C:cytoplasm; P:inositol biosynthetic process; F:binding; P:phospholipid biosynthetic process; F:inositol-3-phosphate synthase activity; P:streptomycin biosynthetic process
EABFB001551	14	P:chitin-based cuticle development; P:nuclear migration; F:structural molecule activity; F:protein binding; P:central nervous system development; C:nuclear lamina; P:mitotic nuclear envelope reassembly; P:compound eye morphogenesis; P:gonad morphogenesis;
EABFB001555	9	C:coated vesicle; C:clathrin coat of coated pit; P:synaptic vesicle coating; F:lipid binding; C:clathrin adaptor complex; P:neurotransmitter secretion; F:protein binding; P:intracellular protein transport; P:dsRNA transport
EABFB001556	3	F:kinesin binding; P:phagocytosis, engulfment; C:kinesin complex
EABFB001558	9	C:mitochondrial proton-transporting ATP synthase complex; F:hydrogen-exporting ATPase activity, phosphorylative mechanism; P:protein folding; P:mitotic spindle organization; P:phagocytosis, engulfment; F:ATP binding; F:unfolded protein binding; P:oxidativ
EABFB001560	5	C:cytoplasm; P:phosphatidylinositol metabolic process; F:phosphatidylinositol transporter activity; P:signal transduction; P:phospholipid transport
EABFB001564	2	F:molecular_function; P:biological_process
EABFB001565	12	C:ribonucleoside-diphosphate reductase complex; P:deoxyribonucleotide biosynthetic process; P:DNA replication; F:protein binding; P:oxidation reduction; F:ATP binding; P:protein oligomerization; C:cytosol; F:ribonucleoside-diphosphate reductase activity;
EABFB001566	1	P:metabolic process
EABFB001567	1	F:transferase activity
EABFB001568	12	C:transcription factor TFIIA complex; F:RNA polymerase II transcription factor activity; P:transcription initiation from RNA polymerase II promoter; C:nucleus; F:DNA binding; C:cytoplasm; P:general transcription from RNA polymerase II promoter; F:transcri
EABFB001571	9	P:protein amino acid phosphorylation; F:phospholipase A2 activity; F:protein binding; F:ATP binding; F:1-phosphatidylinositol-3-phosphate 5-kinase activity; F:zinc ion binding; F:protein serine/threonine kinase activity; P:phospholipid catabolic process;
EABFB001573	9	F:S-acyltransferase activity; C:intracellular membrane-bounded organelle; F:hydrolase activity, acting on ester bonds; F:fatty-acid synthase activity; F:oxidoreductase activity; F:protein binding; P:acyl-carrier-protein biosynthetic process; C:fatty acid
EABFB001574	3	F:ATP binding; P:response to stress; C:nucleus
EABFB001576	9	P:anion transport; C:Nebenkern; F:voltage-gated anion channel activity; C:lipid particle; P:phototransduction; P:transmembrane transport; P:mitochondrial transport; C:integral to membrane; C:mitochondrial outer membrane
EABFB001577	5	P:fatty acid biosynthetic process; P:pheromone biosynthetic process; F:stearoyl-CoA 9-desaturase activity; C:lipid particle; P:cuticle hydrocarbon biosynthetic process
EABFB001580	5	P:RNA metabolic process; F:protein binding; F:translation initiation factor activity; C:ribosome; P:regulation of translational initiation
EABFB001581	9	P:protein amino acid phosphorylation; C:integral to plasma membrane; P:homophilic cell adhesion; P:calcium-dependent cell-cell adhesion; F:transmembrane receptor protein tyrosine kinase activity; F:protein binding; F:calcium ion binding; F:ATP binding; P:
EABFB001582	12	P:nematode larval development; F:translation elongation factor activity; F:GTP binding; P:molting cycle, collagen and cuticulin-based cuticle; P:cytokinesis; P:reproduction; P:locomotion; P:embryonic development ending in birth or egg hatching; P:growth;
EABFB001583	3	P:dsRNA transport; F:binding; C:signal recognition particle
EABFB001584	5	F:RNA binding; F:methyltransferase activity; F:transferase activity; P:mRNA capping; C:nucleus
EABFB001585	2	P:embryonic development; P:germ cell development
EABFB001586	1	F:binding
EABFB001588	15	C:glycine cleavage complex; P:cell redox homeostasis; P:oxidation reduction; F:electron carrier activity; P:glycine catabolic process; P:tricarboxylic acid cycle; P:lipoamide metabolic process; F:dihydrolipoyl dehydrogenase activity; F:FAD binding; C:lipi
EABFB001589	11	P:neuromuscular synaptic transmission; P:actin filament organization; F:cAMP binding; F:cAMP-dependent protein kinase regulator activity; P:oocyte microtubule cytoskeleton polarization; P:cAMP-mediated signaling; P:regulation of protein amino acid phospho
EABFB001590	5	P:oxidation reduction; F:binding; F:oxidoreductase activity; P:metabolic process; F:catalytic activity
EABFB001592	3	F:actin binding; F:zinc ion binding; P:cytoskeleton organization
EABFB001595	1	F:peptidase activity
EABFB001596	4	C:ribonucleoprotein complex; F:calcium ion binding; F:nucleotide binding; F:mRNA binding
EABFB001597	1	F:metal ion binding
EABFB001598	12	P:response to UV; P:nucleotide-excision repair; P:adult locomotory behavior; P:transcription initiation from RNA polymerase II promoter; F:ATP-dependent DNA helicase activity; P:regulation of alternative nuclear mRNA splicing, via spliceosome; F:general R
EABFB001600	1	P:transmembrane transport
EABFB001601	4	P:lipid metabolic process; F:hydrolase activity; F:catalytic activity; F:triacylglycerol lipase activity
EABFB001602	56	C:astral microtubule; C:motile primary cilium; P:hippocampus development; F:protein homodimerization activity; C:dynactin complex; P:retrograde axon cargo transport; P:neuromuscular process controlling balance; P:dendrite morphogenesis; P:intracellular mR
EABFB001603	3	F:molecular_function; F:transferase activity; P:biological_process
EABFB001604	5	F:structural constituent of ribosome; C:lipid particle; C:cytosolic large ribosomal subunit; P:translation; P:ribosome biogenesis
EABFB001605	2	F:metal ion binding; P:transport
EABFB001606	3	C:mitochondrial respiratory chain complex I; F:NADH dehydrogenase activity; P:electron transport
EABFB001607	4	C:cytoplasm; F:nucleic acid binding; F:protein binding; P:translation
EABFB001608	4	F:serine C-palmitoyltransferase activity; P:glycosphingolipid metabolic process; C:serine C-palmitoyltransferase complex; P:acyl-carrier-protein biosynthetic process
EABFB001609	2	F:molecular_function; C:cellular_component
EABFB001611	2	F:oxygen transporter activity; P:transport
EABFB001612	8	P:muscle organ development; F:GTP binding; F:GTP-dependent protein binding; C:intracellular; C:internal side of plasma membrane; P:Ras protein signal transduction; P:actin cytoskeleton organization; F:GTPase activity
EABFB001615	3	F:binding; P:intracellular protein transport; C:nucleus
EABFB001617	18	P:transmembrane transport; P:cytokinesis; C:integral to membrane; C:microtubule; F:ATPase activity, coupled to transmembrane movement of substances; C:tubulin complex; P:mitotic spindle organization; P:protein polymerization; P:mitotic cell cycle spindle
EABFB001619	1	F:calcium ion binding
EABFB001620	6	F:fatty-acyl-CoA synthase activity; P:long-chain fatty acid metabolic process; F:long-chain-fatty-acid-CoA ligase activity; P:acyl-CoA biosynthetic process; C:fatty-acyl-CoA synthase complex; P:acyl-carrier-protein biosynthetic process
EABFB001621	12	F:transmembrane receptor activity; C:integral to membrane; C:membrane; C:intrinsic to membrane; F:oxidoreductase activity; P:signal transduction; F:catalytic activity; F:receptor activity; F:protein binding; P:innate immune response; P:metabolic process;
EABFB001622	16	P:determination of genital disc primordium; P:wing disc dorsal/ventral pattern formation; F:protein binding; P:tracheal outgrowth, open tracheal system; P:muscle fiber development; P:phagocytosis, engulfment; P:regulation of hemocyte differentiation; P:an
EABFB001624	5	F:GTPase activity; F:translation initiation factor activity; F:GTP binding; C:ribosome; P:regulation of translational initiation
EABFB001629	11	F:endonuclease activity; F:DNA-(apurinic or apyrimidinic site) lyase activity; P:heart looping; F:DNA binding; F:oxidoreductase activity; P:heart contraction; P:negative regulation of apoptosis; F:double-stranded DNA specific 3'-5' exodeoxyribonuclease ac
EABFB001630	6	C:cytoplasm; F:protein binding; P:ubiquitin-dependent protein catabolic process; F:zinc ion binding; F:small conjugating protein ligase activity; C:ubiquitin ligase complex
EABFB001633	5	F:binding; C:mitochondrial inner membrane; F:transmembrane transporter activity; P:transmembrane transport; C:integral to membrane
EABFB001634	1	F:catalytic activity
EABFB001636	5	P:proteolysis; F:serine-type endopeptidase activity; C:integral to membrane; F:catalytic activity; F:peptidase activity
EABFB001637	8	P:protein amino acid phosphorylation; F:RNA polymerase II carboxy-terminal domain kinase activity; F:protein binding; F:ATP binding; F:cyclin-dependent protein kinase activity; P:cell division; P:serine family amino acid metabolic process;
EABFB001638	3	F:binding; F:beta-lactamase activity; F:hydrolase activity
EABFB001639	1	F:binding
EABFB001641	2	F:molecular_function; P:biological_process
EABFB001642	10	P:protein amino acid phosphorylation; F:RNA polymerase II carboxy-terminal domain kinase activity; P:negative regulation of cell proliferation; P:traversing start control point of mitotic cell cycle; F:ATP binding; C:nucleus; F:cyclin-dependent protein ki
EABFB001643	7	P:modification-dependent protein catabolic process; C:UBC13-MMS2 complex; F:protein binding; F:ubiquitin-protein ligase activity; P:regulation of protein metabolic process; C:nucleus; P:protein ubiquitination
EABFB001644	2	F:oxidoreductase activity, acting on paired donors, with oxidation of a pair of donors resulting in the reduction of molecular oxygen to two molecules of water; P:lipid biosynthetic process
EABFB001646	3	F:transferase activity; F:protein prenyltransferase activity; P:protein amino acid prenylation
EABFB001647	4	F:structural constituent of ribosome; C:small ribosomal subunit; P:translation; P:ribosome biogenesis
EABFB001648	11	P:axon guidance; C:microtubule; C:tubulin complex; P:response to light stimulus; P:heart development; P:protein polymerization; P:larval behavior; P:microtubule-based movement; F:GTPase activity; F:structural constituent of cytoskeleton; F:GTP binding
EABFB001649	5	P:RNA splicing; C:transcription export complex; P:intronless viral mRNA export from host nucleus; F:RNA binding; P:mRNA processing
EABFB001650	2	C:lipid particle; C:membrane
EABFB001655	4	C:gap junction; P:morphogenesis of embryonic epithelium; P:olfactory behavior; P:foregut morphogenesis
EABFB001656	7	P:neuromuscular synaptic transmission; P:imaginal disc-derived wing vein morphogenesis; P:wing disc pattern formation; F:receptor binding; P:imaginal disc-derived wing vein specification; P:ovarian follicle cell development; P:signal transduction
EABFB001657	5	P:phosphate transport; F:high affinity inorganic phosphate:sodium symporter activity; F:inorganic phosphate transmembrane transporter activity; C:integral to membrane; P:cation transport
EABFB001658	4	F:metal ion binding; P:oxidation reduction; F:oxidoreductase activity, acting on single donors with incorporation of molecular oxygen, incorporation of two atoms of oxygen; P:methionine salvage
EABFB001659	2	C:membrane; P:transport
EABFB001660	3	P:rRNA methylation; F:nucleic acid binding; F:methyltransferase activity
EABFB001661	3	F:actin binding; C:cytoskeleton; F:tropomyosin binding
EABFB001662	4	F:chromatin binding; C:chromatin; P:chromatin assembly or disassembly; C:nucleus
EABFB001665	2	F:molecular_function; C:cellular_component
EABFB001666	1	F:exopeptidase activity
EABFB001667	1	C:cell surface
EABFB001668	6	F:thiol oxidase activity; P:oxidation reduction; C:mitochondrion; P:spermatogenesis; F:protein binding; P:cell proliferation
EABFB001669	1	C:intracellular part
EABFB001670	3	P:ciliary or flagellar motility; F:calcium ion binding; C:flagellin-based flagellum
EABFB001671	1	F:kinase activity
EABFB001672	1	C:integral to membrane
EABFB001675	5	C:proteasome regulatory particle, lid subcomplex; P:cellular process; P:proteolysis; F:endopeptidase activity; F:SUMO binding
EABFB001676	3	F:binding; P:metabolic process; F:catalytic activity
EABFB001678	3	C:cytoplasm; P:response to unfolded protein; F:unfolded protein binding
EABFB001680	5	F:RNA binding; C:cytoplasm; P:gene silencing by RNA; F:double-stranded RNA binding; C:intracellular
EABFB001682	4	P:pentose-phosphate shunt, non-oxidative branch; F:ribose-5-phosphate isomerase activity; C:cytosol; P:carbon utilization
EABFB001683	3	P:protein modification process; P:cellular macromolecule biosynthetic process; C:membrane
EABFB001684	1	F:heat shock protein binding
EABFB001687	5	F:metal ion binding; P:modification-dependent protein catabolic process; C:intracellular; P:protein ubiquitination; F:ubiquitin-protein ligase activity
EABFB001689	3	P:protein folding; F:peptidyl-prolyl cis-trans isomerase activity; F:protein binding
EABFB001691	2	F:binding; F:RNA helicase activity
EABFB001692	2	P:regulation of transcription; F:protein binding
EABFB001693	1	C:nucleus
EABFB001695	8	P:cellular iron ion homeostasis; P:iron-sulfur cluster assembly; F:iron ion binding; F:protein binding; P:cell growth; F:ATP binding; F:4 iron, 4 sulfur cluster binding; C:cytosol
EABFB001698	7	F:structural constituent of cytoskeleton; C:actin filament; C:dynactin complex; F:protein binding; P:cytoskeleton organization; C:centrosome; F:ATP binding
EABFB001699	5	F:nucleic acid binding; C:chromosome, centromeric region; P:regulation of transcription; C:nucleus; F:DNA binding
EABFB001701	1	C:nucleus
EABFB001703	2	C:intracellular; F:nucleotide binding
EABFB001705	2	F:binding; P:cellular amino acid metabolic process
EABFB001707	6	P:regulation of metabolic process; F:binding; C:mitochondrial inner membrane; P:transmembrane transport; C:integral to membrane; F:transporter activity
EABFB001711	5	F:molecular_function; C:cytoplasm; F:hydrolase activity; F:phosphoprotein phosphatase activity; C:cellular_component
EABFB001712	1	F:zinc ion binding
EABFB001713	1	C:integral to membrane
EABFB001717	1	C:extracellular region
EABFB001718	11	F:peptidase activity; C:proteasome complex; P:negative regulation of ubiquitin-protein ligase activity during mitotic cell cycle; P:anaphase-promoting complex-dependent proteasomal ubiquitin-dependent protein catabolic process; F:ATP binding; F:ATPase act
EABFB001719	15	P:coenzyme A biosynthetic process; P:meiosis; P:cytokinesis; P:membrane organization; P:triglyceride homeostasis; P:imaginal disc-derived wing morphogenesis; P:chromosome segregation; F:ATP binding; P:mitosis; C:spindle; F:pantothenate kinase activity; P:
EABFB001720	10	F:acyl carrier activity; F:hydroxymethyl-, formyl- and related transferase activity; P:oxidation reduction; P:one-carbon compound metabolic process; F:formyltetrahydrofolate dehydrogenase activity; P:10-formyltetrahydrofolate catabolic process; F:phosphop
EABFB001723	3	F:metal ion binding; F:zinc ion binding; C:intracellular
EABFB001724	5	F:protein phosphatase type 2A regulator activity; F:protein phosphatase 2A binding; F:protein C-terminal methylesterase activity; P:protein amino acid demethylation; F:phosphoprotein phosphatase inhibitor activity
EABFB001726	1	C:endoplasmic reticulum
EABFB001728	2	F:3',5'-cyclic-nucleotide phosphodiesterase activity; P:purine base metabolic process
EABFB001729	7	C:cytoplasm; F:protein dimerization activity; F:aminoacylase activity; P:cellular amino acid metabolic process; P:proteolysis; F:metallopeptidase activity; P:urea cycle intermediate metabolic process
EABFB001730	8	P:nuclear envelope organization; F:metal ion binding; C:membrane fraction; F:metalloendopeptidase activity; P:prenylated protein catabolic process; C:intracellular membrane-bounded organelle; C:cytoplasmic part; C:membrane
EABFB001731	8	C:cytoplasm; F:adenylosuccinate synthase activity; P:purine nucleotide biosynthetic process; F:GTP binding; F:magnesium ion binding; P:purine base metabolic process; P:alanine metabolic process; P:aspartate metabolic process
EABFB001733	2	P:metabolic process; F:catalytic activity
EABFB001735	1	F:catalytic activity
EABFB001737	3	P:defense response; F:carboxypeptidase activity; C:extracellular region
EABFB001738	3	F:ATP binding; F:5-formyltetrahydrofolate cyclo-ligase activity; P:folic acid and derivative biosynthetic process
EABFB001739	5	C:cytoplasm; F:glutamine-tRNA ligase activity; F:SUMO binding; P:glutaminyl-tRNA aminoacylation; F:ATP binding
EABFB001740	5	P:proteolysis; F:acyl-CoA binding; F:binding; C:cytoplasm; F:aspartic-type endopeptidase activity
EABFB001742	4	F:structural constituent of ribosome; P:translation; C:ribosome; C:intracellular
EABFB001747	4	F:sterol carrier activity; P:metabolic process; F:oxidoreductase activity; C:lipid particle
EABFB001749	11	F:GTP binding; C:Golgi apparatus; F:protein binding; P:cell cycle; C:centrosome; F:GTPase inhibitor activity; P:acetylcholine transport; C:cytosol; P:small GTPase mediated signal transduction; P:tubulin complex assembly; C:mitochondrial outer membrane tra
EABFB001750	12	C:focal adhesion; P:maintenance of epithelial integrity, open tracheal system; P:regulation of cell shape; P:cell adhesion; P:cytoskeletal anchoring at plasma membrane; P:phagocytosis, engulfment; F:actin binding; C:ruffle; P:apposition of dorsal and vent
EABFB001754	2	C:small-subunit processome; P:rRNA processing
EABFB001755	4	C:mitochondrial large ribosomal subunit; F:structural constituent of ribosome; P:translation; P:ribosome biogenesis
EABFB001757	2	F:ether hydrolase activity; C:membrane
EABFB001758	2	P:biological_process; C:cellular_component
EABFB001762	4	P:determination of left/right symmetry; P:mesoderm development; F:nucleoside-triphosphatase activity; C:intracellular part
EABFB001763	5	C:cytoplasm; F:unfolded protein binding; P:transmembrane receptor protein tyrosine kinase signaling pathway; P:protein kinase cascade; F:chaperone binding
EABFB001764	6	P:regulation of multivesicular body size involved in endosome transport; P:compound eye development; F:protein binding; P:embryonic development ending in birth or egg hatching; P:actin cytoskeleton organization; P:sperm individualization
EABFB001767	5	F:nucleic acid binding; P:nuclear mRNA splicing, via spliceosome; C:ribonucleoprotein complex; C:snRNP U1; F:protein binding
EABFB001768	3	F:chitin binding; P:chitin metabolic process; C:extracellular region
EABFB001770	1	C:integral to membrane
EABFB001771	3	F:binding; P:cellular process; C:nucleus
EABFB001776	1	C:intracellular membrane-bounded organelle
EABFB001780	1	P:intracellular signaling cascade
EABFB001782	6	P:DNA repair; P:transcription initiation from RNA polymerase II promoter; F:general RNA polymerase II transcription factor activity; C:holo TFIIH complex; C:core TFIIH complex; P:regulation of transcription from RNA polymerase II promoter
EABFB001783	7	C:COPI vesicle coat; C:cytosol; P:retrograde vesicle-mediated transport, Golgi to ER; P:intra-Golgi vesicle-mediated transport; P:phagocytosis, engulfment; F:protein binding; P:COPI coating of Golgi vesicle
EABFB001784	5	F:GTPase regulator activity; C:intracellular membrane-bounded organelle; C:cytoplasm; P:regulation of cellular process; F:binding
EABFB001786	1	C:nucleolus
EABFB001787	6	C:eukaryotic translation initiation factor 3 complex; F:translation initiation factor activity; C:cytosol; P:phagocytosis, engulfment; C:ribosome; P:regulation of translational initiation
EABFB001789	6	C:mitochondrial large ribosomal subunit; F:structural constituent of ribosome; P:cellular biopolymer metabolic process; P:gene expression; P:primary metabolic process; P:ribosome biogenesis
EABFB001791	1	F:binding
EABFB001795	4	F:nucleic acid binding; P:nucleobase, nucleoside, nucleotide and nucleic acid metabolic process; C:intracellular; F:3'-5' exonuclease activity
EABFB001796	4	F:RNA polymerase II transcription factor activity; F:protein binding; C:transcription factor TFIID complex; P:regulation of transcription from RNA polymerase II promoter
EABFB001799	3	F:molecular_function; C:integral to membrane; P:biological_process
EABFB001802	4	F:metal ion binding; F:L-iditol 2-dehydrogenase activity; P:fructose metabolic process; P:mannose metabolic process
EABFB001803	4	F:acylphosphatase activity; P:gluconeogenesis; P:glycolysis; P:benzoate metabolic process
EABFB001805	5	P:oxidation reduction; F:binding; F:oxidoreductase activity; P:metabolic process; F:catalytic activity
EABFB001807	2	F:hydrolase activity, acting on ester bonds; C:intrinsic to endoplasmic reticulum membrane
EABFB001809	1	F:binding
EABFB001810	1	P:cell proliferation
EABFB001811	9	C:cytosol; C:peripheral to membrane of membrane fraction; P:cytokinesis; P:response to light stimulus; P:regulation of pole plasm oskar mRNA localization; P:vesicle docking during exocytosis; C:vesicle membrane; P:synaptic vesicle priming; F:syntaxin bind
EABFB001812	7	P:cellular process; P:anatomical structure development; F:metal ion binding; P:proteolysis; F:protein binding; P:multicellular organismal development; C:cytoplasm
EABFB001813	1	F:structural molecule activity
EABFB001815	4	P:protein amino acid phosphorylation; F:ATP binding; F:protein serine/threonine kinase activity; P:serine family amino acid metabolic process
EABFB001817	2	F:oxidoreductase activity; P:potassium ion transport
EABFB001818	5	C:extracellular region; P:innate immune response; P:antibacterial humoral response; P:defense response to Gram-negative bacterium; P:antifungal humoral response
EABFB001821	5	P:compound eye pigmentation; P:tryptophan catabolic process to kynurenine; P:ommochrome biosynthetic process; F:tryptophan 2,3-dioxygenase activity; F:heme binding
EABFB001822	1	P:cell wall macromolecule catabolic process
EABFB001826	2	P:biological_process; C:cellular_component
EABFB001828	6	C:integral to membrane; C:membrane; P:transmembrane transport; C:plasma membrane; F:transporter activity; P:transport
EABFB001829	4	P:oxidative phosphorylation; F:electron carrier activity; C:lipid particle; P:electron transport
EABFB001830	1	F:catalytic activity
EABFB001831	3	P:metabolic process; F:catalytic activity; F:sulfuric ester hydrolase activity
EABFB001835	9	P:central nervous system development; P:neuron differentiation; P:muscle organ development; F:nucleic acid binding; C:spliceosome; P:mitotic spindle organization; C:small nuclear ribonucleoprotein complex; P:peripheral nervous system development; P:nuclea
EABFB001836	2	F:ATP binding; C:nucleus
EABFB001837	2	C:integral to membrane; C:cytosol
EABFB001838	1	F:identical protein binding
EABFB001839	13	C:cytosol; P:cellular response to insulin stimulus; F:protein serine/threonine kinase activity; P:peptidyl-threonine phosphorylation; P:negative regulation of protein kinase activity; P:actin cytoskeleton organization; F:ATP binding; ; F:protein binding;
EABFB001840	7	C:mitochondrion; P:phosphoinositide phosphorylation; F:phosphotransferase activity, alcohol group as acceptor; F:nucleotide binding; F:inositol or phosphatidylinositol kinase activity; P:phosphoinositide-mediated signaling; C:membrane
EABFB001842	5	F:phosphatase activity; F:magnesium ion binding; F:pyridoxal phosphatase activity; F:hydrolase activity; P:metabolic process
EABFB001843	1	P:transmembrane transport
EABFB001844	2	C:intracellular; P:transport
EABFB001845	10	F:DNA-directed RNA polymerase activity; F:transcription regulator activity; F:zinc ion binding; P:regulation of transcription; C:DNA-directed RNA polymerase II, core complex; F:DNA binding; P:transcription from RNA polymerase II promoter; C:nucleolus; P:p
EABFB001846	4	F:binding; F:3'-5' exonuclease activity; P:nucleotide metabolic process; C:mitochondrion
EABFB001848	1	C:nucleus
EABFB001849	5	C:mitochondrial large ribosomal subunit; F:structural constituent of ribosome; F:RNA binding; P:translation; P:ribosome biogenesis
EABFB001850	4	F:metal ion binding; F:acid phosphatase activity; P:riboflavin metabolic process; P:hexachlorocyclohexane metabolic process
EABFB001851	5	F:binding; F:pyrroline-5-carboxylate reductase activity; P:oxidation reduction; P:proline biosynthetic process; P:arginine metabolic process
EABFB001854	6	F:adenyl-nucleotide exchange factor activity; P:protein folding; P:protein import into mitochondrial matrix; F:chaperone binding; C:mitochondrial matrix; F:protein homodimerization activity
EABFB001855	2	F:molecular_function; P:biological_process
EABFB001856	4	C:nucleoplasm; P:regulation of transcription; C:nucleolus; C:nucleus
EABFB001858	13	F:mRNA binding; F:U1 snRNA binding; C:protein complex; C:spliceosome; C:snRNP U2; P:regulation of alternative nuclear mRNA splicing, via spliceosome; C:snRNP U1; C:snRNP U11; P:female germ-line sex determination; F:protein binding; F:nucleotide binding; P
EABFB001859	2	F:metal ion binding; C:cell part
EABFB001861	2	F:serine-type endopeptidase activity; P:proteolysis
EABFB001862	4	F:nucleic acid binding; F:oxidoreductase activity; F:nucleotide binding; F:calcium ion binding
EABFB001863	6	F:DNA-directed DNA polymerase activity; P:DNA replication; F:DNA binding; F:protein binding; C:nucleus; C:DNA polymerase complex
EABFB001867	1	P:salivary gland cell autophagic cell death
EABFB001868	1	C:extracellular region
EABFB001869	1	F:binding
EABFB001870	4	F:protein binding; C:nucleus; F:zinc ion binding; P:imaginal disc-derived wing vein specification
EABFB001871	1	P:transmembrane transport
EABFB001872	3	C:integral to membrane; F:prenyltransferase activity; P:menaquinone biosynthetic process
EABFB001873	1	F:hydrolase activity
EABFB001875	2	F:GTPase activity; F:GTP binding
EABFB001876	3	F:molecular_function; P:ribosome biogenesis; C:nucleus
EABFB001877	3	P:protein targeting; C:integral to membrane; C:membrane
EABFB001881	2	C:integral to membrane; C:membrane
EABFB001882	3	C:extracellular region; F:chitin binding; P:chitin metabolic process
EABFB001883	2	C:nucleus; F:nucleic acid binding
EABFB001884	3	P:primary metabolic process; F:protein-arginine N-methyltransferase activity; P:cellular biopolymer metabolic process
EABFB001888	4	F:structural constituent of cytoskeleton; C:Arp2/3 protein complex; F:actin binding; P:regulation of actin polymerization or depolymerization
EABFB001890	2	P:response to stress; P:response to heat
EABFB001893	1	P:transmembrane transport
EABFB001895	2	F:protein binding; F:transferase activity
EABFB001896	4	F:hydrogen ion transmembrane transporter activity; C:proton-transporting two-sector ATPase complex, proton-transporting domain; C:intracellular part; P:proton transport
EABFB001900	6	C:Golgi membrane; F:SNAP receptor activity; C:plasma membrane; P:intracellular protein transport; C:integral to membrane; P:synaptic vesicle docking during exocytosis
EABFB001901	3	F:enzyme inhibitor activity; P:negative regulation of nucleotide metabolic process; C:mitochondrion
EABFB001902	3	P:ubiquitin-dependent protein catabolic process; F:ubiquitin thiolesterase activity; P:protein deubiquitination
EABFB001903	4	C:integral to membrane; F:hydrolase activity; C:membrane; F:acylglycerol lipase activity
EABFB001905	1	F:protein binding
EABFB001906	3	F:transferase activity; F:acyltransferase activity; P:metabolic process
EABFB001908	1	C:centrosome
EABFB001909	2	P:oxidation reduction; F:oxidoreductase activity
EABFB001912	1	C:endoplasmic reticulum
EABFB001913	4	P:regulation of transcription, DNA-dependent; P:regulation of transcription; F:transcription factor activity; C:nucleus
EABFB001915	9	F:microtubule binding; C:microtubule associated complex; C:Golgi apparatus; C:fusome; F:actin binding; C:cell cortex; P:cellularization; C:spindle microtubule; C:tubulin complex
EABFB001918	2	C:small nucleolar ribonucleoprotein complex; C:nucleus
EABFB001920	3	F:peptide deformylase activity; P:translation; F:iron ion binding
EABFB001921	2	F:phosphoprotein phosphatase inhibitor activity; P:negative regulation of protein amino acid dephosphorylation
EABFB001922	10	P:induction of apoptosis; P:cellular protein metabolic process; C:extracellular space; P:nerve growth factor receptor signaling pathway; P:nervous system development; F:protein binding; C:ribonucleoprotein complex; P:gene expression; C:cytoplasm; C:nucleu
EABFB001924	14	C:Golgi membrane; F:UDP-glucuronic acid transmembrane transporter activity; F:UDP-xylose transmembrane transporter activity; F:UDP-N-acetylgalactosamine transmembrane transporter activity; F:CMP-sialic acid transmembrane transporter activity; P:galactose
EABFB001925	6	C:snRNP U5; F:nucleic acid binding; C:spliceosome; C:small nucleolar ribonucleoprotein complex; F:RNA splicing factor activity, transesterification mechanism; P:nuclear mRNA splicing, via spliceosome
EABFB001926	3	P:cellular carbohydrate metabolic process; P:glucose metabolic process; F:isomerase activity
EABFB001927	5	P:protein folding; C:spliceosome; C:small nuclear ribonucleoprotein complex; P:nuclear mRNA splicing, via spliceosome; F:peptidyl-prolyl cis-trans isomerase activity
EABFB001929	3	P:'de novo' IMP biosynthetic process; F:phosphoribosylformylglycinamidine synthase activity; P:purine base metabolic process
EABFB001930	16	F:RNA binding; P:DNA repair; F:ATP-dependent RNA helicase activity; F:zinc ion binding; P:cell cycle; C:cytoplasmic mRNA processing body; P:DNA replication; F:DNA binding; F:ATP binding; P:regulation of translational termination; P:embryonic development;
EABFB001931	2	F:molecular_function; C:cellular_component
EABFB001932	4	P:cellular amine metabolic process; P:oxidation reduction; F:quinone binding; F:amine oxidase activity
EABFB001935	9	F:pyruvate kinase activity; C:lipid particle; F:potassium ion binding; F:magnesium ion binding; P:glycolysis; C:cytosol; P:gluconeogenesis; P:purine base metabolic process; P:carbon utilization
EABFB001936	5	P:heme O biosynthetic process; C:plasma membrane; F:protoheme IX farnesyltransferase activity; C:integral to membrane; C:mitochondrial membrane
EABFB001937	2	P:biological regulation; P:iron-sulfur cluster assembly
EABFB001938	2	F:DNA binding; C:nucleus
EABFB001940	3	P:cellular process; C:integral to membrane; C:endoplasmic reticulum
EABFB001944	1	F:isomerase activity
EABFB001946	8	P:salivary gland cell autophagic cell death; F:sequence-specific DNA binding; F:transcription factor activity; F:protein heterodimerization activity; F:protein homodimerization activity; F:RNA polymerase II transcription factor activity; C:transcription f
EABFB001949	5	P:cellular process; P:proteolysis; F:cobalt ion binding; F:metalloexopeptidase activity; F:aminopeptidase activity
EABFB001951	8	F:pyridoxal phosphate binding; F:transferase activity, transferring nitrogenous groups; F:5-aminolevulinate synthase activity; P:glycine metabolic process; P:L-serine metabolic process; P:threonine metabolic process; P:heme biosynthetic process; P:acyl-ca
EABFB001953	3	F:protein binding; F:transferase activity; C:nucleus
EABFB001954	1	P:preassembly of GPI anchor in ER membrane
EABFB001958	1	F:transferase activity
EABFB001961	3	F:unfolded protein binding; P:protein folding; C:prefoldin complex
EABFB001962	1	C:intracellular organelle
EABFB001963	2	F:molecular_function; P:biological_process
EABFB001965	6	P:oxidation reduction; F:binding; F:oxidoreductase activity; P:metabolic process; F:catalytic activity; F:zinc ion binding
EABFB001970	4	F:ATPase activity, coupled to transmembrane movement of substances; P:transmembrane transport; F:ATP binding; C:integral to membrane
EABFB001971	4	C:ribosome; F:structural constituent of ribosome; P:translation; P:ribosome biogenesis
EABFB001973	4	F:mRNA binding; P:mRNA splice site selection; P:regulation of alternative nuclear mRNA splicing, via spliceosome; C:spliceosome
EABFB001974	5	C:cytoplasm; F:aminoacyl-tRNA ligase activity; P:apoptosis; F:ATP binding; P:tRNA aminoacylation for protein translation
EABFB001975	12	P:cell cycle checkpoint; P:negative regulation of neuron differentiation; P:DNA recombination; C:chromosomal part; P:positive regulation of cell proliferation; C:nuclear part; P:meiosis; P:response to drug; F:binding; P:in utero embryonic development; P:D
EABFB001976	1	C:endoplasmic reticulum lumen
EABFB001977	10	F:metal ion binding; P:glycogen biosynthetic process; F:phosphoglucomutase activity; P:starch metabolic process; P:sucrose metabolic process; P:galactose metabolic process; P:gluconeogenesis; P:glycolysis; P:pentose-phosphate shunt; P:streptomycin biosynt
EABFB001979	2	C:ribonucleoprotein complex; C:mitochondrion
EABFB001986	1	C:ribonucleoprotein complex
EABFB001990	4	C:mitochondrial large ribosomal subunit; F:structural constituent of ribosome; P:translation; P:ribosome biogenesis
EABFB001991	4	P:regulation of protein catabolic process; C:proteasome complex; F:binding; F:enzyme regulator activity
EABFB001992	1	C:lipid particle
EABFB001994	8	F:ATPase activity, coupled to transmembrane movement of substances; C:peroxisome; F:protein binding; P:transmembrane transport; F:ATP binding; C:integral to membrane; C:ATP-binding cassette (ABC) transporter complex; C:mitochondrion
EABFB001995	1	F:protein binding
EABFB001996	1	P:multi-organism process
EABFB002001	6	P:positive regulation of metabolic process; F:phosphatidylinositol N-acetylglucosaminyltransferase activity; P:preassembly of GPI anchor in ER membrane; C:glycosylphosphatidylinositol-N-acetylglucosaminyltransferase (GPI-GnT) complex; F:protein binding; C
EABFB002003	3	F:cholinesterase activity; F:hydrolase activity; F:carboxylesterase activity
EABFB002005	22	F:3-hydroxyacyl-CoA dehydrogenase activity; F:testosterone 17-beta-dehydrogenase activity; F:acetoacetyl-CoA reductase activity; P:acyl-CoA metabolic process; F:binding; F:estradiol 17-beta-dehydrogenase activity; C:lipid particle; F:3-alpha(17-beta)-hydr
EABFB002008	7	C:cytoplasm; P:valyl-tRNA aminoacylation; F:ATP binding; F:valine-tRNA ligase activity; P:isoleucine biosynthetic process; P:leucine biosynthetic process; P:valine biosynthetic process
EABFB002014	1	F:protein binding
EABFB002015	6	F:fatty-acyl-CoA synthase activity; P:long-chain fatty acid metabolic process; F:long-chain-fatty-acid-CoA ligase activity; P:acyl-CoA biosynthetic process; C:fatty-acyl-CoA synthase complex; P:acyl-carrier-protein biosynthetic process
EABFB002018	1	F:heat shock protein binding
EABFB002021	4	C:mitochondrial small ribosomal subunit; F:structural constituent of ribosome; P:translation; P:ribosome biogenesis
EABFB002023	2	C:nucleus; F:GTP binding
EABFB002024	5	P:mitochondrial electron transport, NADH to ubiquinone; F:NADH dehydrogenase (ubiquinone) activity; P:ubiquinone biosynthetic process; P:sodium ion transport; P:proton transport
EABFB002028	4	P:vesicle-mediated transport; F:DNA-directed RNA polymerase activity; C:membrane; F:protein binding
EABFB002031	1	F:DNA binding
EABFB002033	1	C:Golgi membrane
EABFB002034	2	F:cysteine-type peptidase activity; P:proteolysis
EABFB002039	8	C:apical plasma membrane; C:membrane; P:proton transport; F:hydrolase activity, acting on acid anhydrides, catalyzing transmembrane movement of substances; P:ion transport; C:plasma membrane; P:transport; C:vacuolar proton-transporting V-type ATPase compl
EABFB002040	2	C:integral to membrane; C:mitochondrion
EABFB002047	2	C:membrane; F:transferase activity, transferring phosphorus-containing groups
EABFB002049	2	P:metabolic process; F:oxidoreductase activity
EABFB002050	5	F:protein binding; C:membrane coat; P:intracellular protein transport; C:viral capsid; P:phagocytosis, engulfment
EABFB002051	3	F:metal ion binding; F:zinc ion binding; C:cellular_component
EABFB002054	10	C:sodium:potassium-exchanging ATPase complex; F:sodium:potassium-exchanging ATPase activity; C:septate junction; P:septate junction assembly; F:cation transmembrane transporter activity; ; P:regulation of tube diameter, open tracheal system; P:regulation
EABFB002056	1	P:mitochondrial fusion
EABFB002059	10	C:microtubule associated complex; C:intracellular membrane-bounded organelle; C:microtubule; P:regulation of transcription, DNA-dependent; P:proteolysis; P:visual perception; P:signal transduction; P:sensory perception of sound; F:serine-type endopeptidas
EABFB002061	1	F:transferase activity, transferring acyl groups other than amino-acyl groups
EABFB002063	1	F:binding
EABFB002064	4	C:cytosol; P:post-chaperonin tubulin folding pathway; P:multicellular organismal process; P:developmental process
EABFB002066	3	P:developmental process; P:post-chaperonin tubulin folding pathway; C:cytosol
EABFB002067	25	P:ATP-dependent chromatin remodeling; P:positive regulation of transcription; F:DNA-dependent ATPase activity; F:protein binding; F:nucleosome binding; P:ecdysone receptor-mediated signaling pathway; P:dendrite morphogenesis; F:general RNA polymerase II t
EABFB002069	1	P:protein transport
EABFB002071	3	F:binding; P:response to stress; F:receptor activity
EABFB002072	1	F:protein binding
EABFB002074	7	P:regulation of smoothened signaling pathway; P:protein modification process; P:regulation of ubiquitin-protein ligase activity; P:cell proliferation; P:ubiquitin-dependent protein catabolic process; P:regulation of proteolysis; P:regulation of protein st
EABFB002079	17	F:microtubule binding; C:septin ring; P:protein heterooligomerization; P:vesicle targeting; P:positive regulation of apoptosis; P:cytokinesis, contractile ring formation; P:cellularization; C:germline ring canal; F:ubiquitin protein ligase binding; C:sept
EABFB002080	4	C:anchored to membrane; F:GPI anchor binding; P:regulation of circadian sleep/wake cycle, sleep; C:plasma membrane
EABFB002081	9	P:transmembrane transport; F:P-P-bond-hydrolysis-driven protein transmembrane transporter activity; P:anion transport; F:receptor activity; P:protein targeting to mitochondrion; C:mitochondrial outer membrane; F:voltage-gated anion channel activity; C:chl
EABFB002082	9	C:nucleoplasm; P:spliceosomal snRNP biogenesis; C:spliceosome; F:RNA splicing factor activity, transesterification mechanism; F:RNA binding; F:protein binding; C:small nuclear ribonucleoprotein complex; C:cytosol; P:spliceosome assembly
EABFB002083	5	C:snRNP U2; F:nucleic acid binding; C:spliceosome; F:protein binding; P:nuclear mRNA splicing, via spliceosome
EABFB002084	14	C:exocytic vesicle; C:early endosome membrane; C:protein complex; P:basophil degranulation; C:synaptic vesicle membrane; F:protein complex binding; F:1-phosphatidylinositol 4-kinase activity; P:phosphatidylinositol biosynthetic process; F:ATP binding; C:m
EABFB002086	3	P:angiogenesis; P:vasculogenesis; P:hemopoietic stem cell differentiation
EABFB002087	2	F:molecular_function; C:cellular_component
EABFB002088	1	F:ligase activity
EABFB002091	1	P:protein folding
EABFB002092	2	F:molecular_function; C:cellular_component
EABFB002093	2	C:intracellular; F:GTP binding
EABFB002095	9	C:peroxisome; F:11-beta-hydroxysteroid dehydrogenase (NADP+) activity; C:integral to membrane; C:membrane; P:oxidation reduction; F:oxidoreductase activity; F:catalytic activity; P:metabolic process; F:binding
EABFB002096	2	F:ubiquinol-cytochrome-c reductase activity; P:mitochondrial electron transport, ubiquinol to cytochrome c
EABFB002098	5	P:dorsal closure; F:N-acetyltransferase activity; F:glycylpeptide N-tetradecanoyltransferase activity; P:N-terminal protein myristoylation; P:acyl-carrier-protein biosynthetic process
EABFB002100	5	C:nucleolus; P:chromosome segregation; C:membrane fraction; F:protein binding; P:rRNA processing
EABFB002101	4	C:chromosome, centromeric region; C:nucleolus; C:midbody; F:zinc ion binding
EABFB002102	1	C:integral to membrane
EABFB002104	1	C:lipid particle
EABFB002106	3	C:mitochondrial small ribosomal subunit; P:translation; C:ribosome
EABFB002107	5	C:nucleolus; F:protein binding; P:regulation of signal transduction; C:membrane; C:endoplasmic reticulum
EABFB002108	3	P:glycosaminoglycan biosynthetic process; C:Golgi medial cisterna; F:UDP-galactose:beta-N-acetylglucosamine beta-1,3-galactosyltransferase activity
EABFB002109	12	C:endosome; F:GTP binding; C:plasma membrane; P:endosome organization; C:endocytic vesicle; F:protein binding; C:melanosome; C:anchored to membrane; P:regulation of endocytosis; P:small GTPase mediated signal transduction; F:GTPase activity; P:protein tra
EABFB002111	1	F:binding
EABFB002112	2	P:cellular process; F:catalytic activity
EABFB002116	6	C:nucleolus; C:mitochondrial large ribosomal subunit; F:mRNA binding; F:structural constituent of ribosome; P:translation; P:ribosome biogenesis
EABFB002118	1	C:nucleolus
EABFB002120	6	F:zinc ion binding; F:nucleic acid binding; P:regulation of alternative nuclear mRNA splicing, via spliceosome; P:mitotic spindle organization; C:snRNP U1; C:snRNP U11
EABFB002123	8	P:axon guidance; F:potassium ion binding; P:oxidation reduction; P:phagocytosis, engulfment; P:GMP biosynthetic process; F:IMP dehydrogenase activity; P:purine base metabolic process; C:mitochondrial inner membrane peptidase complex
EABFB002124	5	F:metal ion binding; P:regulation of transcription; F:NAD or NADH binding; C:cytoplasm; F:hydrolase activity
EABFB002127	6	P:mitochondrial electron transport, NADH to ubiquinone; F:NAD or NADH binding; F:electron carrier activity; C:mitochondrial respiratory chain complex I; F:NADH dehydrogenase activity; P:electron transport
EABFB002128	11	F:ligase activity; P:tRNA aminoacylation for protein translation; F:serine-tRNA ligase activity; C:nucleus; F:nucleotide binding; C:cytoplasm; P:translation; F:zinc ion binding; F:ATP binding; P:seryl-tRNA aminoacylation; F:aminoacyl-tRNA ligase activity
EABFB002129	3	C:extracellular region; P:defense response to fungus; P:killing of cells of another organism
EABFB002131	13	F:microtubule-severing ATPase activity; P:mitosis; F:hydrolase activity; C:microtubule; F:nucleotide binding; C:cytoplasm; P:cell division; F:nucleoside-triphosphatase activity; F:ATP binding; C:centrosome; P:biological_process; P:cell cycle; C:cytoskelet
EABFB002132	3	P:oxidation reduction; F:oxidoreductase activity; F:FAD binding
EABFB002136	4	F:asparaginase activity; P:alanine metabolic process; P:asparagine metabolic process; P:aspartate metabolic process
EABFB002137	2	F:peptidase activity; F:serine-type endopeptidase inhibitor activity
EABFB002138	8	F:voltage-gated potassium channel activity; C:nucleolus; P:potassium ion transport; F:3',5'-cyclic-nucleotide phosphodiesterase activity; C:voltage-gated potassium channel complex; F:protein binding; C:cytoplasm; P:purine base metabolic process
EABFB002139	11	C:cytosol; P:galactose metabolic process; P:DNA replication; F:galactose binding; C:membrane fraction; F:ATP binding; F:protein binding; P:nucleosome assembly; P:positive regulation of cell proliferation; F:galactokinase activity; C:chromatin assembly com
EABFB002141	8	P:ring canal formation, actin assembly; C:germline ring canal inner rim; P:determination of adult life span; C:germline ring canal outer rim; P:germarium-derived female germ-line cyst encapsulation; P:olfactory learning; P:negative regulation of lamellocy
EABFB002142	2	F:lipid transporter activity; P:lipid transport
EABFB002143	7	F:metal ion binding; F:nucleic acid binding; P:regulation of transcription; F:zinc ion binding; F:DNA binding; C:intracellular; C:nucleus
EABFB002145	3	C:cytoplasmic part; C:intracellular organelle; C:ribonucleoprotein complex
EABFB002149	5	P:activation of MAPKK activity; C:late endosome; C:lysosome; F:protein binding; C:membrane
EABFB002150	1	F:nucleic acid binding
EABFB002151	3	P:ciliary or flagellar motility; F:calcium ion binding; C:flagellin-based flagellum
EABFB002152	8	P:peptide metabolic process; F:oxidoreductase activity, acting on paired donors, with incorporation or reduction of molecular oxygen, reduced ascorbate as one donor, and incorporation of one atom of oxygen; P:ecdysone biosynthetic process; F:ecdysteroid 2
EABFB002153	5	F:oxidoreductase activity, oxidizing metal ions, NAD or NADP as acceptor; C:cytoplasmic part; F:nucleotide binding; P:metabolic process; F:coenzyme binding
EABFB002154	3	F:DNA binding; F:protein binding; C:nucleus
EABFB002156	6	C:mitochondrial respiratory chain complex III; F:ubiquinol-cytochrome-c reductase activity; P:mitochondrial electron transport, ubiquinol to cytochrome c; P:electron transport; P:proton transport;
EABFB002160	2	P:metabolic process; F:catalytic activity
EABFB002162	2	C:ribosome; C:mitochondrion
EABFB002166	1	F:catalytic activity
EABFB002167	14	F:microtubule binding; F:lyase activity; P:cell death; F:DNA-directed DNA polymerase activity; F:metal ion binding; C:spindle microtubule; P:base-excision repair; P:DNA-dependent DNA replication; F:enzyme binding; F:DNA binding; C:nucleoplasm; C:cytoplasm
EABFB002173	2	P:ribosomal large subunit biogenesis; C:nucleolus
EABFB002174	6	F:polypeptide N-acetylgalactosaminyltransferase activity; F:binding; C:Golgi apparatus; P:open tracheal system development; P:oligosaccharide biosynthetic process; P:O-glycan processing
EABFB002176	6	P:glucose metabolic process; F:receptor activity; P:carbohydrate metabolic process; F:alpha-glucosidase activity; F:catalytic activity; F:cation binding
EABFB002177	18	C:macromolecular complex; P:determination of adult life span; F:protein serine/threonine kinase activity; P:actin filament organization; P:response to nutrient; C:intracellular non-membrane-bounded organelle; P:phagocytosis, engulfment; F:ATP binding; P:p
EABFB002180	5	P:fatty acid biosynthetic process; F:oxidoreductase activity; F:iron ion binding; P:oxidation reduction; C:endoplasmic reticulum
EABFB002182	1	P:apoptosis
EABFB002183	4	F:nucleic acid binding; F:ATP binding; F:ATP-dependent RNA helicase activity; P:ribosome biogenesis
EABFB002185	4	C:membrane; P:transmembrane transport; P:metal ion transport; F:metal ion transmembrane transporter activity
EABFB002187	8	C:extracellular space; F:hydrolase activity; F:phospholipid binding; F:catalytic activity; F:1-alkyl-2-acetylglycerophosphocholine esterase activity; P:lipid catabolic process; C:extracellular region; P:inflammatory response
EABFB002189	1	C:membrane
EABFB002190	5	C:cytosol; P:positive regulation of cytokine production; F:phospholipid:diacylglycerol acyltransferase activity; P:phosphatidic acid biosynthetic process; P:acyl-carrier-protein biosynthetic process
EABFB002191	6	C:DNA-directed RNA polymerase III complex; P:transcription from RNA polymerase III promoter; F:DNA-directed RNA polymerase activity; C:nucleolus; P:purine base metabolic process; P:pyrimidine base metabolic process
EABFB002193	6	P:centrosome localization; C:protein complex; P:mitotic spindle organization; C:cytoskeletal part; C:mitochondrion; C:microtubule cytoskeleton
EABFB002194	6	P:oxidation reduction; F:NADH dehydrogenase activity; C:mitochondrial part; C:lipid particle; P:cellular metabolic process; P:electron transport
EABFB002197	15	P:visceral muscle development; F:protein binding; P:neurotransmitter secretion; F:protein transporter activity; P:heart development; P:synaptic vesicle coating; P:regulation of transcription, DNA-dependent; P:midgut development; P:intracellular protein tr
EABFB002198	1	F:binding
EABFB002199	2	F:calcium ion binding; P:integrin-mediated signaling pathway
EABFB002200	1	P:cellular process
EABFB002201	1	P:protein localization
EABFB002205	4	P:olfactory behavior; F:nucleic acid binding; C:proteinaceous extracellular matrix; C:intracellular
EABFB002206	4	F:molecular_function; F:binding; P:biological_process; C:cellular_component
EABFB002208	1	C:cell part
EABFB002209	1	P:oogenesis
EABFB002211	1	P:transmembrane transport
EABFB002214	3	F:transcription factor activity; P:regulation of transcription, DNA-dependent; C:transcription factor complex
EABFB002216	3	F:protein binding; P:brain development; C:nucleus
EABFB002218	8	P:regulation of transcription, DNA-dependent; F:calcium ion binding; F:peptidase inhibitor activity; F:zinc ion binding; F:serine-type endopeptidase inhibitor activity; C:extracellular region; F:transcription factor activity; C:nucleus
EABFB002220	9	F:protein N-terminus binding; P:Wnt receptor signaling pathway; F:protein serine/threonine kinase activity; F:ATP binding; C:NuRD complex; C:Sin3 complex; C:plasma membrane; P:protein amino acid phosphorylation; P:serine family amino acid metabolic proces
EABFB002223	7	F:structural constituent of ribosome; P:translational initiation; P:translation; C:mitochondrial large ribosomal subunit; F:translation initiation factor activity; C:ribosome; C:intracellular
EABFB002225	9	F:xenobiotic-transporting ATPase activity; C:integral to membrane; C:mitochondrial inner membrane; F:ATP binding; F:peptide-transporting ATPase activity; F:phosphate transmembrane-transporting ATPase activity; P:multidrug transport; P:peptide transport; P
EABFB002228	1	P:cellular response to DNA damage stimulus
EABFB002230	7	P:carbohydrate phosphorylation; F:galactose binding; C:membrane fraction; F:ATP binding; P:galactose metabolic process; F:galactokinase activity; C:cytosol
EABFB002232	1	F:hydrolase activity
EABFB002233	8	F:2 iron, 2 sulfur cluster binding; C:mitochondrial respiratory chain complex II; F:electron carrier activity; P:tricarboxylic acid cycle; P:mitochondrial electron transport, succinate to ubiquinone; F:succinate dehydrogenase (ubiquinone) activity; F:iron
EABFB002234	1	F:molecular_function
EABFB002236	2	F:lysophospholipase activity; P:phospholipid catabolic process
EABFB002242	1	F:binding
EABFB002243	3	C:cytoplasm; P:modification-dependent protein catabolic process; P:tRNA processing
EABFB002245	2	C:retromer complex; P:vacuolar transport
EABFB002246	3	F:monooxygenase activity; F:iron ion binding; C:membrane part
EABFB002248	1	F:kinase activity
EABFB002249	6	F:protein dimerization activity; F:metallopeptidase activity; P:proteolysis; F:succinyl-diaminopimelate desuccinylase activity; F:carboxypeptidase activity; P:lysine biosynthetic process
EABFB002250	12	P:apical protein localization; P:establishment or maintenance of neuroblast polarity; C:septate junction; C:subapical complex; P:establishment or maintenance of polarity of follicular epithelium; P:establishment or maintenance of polarity of embryonic epi
EABFB002253	2	P:biological_process; C:cellular_component
EABFB002256	3	F:binding; P:biological_process; C:cellular_component
EABFB002258	7	C:mitochondrial small ribosomal subunit; F:binding; F:structural constituent of ribosome; P:transmembrane transport; C:membrane; P:translation; P:ribosome biogenesis
EABFB002260	3	F:metal ion binding; C:intracellular part; P:cytokine-mediated signaling pathway
EABFB002263	1	F:nucleic acid binding
EABFB002264	4	P:translation; F:aminoacyl-tRNA hydrolase activity; F:hydrolase activity; P:positive regulation of growth rate
EABFB002268	5	C:ribosome; F:structural constituent of ribosome; F:RNA binding; P:translation; P:ribosome biogenesis
EABFB002269	4	C:integral to membrane; C:gap junction; P:phototransduction; P:nervous system development
EABFB002271	1	P:ubiquinone biosynthetic process
EABFB002272	2	F:protein binding; F:transferase activity
EABFB002273	6	P:determination of left/right symmetry; F:oligosaccharyl transferase activity; P:protein amino acid glycosylation; C:integral to membrane; F:dolichyl-phosphate beta-glucosyltransferase activity; C:oligosaccharyltransferase complex
EABFB002275	1	F:translation elongation factor activity
EABFB002277	2	C:Golgi apparatus; F:protein binding
EABFB002279	6	P:mRNA polyadenylation; C:mRNA cleavage and polyadenylation specificity factor complex; F:RNA binding; F:zinc ion binding; P:mRNA cleavage; P:interspecies interaction between organisms
EABFB002282	4	F:RNA polymerase II transcription factor activity; P:DNA repair; C:transcription factor complex; P:regulation of transcription from RNA polymerase II promoter
EABFB002283	4	F:P-P-bond-hydrolysis-driven protein transmembrane transporter activity; P:protein targeting to mitochondrion; C:mitochondrial inner membrane presequence translocase complex; C:chloroplast envelope
EABFB002285	7	F:ATPase activity, coupled to transmembrane movement of substances; F:chloride channel activity; P:transmembrane transport; F:ATP binding; C:integral to membrane; C:ATP-binding cassette (ABC) transporter complex; P:anion transport
EABFB002286	2	F:binding; P:ribosome biogenesis
EABFB002288	2	P:protein folding; F:protein binding
EABFB002290	8	P:DNA replication; F:DNA clamp loader activity; P:nucleotide-excision repair, DNA gap filling; F:ATP binding; F:protein binding; C:nucleoplasm; C:DNA replication factor C complex; C:DNA polymerase complex
EABFB002291	2	P:biological_process; C:cellular_component
EABFB002293	3	P:cellular macromolecule biosynthetic process; P:cellular protein metabolic process; C:membrane
EABFB002295	3	C:mitochondrial proton-transporting ATP synthase complex, coupling factor F(o); C:lipid particle; P:proton transport
EABFB002296	7	P:transmembrane transport; F:zinc ion binding; F:P-P-bond-hydrolysis-driven protein transmembrane transporter activity; C:mitochondrial inner membrane; P:protein import into mitochondrial inner membrane; C:mitochondrial intermembrane space protein transpo
EABFB002297	3	F:catalytic activity; P:metabolic process; F:binding
EABFB002299	1	F:catalytic activity
EABFB002301	5	C:cytoplasm; P:compound eye cone cell differentiation; C:plasma membrane; P:epidermal growth factor receptor signaling pathway; P:compound eye photoreceptor cell differentiation
EABFB002303	3	C:cytoplasm; C:nucleus; F:GTP binding
EABFB002304	2	P:maturation of LSU-rRNA from tricistronic rRNA transcript (SSU-rRNA, 5.8S rRNA, LSU-rRNA); C:PeBoW complex
EABFB002306	4	F:ubiquitin-protein ligase activity; C:ubiquitin ligase complex; F:binding; P:protein ubiquitination
EABFB002311	9	F:transferase activity; F:nucleotide binding; F:ATP binding; F:nucleotidyltransferase activity; C:cellular_component; P:Mo-molybdopterin cofactor biosynthetic process; P:FAD biosynthetic process; P:metabolic process; F:FMN adenylyltransferase activity
EABFB002312	4	C:ribosome; F:structural constituent of ribosome; P:translation; P:ribosome biogenesis
EABFB002314	3	C:integral to membrane; P:cell cycle; P:apoptosis
EABFB002316	6	F:Rab geranylgeranyltransferase activity; F:metal ion binding; F:protein binding; P:visual perception; P:protein amino acid geranylgeranylation; C:Rab-protein geranylgeranyltransferase complex
EABFB002319	4	F:(S)-2-hydroxy-acid oxidase activity; C:peroxisome; P:fatty acid alpha-oxidation; P:glyoxylate metabolic process
EABFB002320	2	P:regulation of cellular process; P:response to DNA damage stimulus
EABFB002323	1	F:hydrolase activity
EABFB002325	4	F:molecular_function; C:integral to membrane; C:membrane; P:biological_process
EABFB002329	2	P:cell cycle; C:nucleus
EABFB002330	2	F:carbon-nitrogen ligase activity, with glutamine as amido-N-donor; C:lipid particle
EABFB002331	1	P:metabolic process
EABFB002332	3	F:zinc ion binding; F:nucleic acid binding; F:protein binding
EABFB002333	10	P:transmembrane transport; F:calcium ion binding; C:integral to membrane; F:receptor activity; P:cellular calcium ion homeostasis; P:calcium ion transport; C:endoplasmic reticulum membrane; F:ryanodine-sensitive calcium-release channel activity; P:muscle
EABFB002334	5	C:mitochondrial large ribosomal subunit; F:structural constituent of ribosome; P:translation; F:rRNA binding; P:ribosome biogenesis
EABFB002336	3	C:cytoplasm; C:intracellular membrane-bounded organelle; F:catalytic activity
EABFB002337	2	P:cell redox homeostasis; F:isomerase activity
EABFB002338	3	C:spliceosome; P:anti-apoptosis; F:fibroblast growth factor binding
EABFB002340	3	F:zinc ion binding; P:oxidation reduction; F:oxidoreductase activity
EABFB002343	1	F:hydrolase activity
EABFB002344	1	P:axon extension involved in development
EABFB002347	23	F:p53 binding; P:positive regulation of cell growth; P:transcription initiation from RNA polymerase II promoter; F:kinase activity; F:histone acetyltransferase activity; C:PCAF complex; P:positive regulation of specific transcription from RNA polymerase I
EABFB002348	5	F:DNA binding; F:translation initiation factor activity; P:transcription initiation; C:ribosome; P:regulation of translational initiation
EABFB002349	1	F:peptidase activity, acting on L-amino acid peptides
EABFB002350	3	C:integral to membrane; P:copper ion transport; F:copper ion transmembrane transporter activity
EABFB002351	1	F:binding
EABFB002352	1	P:cell redox homeostasis
EABFB002354	8	P:autophagy; C:cytoplasm; F:hydrolase activity; F:cysteine-type peptidase activity; F:peptidase activity; P:modification-dependent protein catabolic process; P:transport; P:protein transport
EABFB002356	9	C:cytoplasm; P:protein amino acid phosphorylation; F:ATP binding; F:protein serine/threonine kinase activity; F:cysteine-type peptidase activity; P:autophagy; P:protein transport; P:serine family amino acid metabolic process; P:proteolysis
EABFB002357	3	P:cellular biopolymer biosynthetic process; C:mitochondrion; P:nucleobase, nucleoside, nucleotide and nucleic acid metabolic process
EABFB002358	2	P:signal transduction; F:protein binding
EABFB002359	12	C:small nuclear ribonucleoprotein complex; F:second spliceosomal transesterification activity; P:nuclear mRNA 3'-splice site recognition; C:spliceosome; F:zinc ion binding; F:pre-mRNA 3'-splice site binding; P:alternative nuclear mRNA splicing, via splice
EABFB002360	2	C:integral to peroxisomal membrane; P:peroxisome organization
EABFB002363	4	F:transferase activity; F:acyltransferase activity; C:integral to membrane; P:metabolic process
EABFB002364	3	C:integral to membrane; F:acyltransferase activity; P:acyl-carrier-protein biosynthetic process
EABFB002365	10	P:small GTPase mediated signal transduction; P:regulation of transcription, DNA-dependent; F:ATP binding; P:endocytosis; F:GTPase activity; F:transcription factor binding; P:protein transport; F:GTP binding; C:plasma membrane; C:transcription factor compl
EABFB002369	10	F:RNA binding; C:spliceosome; F:zinc ion binding; C:nucleolus; P:protein import into nucleus, translocation; P:RNA splicing; F:calcium-dependent protein binding; F:nucleotide binding; P:mRNA processing; C:cytoplasm
EABFB002373	2	F:molecular_function; P:modification-dependent protein catabolic process
EABFB002374	7	C:cytosol; P:cell cycle arrest; P:positive regulation of cytotoxic T cell differentiation; C:spliceosome; P:RNA splicing; P:induction of apoptosis by intracellular signals; P:mRNA processing
EABFB002375	5	P:mitochondrial electron transport, NADH to ubiquinone; F:NADH dehydrogenase (ubiquinone) activity; P:ubiquinone biosynthetic process; P:sodium ion transport; P:proton transport
EABFB002376	4	P:protein amino acid dephosphorylation; F:protein serine/threonine phosphatase activity; F:iron ion binding; C:protein serine/threonine phosphatase complex
EABFB002377	2	F:binding; F:heat shock protein binding
EABFB002379	6	P:mitotic spindle elongation; F:structural constituent of ribosome; C:lipid particle; C:cytosolic small ribosomal subunit; P:translation; P:ribosome biogenesis
EABFB002381	1	F:hydrolase activity, acting on acid anhydrides
EABFB002383	6	F:molecular_function; C:cytoplasm; F:hydrolase activity; F:catalytic activity; C:cellular_component; C:nucleus
EABFB002386	3	F:ubiquitin protein ligase binding; C:cullin-RING ubiquitin ligase complex; P:ubiquitin-dependent protein catabolic process
EABFB002388	2	F:cofactor binding; F:catalytic activity
EABFB002390	1	F:hydrolase activity
EABFB002391	2	F:nucleic acid binding; C:intracellular
EABFB002392	1	F:catalytic activity
EABFB002394	6	P:replicative cell aging; P:positive regulation of cell proliferation; P:positive regulation of oxygen and reactive oxygen species metabolic process; P:cellular response to reactive oxygen species; C:integral to membrane; C:mitochondrion
EABFB002396	5	P:oxidation reduction; F:binding; F:oxidoreductase activity; P:metabolic process; F:catalytic activity
EABFB002397	8	P:glutamate biosynthetic process; F:glutamate synthase activity, NADH or NADPH as acceptor; F:iron-sulfur cluster binding; F:iron ion binding; F:FMN binding; P:oxidation reduction; F:FAD binding; P:electron transport
EABFB002398	1	F:binding
EABFB002399	6	F:nucleic acid binding; C:nucleus; F:nucleotide binding; F:histone-lysine N-methyltransferase activity; P:protein amino acid methylation; P:lysine catabolic process
EABFB002401	2	C:integral to membrane; C:membrane
EABFB002402	5	F:hydrogen-exporting ATPase activity, phosphorylative mechanism; C:mitochondrial proton-transporting ATP synthase complex, coupling factor F(o); C:lipid particle; P:proton transport; P:oxidative phosphorylation
EABFB002404	2	C:lipid particle; F:transferase activity
EABFB002406	11	P:induction of apoptosis by oxidative stress; F:zinc ion binding; P:modification-dependent protein catabolic process; P:protein neddylation; P:anti-apoptosis; F:NEDD8 ligase activity; F:ubiquitin-protein ligase activity; P:protein ubiquitination; F:protei
EABFB002407	2	P:translational initiation; F:translation initiation factor activity
EABFB002410	2	F:DNA binding; P:regulation of transcription, DNA-dependent
EABFB002411	1	F:hydrolase activity
EABFB002414	2	C:nucleolus; F:binding
EABFB002418	9	P:regulation of immune response; F:zinc ion binding; P:embryonic development ending in birth or egg hatching; F:sequence-specific DNA binding; C:polytene chromosome; F:transcription factor activity; P:regulation of specific transcription from RNA polymera
EABFB002419	7	P:biosynthetic process; F:methyltransferase activity; C:mitochondrion; P:translation; F:hydroxymethyl-, formyl- and related transferase activity; F:methionyl-tRNA formyltransferase activity; F:transferase activity
EABFB002422	7	F:pyridoxal phosphate binding; C:mitochondrial matrix; F:4-aminobutyrate transaminase activity; P:gamma-aminobutyric acid metabolic process; P:alanine metabolic process; P:aspartate metabolic process; P:beta-alanine metabolic process
EABFB002426	4	P:modification-dependent protein catabolic process; C:intracellular; F:acid-amino acid ligase activity; P:protein modification process
EABFB002428	5	P:spermatogenesis; P:glycerol-3-phosphate metabolic process; F:glycerol kinase activity; C:mitochondrion; P:glycerolipid metabolic process
EABFB002429	4	P:negative regulation of nitric-oxide synthase activity; C:cytoplasm; C:nucleus; F:protein binding
EABFB002431	1	F:nucleic acid binding
EABFB002433	3	F:molecular_function; C:cytoplasm; C:cellular_component
EABFB002434	20	P:response to hypoxia; F:mitochondrial heavy strand promoter anti-sense binding; F:DNA polymerase binding; F:ADP binding; P:mitochondrial DNA metabolic process; F:single-stranded RNA binding; P:protein homooligomerization; P:ATP catabolic process; C:mitoc
EABFB002436	1	C:intracellular part
EABFB002438	4	C:ribosome; F:structural constituent of ribosome; P:translation; P:ribosome biogenesis
EABFB002439	1	F:kinase activity
EABFB002440	4	C:U4/U6 x U5 tri-snRNP complex; F:protein binding; P:nuclear mRNA splicing, via spliceosome; F:U6 snRNA 3'-end binding
EABFB002441	5	P:lipopolysaccharide biosynthetic process; F:transferase activity, transferring glycosyl groups; P:protein amino acid glycosylation; C:membrane; C:endoplasmic reticulum
EABFB002442	16	F:DNA-directed RNA polymerase activity; F:transcription regulator activity; C:DNA-directed RNA polymerase II, core complex; C:polytene chromosome; F:protein binding; F:nucleotide binding; C:Ada2/Gcn5/Ada3 transcription activator complex; P:mRNA transcript
EABFB002445	1	F:transferase activity
EABFB002447	4	F:transcription activator activity; F:protein binding; C:nucleus; P:positive regulation of transcription
EABFB002449	4	F:structural constituent of ribosome; P:translation; C:ribonucleoprotein complex; C:ribosome
EABFB002451	1	F:transferase activity
EABFB002453	11	F:double-stranded DNA binding; F:endonuclease activity; C:mitochondrion; F:DNA-(apurinic or apyrimidinic site) lyase activity; F:4 iron, 4 sulfur cluster binding; F:DNA N-glycosylase activity; F:protein binding; P:depyrimidination; P:nucleotide-excision r
EABFB002455	5	F:nucleic acid binding; P:transcription initiation from RNA polymerase II promoter; F:protein binding; P:RNA elongation from RNA polymerase II promoter; C:nucleoplasm
EABFB002456	13	F:transferase activity; P:phosphorylation; P:protein catabolic process; F:identical protein binding; P:isoprenoid biosynthetic process; F:nucleotide binding; C:cytoplasm; F:ATP binding; F:kinase activity; F:protein binding; P:metabolic process; F:phosphot
EABFB002460	3	P:cellular metabolic process; F:coenzyme binding; F:catalytic activity
EABFB002461	6	P:mitotic spindle elongation; F:structural constituent of ribosome; C:lipid particle; C:cytosolic large ribosomal subunit; P:translation; P:ribosome biogenesis
EABFB002463	4	C:mitochondrion; P:translation; C:mitochondrial small ribosomal subunit; C:ribosome
EABFB002464	9	C:nucleus; P:mitosis; F:zinc ion binding; P:cell division; P:multicellular organismal development; C:intracellular; F:metal ion binding; P:blastocyst growth; P:cell cycle
EABFB002465	3	F:binding; P:metabolic process; F:catalytic activity
EABFB002467	1	C:lysosome
EABFB002468	1	P:phagocytosis, engulfment
EABFB002469	3	F:ATP-dependent RNA helicase activity; F:nucleotide binding; P:ribosome biogenesis
EABFB002470	1	C:ribosome
EABFB002472	1	P:transmembrane transport
EABFB002474	5	C:cytoplasm; C:nucleolus; F:binding; C:U12-dependent spliceosome; P:RNA processing
EABFB002475	1	C:mitochondrion
EABFB002489	5	P:phosphate transport; F:high affinity inorganic phosphate:sodium symporter activity; P:transmembrane transport; C:integral to membrane; P:cation transport
EABFB002492	2	F:ligase activity; P:metabolic process
EABFB002494	2	C:mitochondrial inner membrane; P:transport
EABFB002497	2	P:regulation of developmental process; P:regulation of cellular process
EABFB002498	2	F:zinc ion binding; F:nucleic acid binding
EABFB002500	8	P:regulation of transcription from RNA polymerase II promoter; P:transcription initiation from RNA polymerase II promoter; F:RNA polymerase II transcription mediator activity; P:determination of anterior/posterior axis, embryo; C:Srb-mediator complex; F:t
EABFB002505	1	C:cell part
EABFB002506	2	C:nucleolus; P:ribosomal large subunit biogenesis
EABFB002508	1	P:protein localization
EABFB002509	6	C:nucleolus; F:double-stranded RNA binding; F:protein kinase inhibitor activity; P:negative regulation of phosphorylation; F:protein kinase binding; P:negative regulation of protein kinase activity
EABFB002510	9	P:positive regulation of transcriptional preinitiation complex assembly; P:modification-dependent protein catabolic process; P:protein ubiquitination; P:negative regulation of catalytic activity; F:transcription activator activity; P:cell differentiation;
EABFB002517	4	F:structural constituent of ribosome; P:cellular metabolic process; C:ribosome; P:ribosome biogenesis
EABFB002520	2	P:biological_process; C:cellular_component
EABFB002525	6	F:DNA-directed RNA polymerase activity; F:binding; C:DNA-directed RNA polymerase I complex; P:purine base metabolic process; P:pyrimidine base metabolic process; P:transcription, DNA-dependent
EABFB002531	10	P:positive regulation of growth rate; C:nucleosome; P:embryonic development ending in birth or egg hatching; P:regulation of cell shape; F:DNA binding; P:body morphogenesis; P:cell adhesion; P:nematode larval development; P:nucleosome assembly; C:Barr bod
EABFB002535	4	C:ribosome; F:structural constituent of ribosome; P:translation; P:ribosome biogenesis
EABFB002536	6	F:structural constituent of ribosome; C:cytosolic small ribosomal subunit; F:zinc ion binding; P:translation; P:neuron development; P:ribosome biogenesis
EABFB002538	7	F:translation elongation factor activity; F:GTP binding; C:eukaryotic translation elongation factor 1 complex; C:lipid particle; F:GTPase activity; C:ribosome; P:regulation of translational elongation
EABFB002539	1	C:intracellular part
EABFB002541	5	P:oxidation reduction; F:binding; F:oxidoreductase activity; P:metabolic process; F:catalytic activity
EABFB002543	4	C:spliceosome; P:regulation of nuclear mRNA splicing, via spliceosome; F:RNA binding; F:protein binding
EABFB002549	1	C:intracellular organelle
EABFB002550	1	C:ribosome
EABFB002552	3	F:RNA binding; P:RNA-dependent DNA replication; F:RNA-directed DNA polymerase activity
EABFB002553	8	C:ribosome; F:structural constituent of ribosome; C:lipid particle; P:ribosome biogenesis; C:nucleus; F:DNA-(apurinic or apyrimidinic site) lyase activity; P:translational elongation; P:base-excision repair
EABFB002555	1	C:cytoplasm
EABFB002560	3	F:phosphopantothenoylcysteine decarboxylase activity; P:coenzyme A biosynthetic process; P:pantothenate biosynthetic process
EABFB002565	4	F:molecular_function; P:multicellular organismal development; P:biological_process; C:cellular_component
EABFB002568	17	F:copper ion binding; F:transcription cofactor activity; P:response to antibiotic; P:rRNA modification; P:regulation of translation; P:histidine catabolic process; P:oxidation reduction; P:transcription from mitochondrial promoter; F:rRNA (adenine-N6,N6-)
EABFB002571	3	F:peptidase inhibitor activity; F:peptidase activity; F:serine-type endopeptidase inhibitor activity
EABFB002579	3	C:extracellular region; P:defense response to fungus; P:killing of cells of another organism
EABFB002581	2	C:integral to membrane; P:vesicle-mediated transport
EABFB002583	1	P:intracellular protein transport
EABFB002587	1	F:binding
EABFB002590	1	P:multi-organism process
EABFB002594	2	F:protein binding; C:membrane
EABFB002600	2	P:metabolic process; F:oxidoreductase activity
EABFB002601	5	P:mitotic spindle elongation; C:ribosome; F:structural constituent of ribosome; P:translation; P:ribosome biogenesis
EABFB002602	6	P:DNA replication; F:molecular_function; P:cell cycle; P:biological_process; C:cellular_component; C:nucleus
EABFB002603	6	F:pyridoxal phosphate binding; P:carboxylic acid metabolic process; F:sphinganine-1-phosphate aldolase activity; F:carboxy-lyase activity; P:sphingolipid catabolic process; P:glycosphingolipid metabolic process
EABFB002604	3	F:transferase activity; P:metabolic process; F:N-acetyltransferase activity
EABFB002605	1	C:nucleolus
EABFB002611	5	F:ATP binding; F:transcription factor binding; F:zinc ion binding; P:regulation of transcription, DNA-dependent; C:transcription factor complex
EABFB002613	7	F:binding; C:mitochondrial inner membrane; P:cofactor transport; P:transmembrane transport; C:integral to membrane; P:phagocytosis, engulfment; F:transporter activity
EABFB002614	5	C:endoplasmic reticulum membrane; C:extracellular space; F:3-dehydrosphinganine reductase activity; F:binding; P:glycosphingolipid metabolic process
EABFB002619	2	P:actin filament organization; F:kinase activity
EABFB002627	3	F:molecular_function; P:biological_process; C:cellular_component
EABFB002632	5	F:serine-type endopeptidase activity; F:peptide binding; P:proteolysis; C:nucleus; C:cytosol
EABFB002634	2	F:transferase activity, transferring glycosyl groups; P:mesoderm development
EABFB002636	9	C:cytoplasm; C:voltage-gated potassium channel complex; F:voltage-gated potassium channel activity; F:protein binding; F:3',5'-cyclic-nucleotide phosphodiesterase activity; P:potassium ion transport; C:nucleus; P:interspecies interaction between organisms
EABFB002637	6	C:nucleolus; C:nuclear exosome (RNase complex); C:polytene chromosome; C:cytoplasmic exosome (RNase complex); F:protein binding; P:mRNA processing
EABFB002638	1	F:transferase activity
EABFB002639	7	F:RNA binding; P:translational initiation; C:extrinsic to membrane; F:translation initiation factor activity; C:membrane; F:protein binding; C:cellular_component
EABFB002640	2	F:ATP binding; C:mitochondrion
EABFB002642	1	F:binding
EABFB002643	2	F:binding; F:protein kinase activity
EABFB002650	3	C:endoplasmic reticulum; P:Golgi organization; C:Golgi stack
EABFB002651	7	F:translation elongation factor activity; P:mitochondrial translational elongation; C:mitochondrion; F:nucleotide binding; F:GTPase activity; C:ribosome; P:regulation of translational elongation
EABFB002652	6	C:cytoplasm; C:nucleolus; P:protein folding; F:DNA binding; C:spindle; F:peptidyl-prolyl cis-trans isomerase activity
EABFB002654	7	F:NAD or NADH binding; C:lipid particle; P:oxidation reduction; F:magnesium ion binding; P:tricarboxylic acid cycle; F:isocitrate dehydrogenase (NAD+) activity; C:mitochondrion
EABFB002658	1	C:extracellular region
EABFB002659	1	F:metal ion binding
EABFB002660	3	F:diacylglycerol O-acyltransferase activity; F:acyltransferase activity; F:transferase activity
EABFB002664	3	F:receptor activity; C:membrane; P:intracellular protein transport
EABFB002666	5	F:DNA binding; P:phagocytosis, engulfment; C:NuA4 histone acetyltransferase complex; P:negative regulation of transcription; F:methyltransferase activity
EABFB002667	11	P:phenylalanyl-tRNA aminoacylation; P:tRNA processing; F:ATP binding; F:phenylalanine-tRNA ligase activity; F:magnesium ion binding; F:tRNA binding; P:lysosome organization; P:tryptophan biosynthetic process; P:tyrosine biosynthetic process; P:L-phenylala
EABFB002677	1	C:ribosome
EABFB002678	1	P:rRNA processing
EABFB002679	4	P:oocyte dorsal/ventral axis specification; C:Golgi apparatus; F:3'-phosphoadenosine 5'-phosphosulfate transmembrane transporter activity; P:3'-phosphoadenosine 5'-phosphosulfate transport
EABFB002680	3	C:eukaryotic translation initiation factor 3 complex; F:binding; P:translational initiation
EABFB002681	1	F:serine-type peptidase activity
EABFB002682	1	F:GTPase activator activity
EABFB002685	6	F:DNA-directed RNA polymerase activity; C:DNA-directed RNA polymerase II, core complex; P:transcription from RNA polymerase II promoter; C:nucleolus; P:purine base metabolic process; P:pyrimidine base metabolic process
EABFB002686	2	F:translation release factor activity; P:translational termination
EABFB002690	3	F:translation initiation factor activity; C:ribosome; P:regulation of translational initiation
EABFB002691	13	F:transcription regulator activity; P:ubiquitin-dependent protein catabolic process; P:regulation of transcription, DNA-dependent; F:structural constituent of ribosome; C:cytosolic small ribosomal subunit; P:phagocytosis, engulfment; P:protein ubiquitinat
EABFB002693	2	F:binding; F:heat shock protein binding
EABFB002695	8	C:membrane; P:mitochondrial electron transport, NADH to ubiquinone; F:electron carrier activity; F:NADH dehydrogenase (ubiquinone) activity; P:electron transport; P:ubiquinone biosynthetic process; P:sodium ion transport; P:proton transport
EABFB002698	1	C:integral to membrane
EABFB002708	4	F:unfolded protein binding; C:cytoplasm; P:protein folding; C:prefoldin complex
EABFB002710	6	P:establishment or maintenance of chromatin architecture; F:oxidoreductase activity; C:polytene chromosome; P:dosage compensation, by hyperactivation of X chromosome; F:DNA topoisomerase activity; P:DNA topological change
EABFB002712	11	F:poly-pyrimidine tract binding; F:mRNA binding; P:nuclear export; C:spliceosome; C:snRNP U2; P:regulation of alternative nuclear mRNA splicing, via spliceosome; P:spliceosome assembly; P:mitotic spindle organization; F:nucleotide binding; F:protein heter
EABFB002713	4	C:cytoplasm; F:peptide alpha-N-acetyltransferase activity; C:nucleus; P:acyl-carrier-protein biosynthetic process
EABFB002718	1	P:lipid metabolic process
EABFB002725	34	P:regulation of cell shape; P:establishment or maintenance of cell polarity; P:compound eye retinal cell programmed cell death; C:catenin complex; P:Wnt receptor signaling pathway; P:heart development; P:oocyte localization during germarium-derived egg ch
EABFB002726	1	C:intracellular part
EABFB002727	7	F:pyruvate kinase activity; F:metal ion binding; P:response to other organism; P:gluconeogenesis; P:glycolysis; P:purine base metabolic process; P:carbon utilization
EABFB002728	3	P:programmed cell death; P:gamete generation; P:cell development
EABFB002729	1	F:inositol or phosphatidylinositol phosphatase activity
EABFB002734	2	F:molecular_function; C:cellular_component
EABFB002735	10	P:coenzyme A metabolic process; C:integral to membrane; P:oxidation reduction; P:muscle organ development; F:hydroxymethylglutaryl-CoA reductase (NADPH) activity; P:heart morphogenesis; F:NADP or NADPH binding; C:endoplasmic reticulum membrane; P:isopreno
EABFB002736	5	C:apical plasma membrane; P:cell-cell adhesion; C:cell cortex; P:Notch receptor processing; P:wing disc dorsal/ventral pattern formation
EABFB002739	1	F:serine-type peptidase activity
EABFB002741	8	P:regulation of transcription, DNA-dependent; F:molecular_function; F:sequence-specific DNA binding; P:transcription; P:regulation of transcription; P:biological_process; F:transcription factor activity; F:DNA binding
EABFB002744	6	F:protein binding; C:mitochondrial matrix; P:visual perception; F:ornithine-oxo-acid transaminase activity; P:arginine metabolic process; P:proline metabolic process
EABFB002745	1	P:neurotransmitter secretion
EABFB002746	9	P:chromatin assembly or disassembly; F:transcription repressor activity; C:chromocenter; C:nuclear envelope; C:condensed chromosome, centromeric region; P:negative regulation of transcription, DNA-dependent; F:chromatin binding; C:nuclear centromeric hete
EABFB002747	11	F:protein binding; F:zinc ion binding; P:chitin-based larval cuticle pattern formation; C:COPII vesicle coat; P:intracellular protein transport; P:negative regulation of dendrite morphogenesis; P:Golgi organization; F:GTPase activator activity; C:Golgi st
EABFB002748	5	C:cytoplasm; F:mRNA binding; P:cell cycle; P:histone mRNA 3'-end processing; C:nucleus
EABFB002749	1	F:metal ion binding
EABFB002752	6	C:cytoplasm; P:in utero embryonic development; F:protein binding; P:signal transduction; C:signalosome; P:response to light stimulus
EABFB002753	14	P:instar larval or pupal development; P:wing disc development; F:zinc ion binding; F:histone methyltransferase activity (H3-K9 specific); P:histone H3-K9 methylation; P:regulation of gene expression, epigenetic; F:DNA binding; C:polytene chromosome; P:neg
EABFB002755	2	P:mitochondrial DNA replication; P:transcription from mitochondrial promoter
EABFB002760	5	C:integral to membrane; C:membrane; F:transporter activity; P:transport; F:hedgehog receptor activity
EABFB002762	7	F:NAD or NADH binding; C:lipid particle; P:oxidation reduction; F:magnesium ion binding; P:tricarboxylic acid cycle; F:isocitrate dehydrogenase (NAD+) activity; C:mitochondrion
EABFB002763	4	F:nucleic acid binding; P:nucleobase, nucleoside, nucleotide and nucleic acid metabolic process; F:methyltransferase activity; P:methylation
EABFB002765	1	P:transport
EABFB002766	1	F:binding
EABFB002767	5	F:ATP binding; F:arsenite transmembrane-transporting ATPase activity; P:cellular metal ion homeostasis; P:cation transport; P:arsenite transport
EABFB002768	5	C:mitochondrial matrix; F:iron ion binding; F:electron carrier activity; F:2 iron, 2 sulfur cluster binding; P:electron transport
EABFB002769	4	F:kinase activity; F:receptor activity; P:imaginal disc-derived wing morphogenesis; P:signal transduction
EABFB002770	6	C:cytoplasm; P:cellular response to DNA damage stimulus; C:proteasome core complex; C:nucleus; F:threonine-type endopeptidase activity; P:proteolysis involved in cellular protein catabolic process
EABFB002771	3	P:oxidation reduction; F:peptide-methionine-(S)-S-oxide reductase activity; P:protein modification process
EABFB002773	2	F:molecular_function; C:cellular_component
EABFB002776	1	F:peptidyl-prolyl cis-trans isomerase activity
EABFB002777	1	C:integral to mitochondrial inner membrane
EABFB002780	1	P:oxidation reduction
EABFB002781	4	F:structural constituent of ribosome; P:translation; C:ribosome; C:intracellular
EABFB002782	8	F:electron transporter, transferring electrons from CoQH2-cytochrome c reductase complex and cytochrome c oxidase complex activity; C:mitochondrial inner membrane; C:respiratory chain; C:mitochondrial matrix; F:heme binding; P:transport; P:electron transp
EABFB002783	3	P:peptidoglycan catabolic process; F:protein binding; F:N-acetylmuramoyl-L-alanine amidase activity
EABFB002784	2	F:galactoside binding; C:cytosol
EABFB002786	6	C:cytoplasm; P:protein folding; P:mitotic spindle organization; F:ATP binding; F:unfolded protein binding; F:ATPase activity, coupled
EABFB002787	12	F:DNA-directed RNA polymerase activity; F:zinc ion binding; P:regulation of transcription from RNA polymerase I promoter; F:protein kinase activity; P:transcription initiation from RNA polymerase II promoter; C:DNA-directed RNA polymerase II, core complex
EABFB002788	2	F:nucleic acid binding; C:intracellular
EABFB002789	4	F:nucleic acid binding; F:ATP binding; F:zinc ion binding; F:ATP-dependent helicase activity
EABFB002790	6	P:nucleotide metabolic process; F:potassium ion binding; P:oxidation reduction; F:GMP reductase activity; P:response to cold; P:purine base metabolic process
EABFB002792	1	P:anti-apoptosis
EABFB002793	1	P:phagocytosis, engulfment
EABFB002794	1	C:cell part
EABFB002795	3	P:metabolic process; F:binding; F:catalytic activity
EABFB002796	3	P:mesoderm development; C:myosin complex; P:myofibril assembly
EABFB002797	3	P:nematode larval development; C:ribosome; P:growth
EABFB002800	1	P:GPI anchor biosynthetic process
EABFB002803	2	F:nucleic acid binding; F:nucleotide binding
EABFB002805	5	F:voltage-gated potassium channel activity; P:salivary gland cell autophagic cell death; P:potassium ion transport; C:voltage-gated potassium channel complex; F:protein binding
EABFB002806	3	F:methyltransferase activity; F:transferase activity; P:metabolic process
EABFB002808	2	P:biological_process; C:cellular_component
EABFB002809	15	C:chromosome passenger complex; P:cytokinesis; F:protein serine/threonine kinase activity; C:midbody; P:protein localization to kinetochore; F:ATP binding; F:protein binding; F:magnesium ion binding; P:mitosis; C:spindle; C:condensed chromosome, centromer
EABFB002811	3	P:apoptosis; F:binding; C:nucleus
EABFB002812	1	F:protein binding
EABFB002813	3	C:protein complex; P:cellular process; C:intracellular part
EABFB002818	13	C:centromeric heterochromatin; P:chromatin assembly or disassembly; C:male pronucleus; F:identical protein binding; F:transcription repressor activity; F:enzyme binding; C:nuclear heterochromatin; C:female pronucleus; C:spindle; C:chromocenter; P:negative
EABFB002819	1	F:identical protein binding
EABFB002820	7	P:oxidation reduction; F:molecular_function; F:oxidoreductase activity; C:integral to membrane; C:membrane; P:biological_process; F:zinc ion binding
EABFB002821	4	P:cellular response to DNA damage stimulus; F:ATP binding; F:glutathione synthase activity; P:glutathione biosynthetic process
EABFB002824	2	C:integral to membrane; P:phagocytosis, engulfment
EABFB002825	2	P:mRNA polyadenylation; C:mRNA cleavage and polyadenylation specificity factor complex
EABFB002830	1	P:innate immune response
EABFB002832	4	F:nucleic acid binding; F:methyltransferase activity; F:transferase activity; P:methylation
EABFB002833	3	F:NEDD8 ligase activity; P:protein neddylation; F:protein binding
EABFB002834	5	P:carbohydrate metabolic process; P:macromolecule biosynthetic process; F:transferase activity, transferring glycosyl groups; C:Golgi apparatus; P:biopolymer metabolic process
EABFB002835	1	F:binding
EABFB002836	3	P:oxidation reduction; F:oxidoreductase activity; C:cellular_component
EABFB002837	1	F:hydrolase activity
EABFB002838	5	F:mannose-1-phosphate guanylyltransferase activity; P:biosynthetic process; F:GTP binding; P:fructose metabolic process; P:mannose metabolic process
EABFB002839	11	F:translation initiation factor activity; F:transcription initiation factor activity; P:transcription initiation from RNA polymerase II promoter; F:ATP-dependent DNA helicase activity; F:general RNA polymerase II transcription factor activity; F:ATP bindi
EABFB002840	5	P:oxidation reduction; F:binding; F:oxidoreductase activity; P:metabolic process; F:catalytic activity
EABFB002842	4	F:ATPase activity; F:ATP binding; F:transporter activity; P:transport
EABFB002843	4	F:metal ion binding; F:aminopeptidase activity; P:proteolysis; C:cytosol
EABFB002844	4	F:hydrogen-exporting ATPase activity, phosphorylative mechanism; C:vacuolar proton-transporting V-type ATPase, V1 domain; P:ATP synthesis coupled proton transport; F:proton-transporting ATPase activity, rotational mechanism
EABFB002847	8	C:ribosome; C:box C/D snoRNP complex; F:snoRNA binding; C:spliceosome; F:protein binding; P:ribosome biogenesis; P:nervous system development; P:nuclear mRNA splicing, via spliceosome
EABFB002848	4	C:mitochondrial inner membrane; F:holocytochrome-c synthase activity; P:cytochrome c-heme linkage; P:chlorophyll metabolic process
EABFB002850	7	F:hydrogen-exporting ATPase activity, phosphorylative mechanism; F:hydrogen ion transporting ATP synthase activity, rotational mechanism; C:vacuolar proton-transporting V-type ATPase, V1 domain; P:ATP synthesis coupled proton transport; F:ATP binding; F:p
EABFB002852	3	P:sodium ion transport; F:bile acid:sodium symporter activity; C:membrane
EABFB002854	1	C:membrane
EABFB002855	2	F:binding; F:hydrolase activity
EABFB002856	12	P:cell cycle arrest; P:gastrulation; P:cyclin catabolic process; C:cullin-RING ubiquitin ligase complex; F:ubiquitin protein ligase binding; P:trophectodermal cellular morphogenesis; P:induction of apoptosis by intracellular signals; P:G1/S transition of
EABFB002858	7	C:integral to membrane; F:hydrolase activity; C:membrane; F:acid phosphatase activity; P:biological_process; C:extracellular region; C:cellular_component
EABFB002859	2	P:proteolysis; F:aspartic-type endopeptidase activity
EABFB002860	2	C:cell part; P:transport
EABFB002861	3	F:molecular_function; C:integral to membrane; P:biological_process
EABFB002862	5	F:sequence-specific DNA binding; F:protein dimerization activity; F:transcription factor activity; P:regulation of transcription, DNA-dependent; C:transcription factor complex
EABFB002864	8	F:mRNA binding; C:nucleolus; F:structural constituent of ribosome; P:translational elongation; C:cytosolic small ribosomal subunit; P:negative regulation of RNA splicing; F:protein binding; P:ribosome biogenesis
EABFB002866	4	P:signal transduction; F:protein binding; F:Ran GTPase activator activity; C:cellular_component
EABFB002867	2	P:oxidation reduction; F:oxidoreductase activity
EABFB002872	10	F:mRNA binding; F:poly(U) RNA binding; C:protein complex; P:cystoblast division; P:regulation of cell cycle; P:regulation of alternative nuclear mRNA splicing, via spliceosome; P:mRNA splice site selection; F:protein binding; F:nucleotide binding; C:nucle
EABFB002873	2	C:intracellular; F:GTP binding
EABFB002874	2	F:binding; P:transcription
EABFB002875	1	F:exopeptidase activity
EABFB002877	1	F:binding
EABFB002878	9	F:transferase activity; C:Golgi cisterna membrane; C:integral to membrane; C:membrane; F:transferase activity, transferring hexosyl groups; F:glucuronosyl-N-acetylgalactosaminyl-proteoglycan 4-beta-N-acetylgalactosaminyltransferase activity; C:Golgi appar
EABFB002880	1	F:purine ribonucleotide binding
EABFB002882	1	C:cell part
EABFB002885	3	C:subapical complex; C:postsynaptic membrane; F:protein binding
EABFB002886	4	C:mitochondrial ribosome; F:structural constituent of ribosome; P:translation; P:ribosome biogenesis
EABFB002887	3	F:metal ion binding; C:membrane; P:metal ion transport
EABFB002888	4	C:integral to membrane; F:hydrolase activity; C:membrane; F:catalytic activity
EABFB002889	4	F:transferase activity; P:metabolic process; F:transferase activity, transferring hexosyl groups; F:transferase activity, transferring glycosyl groups
EABFB002890	2	P:regulation of pole plasm oskar mRNA localization; C:nascent polypeptide-associated complex
EABFB002891	8	F:beta-catenin binding; P:Wnt receptor signaling pathway through beta-catenin; C:transcription factor complex; F:transcription factor activity; P:response to cadmium ion; P:response to methylmercury; C:catenin complex; P:regulation of transcription
EABFB002892	10	C:microtubule associated complex; P:intracellular signaling cascade; F:nucleic acid binding; F:protein binding; P:nucleocytoplasmic transport; P:microtubule-based process; C:nucleus; C:endoplasmic reticulum; C:perinuclear region of cytoplasm; F:phosphatas
EABFB002894	10	F:proton-transporting ATPase activity, rotational mechanism; F:hydrogen-exporting ATPase activity, phosphorylative mechanism; P:growth; F:hydrogen ion transporting ATP synthase activity, rotational mechanism; P:phagocytosis, engulfment; P:plasma membrane
EABFB002895	4	P:oxidation reduction; F:oxidoreductase activity, acting on single donors with incorporation of molecular oxygen, incorporation of two atoms of oxygen; F:cysteamine dioxygenase activity; C:cellular_component
EABFB002896	2	F:metal ion binding; F:zinc ion binding
EABFB002897	30	P:axon midline choice point recognition; P:negative regulation of microtubule depolymerization; P:regulation of cell shape; P:spectrosome organization; P:central nervous system development; F:protein tyrosine phosphatase activity; P:ring canal formation,
EABFB002899	6	P:ornithine metabolic process; F:pyridoxal phosphate binding; C:mitochondrial matrix; F:ornithine-oxo-acid transaminase activity; P:arginine metabolic process; P:proline metabolic process
EABFB002901	1	F:hydrolase activity
EABFB002902	5	F:scavenger receptor activity; F:polysaccharide binding; F:receptor activity; C:membrane; P:immune response
EABFB002903	7	F:nucleoside-triphosphatase activity; C:signal recognition particle receptor complex; C:integral to membrane; F:nucleotide binding; P:intracellular protein transport; F:signal recognition particle binding; C:signal recognition particle, endoplasmic reticu
EABFB002905	1	F:carboxypeptidase activity
EABFB002906	4	P:regulation of cell shape; F:binding; P:actin filament organization; P:cell adhesion
EABFB002907	8	P:cell-matrix adhesion; F:binding; P:integrin-mediated signaling pathway; F:receptor activity; P:cell adhesion; C:integral to membrane; C:integrin complex; F:protein binding
EABFB002908	2	F:cofactor binding; F:catalytic activity
EABFB002909	8	C:cytoplasm; F:nucleic acid binding; P:aspartyl-tRNA aminoacylation; F:ATP binding; P:growth; F:aspartate-tRNA ligase activity; P:alanine metabolic process; P:aspartate metabolic process
EABFB002910	3	F:receptor activity; C:integral to membrane; C:membrane
EABFB002911	3	F:nucleic acid binding; C:DNA replication factor A complex; P:DNA-dependent DNA replication
EABFB002912	7	F:metal ion binding; P:oxidation reduction; F:electron carrier activity; F:oxidoreductase activity; F:heme binding; F:iron ion binding; F:monooxygenase activity
EABFB002913	13	P:flight behavior; P:sensory organ development; P:mitotic spindle elongation; C:cell projection membrane; C:cytoplasmic microtubule; P:spindle assembly; C:Golgi apparatus; P:establishment of mitotic spindle localization; P:chromosome segregation; C:microt
EABFB002915	6	F:histone deacetylase activity; P:histone deacetylation; P:chromatin silencing; P:negative regulation of apoptosis; C:cytoplasm; C:histone deacetylase complex
EABFB002916	3	C:nucleolus; P:Notch signaling pathway; P:inner cell mass cell differentiation
EABFB002917	21	P:axon midline choice point recognition; P:negative regulation of microtubule depolymerization; F:phosphatidylinositol-4,5-bisphosphate binding; P:spectrosome organization; P:plasma membrane organization; F:hydrolase activity; C:spectrin; C:spectrosome; F
EABFB002918	4	P:modification-dependent protein catabolic process; F:ubiquitin-protein ligase activity; P:regulation of protein metabolic process; P:protein ubiquitination
EABFB002919	11	F:RNA binding; P:RNA processing; F:acyltransferase activity; C:fatty acid beta-oxidation multienzyme complex; P:fatty acid beta-oxidation; F:long-chain-3-hydroxyacyl-CoA dehydrogenase activity; C:lipid particle; F:3'-5'-exoribonuclease activity; P:acyl-ca
EABFB002922	4	F:GTP binding; C:plasma membrane; P:peripheral nervous system development; F:GTPase activity
EABFB002923	3	F:binding; P:metabolic process; F:catalytic activity
EABFB002924	4	C:snRNP U4; F:nucleic acid binding; C:spliceosome; P:nuclear mRNA splicing, via spliceosome
EABFB002925	9	F:transcription regulator activity; P:imaginal disc-derived wing hair organization; P:circadian rhythm; F:DNA binding; F:protein dimerization activity; P:transcription, DNA-dependent; P:bristle morphogenesis; P:rhythmic behavior; P:regulation of transcrip
EABFB002927	1	F:protein binding
EABFB002928	5	P:transport; P:RNA processing; F:nucleic acid binding; C:ribonucleoprotein complex; C:nuclear part
EABFB002929	10	P:protein amino acid dephosphorylation; F:protein phosphatase type 2A regulator activity; P:Wnt receptor signaling pathway; P:imaginal disc pattern formation; P:sensory organ development; P:regulation of mitosis; F:protein serine/threonine phosphatase act
EABFB002930	5	C:septate junction; F:protein binding; P:dorsal trunk growth, open tracheal system; P:regulation of tube length, open tracheal system; P:septate junction assembly
EABFB002932	6	F:binding; F:cofactor binding; P:metabolic process; F:catalytic activity; F:oxidoreductase activity, acting on the CH-OH group of donors, NAD or NADP as acceptor; P:Mo-molybdopterin cofactor biosynthetic process
EABFB002933	6	P:cellular process; F:dipeptidase activity; P:proteolysis; F:manganese ion binding; F:metalloexopeptidase activity; F:aminopeptidase activity
EABFB002934	5	P:open tracheal system development; F:aspartic endopeptidase activity, intramembrane cleaving; P:membrane protein proteolysis; C:integral to membrane; C:endoplasmic reticulum
EABFB002935	1	P:iron-sulfur cluster assembly
EABFB002936	3	F:serine-type endopeptidase activity; P:long-term memory; P:proteolysis
EABFB002939	2	P:transport; C:integral to membrane
EABFB002941	4	F:sterol carrier activity; P:oxidation reduction; F:oxidoreductase activity; C:lipid particle
EABFB002943	10	P:locomotion involved in locomotory behavior; F:heat shock protein binding; P:synaptic vesicle exocytosis; P:startle response; P:protein folding; C:synaptic vesicle; P:brain morphogenesis; P:synaptic vesicle uncoating; C:membrane fraction; F:unfolded prot
EABFB002946	11	C:integral to plasma membrane; C:endosome; C:Golgi apparatus; C:SNARE complex; P:vesicle docking during exocytosis; P:retrograde transport, endosome to Golgi; P:vesicle targeting; P:ER to Golgi vesicle-mediated transport; F:protein-cysteine S-palmitoleylt
EABFB002947	6	C:nucleolus; F:S-adenosylmethionine-dependent methyltransferase activity; P:positive regulation of cell proliferation; F:RNA binding; F:protein binding; P:rRNA processing
EABFB002949	5	C:cytosol; F:RNA binding; C:protein complex; P:spliceosomal snRNP biogenesis; C:nucleus
EABFB002950	2	F:phosphoprotein phosphatase activity; P:protein amino acid dephosphorylation
EABFB002951	11	P:glyoxylate catabolic process; F:alanine-glyoxylate transaminase activity; F:serine-pyruvate transaminase activity; C:lipid particle; C:peroxisome; C:mitochondrial matrix; P:alanine metabolic process; P:aspartate metabolic process; P:glycine metabolic pr
EABFB002953	2	F:ATPase activity; C:membrane part
EABFB002954	9	P:regulation of transcription, DNA-dependent; P:epithelial cell fate determination, open tracheal system; F:sequence-specific DNA binding; P:peripheral nervous system development; F:protein binding; F:transcription factor activity; P:motor axon guidance;
EABFB002955	6	C:nucleus; F:DNA binding; P:chromatin remodeling; F:zinc ion binding; F:protein binding; P:nervous system development
EABFB002957	3	P:angiogenesis; P:vasculogenesis; P:hemopoietic stem cell differentiation
EABFB002958	4	C:mitochondrial matrix; P:oxidation reduction; F:oxidoreductase activity; P:pyruvate metabolic process
EABFB002959	2	F:phosphoinositide binding; C:Golgi apparatus
EABFB002961	2	C:integral to membrane; C:membrane
EABFB002962	1	C:cell part
EABFB002965	12	P:oxidation reduction; P:L-phenylalanine catabolic process; F:tryptophan 5-monooxygenase activity; P:phagocytosis, engulfment; F:amino acid binding; C:lipid particle; F:phenylalanine 4-monooxygenase activity; P:eye pigment biosynthetic process; F:iron ion
EABFB002966	2	P:cellular acyl-CoA homeostasis; F:acyl-CoA binding
EABFB002967	5	C:membrane; F:low-density lipoprotein receptor activity; P:spermatogenesis; P:oogenesis; P:signal transduction
EABFB002968	5	P:hydrogen peroxide catabolic process; P:cell redox homeostasis; F:thioredoxin peroxidase activity; C:cytosol; P:peroxidase reaction
EABFB002969	1	F:binding
EABFB002973	8	C:cytoplasm; F:ATP binding; P:lysosome organization; P:seryl-tRNA aminoacylation; F:serine-tRNA ligase activity; P:glycine metabolic process; P:L-serine metabolic process; P:threonine metabolic process
EABFB002979	5	P:oxidation reduction; F:oxidoreductase activity; C:cytoplasm; P:metabolic process; F:monooxygenase activity
EABFB002982	3	C:mitochondrial respiratory chain complex I; F:NADH dehydrogenase activity; P:electron transport
EABFB002983	2	P:dsRNA transport; F:carboxypeptidase activity
EABFB002984	3	F:molecular_function; P:biological_process; C:cellular_component
EABFB002986	6	C:unconventional myosin complex; F:myosin heavy chain binding; P:oxidation reduction; F:calcium ion binding; F:ATPase activity, coupled; F:2-alkenal reductase activity
EABFB002988	1	C:lipid particle
EABFB002990	5	P:embryonic development via the syncytial blastoderm; C:apical plasma membrane; P:proton transport; C:vacuolar proton-transporting V-type ATPase complex; F:hydrolase activity, acting on acid anhydrides, catalyzing transmembrane movement of substances
EABFB002992	3	P:lipid metabolic process; F:hydrolase activity; F:catalytic activity
EABFB002993	3	C:ubiquitin ligase complex; F:ubiquitin-protein ligase activity; P:ubiquitin-dependent protein catabolic process
EABFB002998	1	P:regulation of ubiquitin-protein ligase activity during mitotic cell cycle
EABFB003002	2	P:primary metabolic process; P:cellular biopolymer metabolic process
EABFB003003	16	P:smoothened signaling pathway; P:Wnt receptor signaling pathway; F:hydrogen-exporting ATPase activity, phosphorylative mechanism; C:mitochondrial proton-transporting ATP synthase complex, coupling factor F(o); C:intrinsic to endoplasmic reticulum membran
EABFB003004	3	C:extracellular region; F:chitin binding; P:chitin metabolic process
EABFB003005	1	C:extracellular region
EABFB003007	1	F:binding
EABFB003008	6	F:binding; C:lipid particle; P:fatty acid beta-oxidation; F:long-chain-3-hydroxyacyl-CoA dehydrogenase activity; C:fatty acid beta-oxidation multienzyme complex; P:fatty acid biosynthetic process
EABFB003010	5	P:regulation of meiotic cell cycle; P:response to nutrient; P:mitotic spindle organization; P:water homeostasis; P:oogenesis
EABFB003013	3	C:cytoplasm; C:nucleus; F:protein binding
EABFB003015	5	C:membrane; P:trehalose metabolic process; F:alpha,alpha-trehalase activity; P:starch metabolic process; P:sucrose metabolic process
EABFB003016	2	P:cellular amino acid and derivative metabolic process; F:transaminase activity
EABFB003018	1	C:extracellular region
EABFB003019	3	F:nuclease activity; P:cellular process; P:macromolecule metabolic process
EABFB003020	3	C:membrane; P:transport; F:transporter activity
EABFB003022	1	F:transferase activity
EABFB003023	2	P:lipid transport; F:lipid transporter activity
EABFB003024	7	F:transcription regulator activity; C:mitochondrion; P:regulation of transcription; P:nucleocytoplasmic transport; F:protein binding; C:membrane; C:nucleus
EABFB003028	2	P:metabolic process; F:oxidoreductase activity
EABFB003030	1	P:phagocytosis, engulfment
EABFB003034	3	F:nucleic acid binding; F:ATP binding; F:ATP-dependent helicase activity
EABFB003036	2	P:protein folding; F:peptidyl-prolyl cis-trans isomerase activity
EABFB003039	3	C:chromatin; F:binding; P:chromatin assembly or disassembly
EABFB003043	6	P:cell differentiation; P:angiogenesis; F:transferase activity, transferring alkyl or aryl (other than methyl) groups; F:receptor activity; C:integral to membrane; P:multicellular organismal development
EABFB003044	6	C:cytoplasm; P:mRNA catabolic process; C:snRNP U6; F:RNA binding; F:protein heterodimerization activity; P:nuclear mRNA splicing, via spliceosome
EABFB003045	1	C:integral to membrane
EABFB003049	7	P:dorsal closure; P:protein amino acid phosphorylation; C:intracellular; F:protein kinase C activity; F:ATP binding; P:signal transduction; P:serine family amino acid metabolic process
EABFB003051	1	C:ribosome
EABFB003052	2	P:cell redox homeostasis; P:cellular response to DNA damage stimulus
EABFB003053	7	P:positive regulation of specific transcription from RNA polymerase II promoter; P:response to heat; F:DNA binding; C:polytene chromosome; F:transcription activator activity; F:specific RNA polymerase II transcription factor activity; C:transcription fact
EABFB003054	2	F:metal ion binding; F:zinc ion binding
EABFB003055	2	C:mitochondrion; P:protein complex assembly
EABFB003059	7	F:protein binding; P:JNK cascade; P:inactivation of MAPK activity; P:cell cycle; F:GTPase inhibitor activity; C:signalosome; C:mitochondrial outer membrane translocase complex
EABFB003061	8	F:metal ion binding; P:oxidation reduction; F:electron carrier activity; F:oxidoreductase activity; F:heme binding; C:membrane; F:iron ion binding; F:monooxygenase activity
EABFB003062	5	P:protein ubiquitination; P:ubiquitin-dependent protein catabolic process; F:ATP binding; F:ubiquitin-protein ligase activity; P:regulation of protein metabolic process
EABFB003063	2	C:lipid particle; C:mitochondrion
EABFB003064	2	C:nucleus; F:nucleic acid binding
EABFB003065	12	P:methionine biosynthetic process; P:purine nucleotide biosynthetic process; P:histidine biosynthetic process; F:methylenetetrahydrofolate dehydrogenase (NADP+) activity; P:oxidation reduction; F:methenyltetrahydrofolate cyclohydrolase activity; P:one-car
EABFB003067	4	C:cytoplasm; C:nuclear exosome (RNase complex); F:exonuclease activity; P:RNA processing
EABFB003070	9	P:acetyl-CoA biosynthetic process; P:cellular carbohydrate metabolic process; C:lipid particle; F:ATP citrate synthase activity; F:ATP binding; F:succinate-CoA ligase (ADP-forming) activity; F:oxygen binding; P:reductive tricarboxylic acid cycle; C:succin
EABFB003071	4	P:carbohydrate phosphorylation; F:binding; C:cell part; P:protein secretion
EABFB003072	4	C:intracellular; F:Rab GTPase activator activity; P:regulation of Rab GTPase activity; P:phagocytosis, engulfment
EABFB003074	2	P:biological_process; C:cellular_component
EABFB003075	7	P:protein amino acid deacetylation; C:mitochondrial intermembrane space; P:chromatin silencing; P:protein amino acid ADP-ribosylation; F:protein binding; C:mitochondrial matrix; F:NAD+ ADP-ribosyltransferase activity
EABFB003077	1	P:protein transport
EABFB003079	3	F:glucose-6-phosphate dehydrogenase activity; P:pentose-phosphate shunt; P:glutathione metabolic process
EABFB003080	2	P:ER to Golgi vesicle-mediated transport; C:cis-Golgi network
EABFB003081	3	C:GPI-anchor transamidase complex; C:integral to membrane; P:attachment of GPI anchor to protein
EABFB003082	1	C:endoplasmic reticulum
EABFB003084	3	C:nucleolus; F:proteasome activator activity; C:proteasome activator complex
EABFB003085	2	F:methyltransferase activity; P:tRNA processing
EABFB003086	7	F:estrogen receptor binding; F:androgen receptor binding; F:glucocorticoid receptor binding; P:positive regulation of transcription from RNA polymerase II promoter; F:thyroid hormone receptor binding; P:signal transduction; C:transcription factor complex
EABFB003087	3	C:cytoplasm; F:guanosine-diphosphatase activity; F:uridine-diphosphatase activity
EABFB003089	3	F:DNA binding; F:DNA-(apurinic or apyrimidinic site) lyase activity; P:base-excision repair
EABFB003090	2	C:cell part; F:catalytic activity
EABFB003091	2	F:hydrolase activity, acting on glycosyl bonds; P:metabolic process
EABFB003092	7	P:microtubule-based movement; F:binding; C:intracellular membrane-bounded organelle; C:membrane; P:phagocytosis, engulfment; F:microtubule motor activity; C:microtubule
EABFB003093	2	F:molecular_function; P:biological_process
EABFB003094	3	F:nucleic acid binding; F:metal ion binding; P:carbohydrate metabolic process
EABFB003097	10	F:protein transporter activity; P:sperm individualization; F:SUMO binding; P:protein import into nucleus; P:ovarian ring canal formation; P:apposition of dorsal and ventral imaginal disc-derived wing surfaces; P:cytoplasmic transport; P:gravitaxis; C:lipi
EABFB003098	5	P:regulation of transcription from RNA polymerase II promoter; C:Srb-mediator complex; F:transcription coactivator activity; C:transcription factor complex; P:positive regulation of transcription
EABFB003102	7	P:oxidation reduction; F:binding; F:oxidoreductase activity; F:alcohol dehydrogenase activity; P:metabolic process; F:catalytic activity; C:cellular_component
EABFB003105	1	F:transferase activity
EABFB003106	9	P:cytoplasmic transport, nurse cell to oocyte; P:endoplasmic reticulum organization; P:exocytosis; P:establishment of ER localization; P:microtubule-based movement; P:oocyte growth; P:vitellogenesis; P:bristle morphogenesis; C:endoplasmic reticulum membra
EABFB003107	3	F:electron carrier activity; F:cytochrome-c oxidase activity; C:mitochondrial respiratory chain
EABFB003108	3	F:unfolded protein binding; P:protein folding; C:prefoldin complex
EABFB003109	8	P:transmembrane transport; F:zinc ion binding; F:P-P-bond-hydrolysis-driven protein transmembrane transporter activity; C:mitochondrial inner membrane presequence translocase complex; P:protein import into mitochondrial inner membrane; C:mitochondrial int
EABFB003111	3	P:tRNA splicing, via endonucleolytic cleavage and ligation; C:intracellular membrane-bounded organelle; F:hydrolase activity
EABFB003112	2	C:nuclear pore; P:poly(A)+ mRNA export from nucleus
EABFB003114	4	C:cytoplasmic membrane-bounded vesicle; F:S-formylglutathione hydrolase activity; F:carboxylesterase activity; P:methane metabolic process
EABFB003116	15	F:cytoskeletal protein binding; P:regulation of tube size, open tracheal system; C:fusome; C:cytoskeleton; P:establishment or maintenance of cell polarity; P:salivary gland morphogenesis; P:dorsal closure; C:septate junction; P:cytoskeleton organization;
EABFB003117	2	F:oxidoreductase activity; P:metabolic process
EABFB003118	6	F:binding; C:cytoplasm; P:biological_process; F:protein heterodimerization activity; F:protein binding; C:cellular_component
EABFB003120	3	P:nitrogen compound metabolic process; F:hydrolase activity, acting on carbon-nitrogen (but not peptide) bonds; C:mitochondrion
EABFB003125	10	P:ER-associated protein catabolic process; P:protein oligomerization; C:integral to endoplasmic reticulum membrane; P:protein polyubiquitination; F:metal ion binding; C:integral to membrane of membrane fraction; F:receptor activity; F:ubiquitin-protein li
EABFB003127	1	F:transferase activity
EABFB003130	3	F:acyltransferase activity; C:nucleus; P:acyl-carrier-protein biosynthetic process
EABFB003132	7	P:carbohydrate transport; C:integral to membrane; F:substrate-specific transmembrane transporter activity; C:membrane; P:transmembrane transport; F:transporter activity; P:transport
EABFB003133	9	P:negative regulation of growth; P:negative regulation of cellular process; P:negative regulation of cell size; C:intracellular; P:response to chemical stimulus; P:multicellular organismal process; F:protein binding; P:regulation of signal transduction; P
EABFB003134	4	C:cytoplasm; F:guanyl-nucleotide exchange factor activity; F:protein binding; P:regulation of GTPase activity
EABFB003135	1	F:protein binding
EABFB003136	6	C:integral to membrane; F:ATPase activity, coupled to transmembrane movement of ions, phosphorylative mechanism; P:ATP biosynthetic process; F:ATP binding; F:magnesium ion binding; P:cation transport
EABFB003139	3	F:protein binding; P:regulation of translational initiation; P:negative regulation of protein amino acid phosphorylation
EABFB003140	7	F:RNA binding; F:ATP binding; F:transferase activity; C:integral to membrane; F:zinc ion binding; P:immune response; C:intracellular
EABFB003143	7	C:nuclear cap binding complex; F:protein binding; P:negative regulation of viral genome replication; P:nuclear mRNA splicing, via spliceosome; P:RNA interference, production of siRNA; C:nucleus; P:gene silencing by miRNA
EABFB003144	4	C:extracellular region; P:innate immune response; P:defense response to Gram-negative bacterium; P:defense response to Gram-positive bacterium
EABFB003145	11	P:cysteine metabolic process; F:pyridoxal phosphate binding; P:iron-sulfur cluster assembly; F:cystathionine gamma-lyase activity; F:cysteine desulfurase activity; P:alanine biosynthetic process; C:mitochondrion; P:glycine metabolic process; P:methionine
EABFB003146	3	C:integral to membrane; P:synaptic vesicle exocytosis; P:protein transport
EABFB003147	1	F:binding
EABFB003149	1	F:binding
EABFB003150	4	F:methyltransferase activity; F:molecular_function; P:biological_process; C:cellular_component
EABFB003153	5	F:metal ion binding; P:heparan sulfate proteoglycan biosynthetic process; F:xylosylprotein 4-beta-galactosyltransferase activity; C:integral to membrane; P:chondroitin sulfate biosynthetic process
EABFB003156	4	P:carbohydrate metabolic process; C:lipid particle; P:cellular metabolic process; F:oxidoreductase activity, acting on CH-OH group of donors
EABFB003157	10	F:binding; C:lipid particle; F:L-malate dehydrogenase activity; P:malate metabolic process; P:oxidation reduction; P:glycolysis; C:cytosol; P:pyruvate metabolic process; P:reductive tricarboxylic acid cycle; P:glyoxylate metabolic process
EABFB003158	1	C:intracellular part
EABFB003159	5	P:proteolysis; C:membrane; F:metalloendopeptidase activity; F:peptidase activity; P:sterol regulatory element binding protein cleavage
EABFB003160	2	C:nucleus; F:sequence-specific DNA binding
EABFB003162	13	F:DNA-directed RNA polymerase activity; F:LRR domain binding; F:protein kinase activity; P:transcription initiation from RNA polymerase II promoter; C:DNA-directed RNA polymerase II, core complex; F:DNA binding; F:protein dimerization activity; P:RNA elon
EABFB003163	2	F:GTPase activity; F:GTP binding
EABFB003164	7	F:peptidase activity; C:intracellular; F:protein binding; P:ubiquitin-dependent protein catabolic process; F:ubiquitin thiolesterase activity; F:zinc ion binding; P:protein deubiquitination
EABFB003165	4	F:oxidoreductase activity; P:cellular biosynthetic process; P:nitrogen compound metabolic process; P:primary metabolic process
EABFB003166	2	F:molecular_function; P:vesicle-mediated transport
EABFB003167	1	P:organelle localization
EABFB003168	3	P:protein-FAD linkage; P:mitochondrial electron transport, succinate to ubiquinone; C:mitochondrion
EABFB003169	3	F:molecular_function; P:biological_process; C:cellular_component
EABFB003170	12	F:microtubule motor activity; P:sperm individualization; P:centrosome localization; P:spindle organization; P:cytoplasmic transport; F:dynein light chain binding; P:eye photoreceptor cell differentiation; F:histone acetyltransferase activity; C:microtubul
EABFB003172	1	P:phagocytosis, engulfment
EABFB003173	2	P:response to stress; F:binding
EABFB003174	11	P:response to UV; P:G1/S transition checkpoint; F:protein serine/threonine kinase activity; P:negative regulation of DNA replication; P:double-strand break repair via homologous recombination; P:embryonic development; F:protein binding; P:DNA damage check
EABFB003177	2	F:metal ion binding; F:zinc ion binding
EABFB003180	6	P:nuclear migration; P:cell proliferation; C:Golgi apparatus; P:response to peptide hormone stimulus; F:protein binding; P:multicellular organismal development
EABFB003181	6	P:protein folding; P:positive regulation of cell proliferation; F:heat shock protein binding; F:unfolded protein binding; C:membrane; F:zinc ion binding
EABFB003182	5	P:modification-dependent protein catabolic process; P:protein modification process; C:intracellular; F:acid-amino acid ligase activity; F:protein binding
EABFB003185	2	P:transcription; C:NuA4 histone acetyltransferase complex
EABFB003187	2	F:binding; F:transferase activity
EABFB003190	1	C:membrane
EABFB003192	10	C:soluble fraction; F:tryptophan-tRNA ligase activity; P:negative regulation of cell proliferation; P:tryptophanyl-tRNA aminoacylation; F:ATP binding; F:protein binding; P:regulation of angiogenesis; C:cytoplasm; P:lysosome organization; P:tryptophan meta
EABFB003193	9	F:IMP dehydrogenase activity; P:GMP biosynthetic process; F:protein binding; F:potassium ion binding; P:oxidation reduction; P:lymphocyte proliferation; C:cytosol; P:purine base metabolic process; C:mitochondrial inner membrane peptidase complex
EABFB003194	6	F:metal ion binding; P:proteolysis; F:hydrolase activity; F:catalytic activity; F:metalloendopeptidase activity; F:zinc ion binding
EABFB003195	7	C:cytoplasm; P:protein amino acid phosphorylation; P:intracellular signaling cascade; F:protein kinase C activity; F:ATP binding; F:zinc ion binding; P:serine family amino acid metabolic process
EABFB003200	2	F:hydrolase activity; P:biological_process
EABFB003201	5	C:endoplasmic reticulum membrane; C:extracellular space; F:3-dehydrosphinganine reductase activity; F:binding; P:glycosphingolipid metabolic process
EABFB003202	2	C:mitochondrial outer membrane; P:protein targeting to mitochondrion
EABFB003203	3	P:sodium ion transport; F:bile acid:sodium symporter activity; C:membrane
EABFB003204	3	F:phosphoric diester hydrolase activity; C:integral to membrane; P:primary metabolic process
EABFB003205	4	C:snRNP U2; F:nucleic acid binding; C:spliceosome; P:mRNA processing
EABFB003206	5	P:heme biosynthetic process; F:coproporphyrinogen oxidase activity; P:oxidation reduction; C:mitochondrion; P:chlorophyll metabolic process
EABFB003207	1	F:binding
EABFB003208	2	C:integral to membrane; C:membrane
EABFB003210	6	P:Wnt receptor signaling pathway; P:smoothened signaling pathway; F:protein binding; F:protein tyrosine kinase activity; P:protein stabilization; C:proteinaceous extracellular matrix
EABFB003212	15	F:protein binding; P:negative regulation of kinase activity; C:cytoplasm; P:regulation of cyclin-dependent protein kinase activity; C:nucleolus; F:transcription activator activity; P:negative regulation of phosphorylation; F:protein kinase inhibitor activ
EABFB003219	1	C:plasma membrane
EABFB003220	9	P:negative regulation of translation; C:axon; C:cell soma; F:ribosome binding; P:long-term memory; P:axon midline choice point recognition; P:oogenesis; C:cytoplasm; F:translation initiation factor binding
EABFB003221	1	F:transferase activity
EABFB003223	2	F:zinc ion binding; F:protein binding
EABFB003224	15	F:acetyl-CoA carboxylase activity; P:tissue homeostasis; C:soluble fraction; C:mitochondrion; P:acetyl-CoA metabolic process; F:biotin binding; F:ATP binding; F:protein binding; P:response to organic cyclic substance; P:response to drug; C:lipid particle;
EABFB003225	8	F:zinc ion binding; C:integral to membrane; F:ATP-dependent peptidase activity; P:cell division; F:metalloendopeptidase activity; P:proteolysis; F:ATP binding; P:ATP-dependent proteolysis
EABFB003226	12	P:regulation of transcription from RNA polymerase II promoter; P:transcription initiation from RNA polymerase II promoter; F:cyclin-dependent protein kinase regulator activity; C:nuclear cyclin-dependent protein kinase holoenzyme complex; F:RNA polymerase
EABFB003228	1	F:protein binding
EABFB003229	10	P:cellular lipid metabolic process; P:cellular biosynthetic process; F:hydroxymethylglutaryl-CoA synthase activity; P:lipid biosynthetic process; C:cytosol; P:acetyl-CoA metabolic process; P:isoleucine catabolic process; P:leucine catabolic process; P:val
EABFB003231	7	P:carbohydrate transport; C:integral to membrane; F:substrate-specific transmembrane transporter activity; C:membrane; P:transmembrane transport; F:transporter activity; P:transport
EABFB003233	4	F:nucleic acid binding; P:metabolic process; F:catalytic activity; F:zinc ion binding
EABFB003236	3	F:unfolded protein binding; P:protein folding; C:prefoldin complex
EABFB003239	5	P:oxidation reduction; F:binding; F:oxidoreductase activity; P:metabolic process; F:catalytic activity
EABFB003240	1	F:peptidase activity, acting on L-amino acid peptides
[truncated: 14,384 more rows]
