# Supplementary material for: Tissue-Specific Transcriptomics of the Exotic Invasive Insect Pest Emerald Ash Borer (Agrilus planipennis)
Source: PLoS One. 2010 Oct 28;5(10):e13708. doi: 10.1371/journal.pone.0013708 (PMC2965670; doi:10.1371/journal.pone.0013708)
Supplement: Table S3 — KEGG summary of A. planipennis midgut sequences. (0.04 MB XLS) [file pone.0013708.s003.xls]

## Sheet: KEGG_midgut
KEGG pathway name	KEGG pathway map	# ESTs	ESTs
Glycolysis / Gluconeogenesis	map00010	59	EABMG006307; EABMG019435; EABMG013508; EABMG016679; EABMG012491; EABMG022175; EABMG015875; EABMG016307; EABMG021948; EABMG012003; EABMG012097; EABMG004782; EABMG001801; EABMG000264; EABMG010308; EABMG016779; EABMG013967; EABMG014214; EABMG002115; EABMG017
Citrate cycle (TCA cycle)	map00020	54	EABMG013350; EABMG019117; EABMG013707; EABMG023885; EABMG019803; EABMG016998; EABMG012003; EABMG008564; EABMG022523; EABMG001801; EABMG010308; EABMG000981; EABMG014763; EABMG014361; EABMG014039; EABMG002095; EABMG014525; EABMG020286; EABMG017400; EABMG002
Pentose phosphate pathway	map00030	17	EABMG001365; EABMG015875; EABMG012369; EABMG002115; EABMG001635; EABMG019798; EABMG011544; EABMG008063; EABMG001131; EABMG021309; EABMG023551; EABMG015542; EABMG000804; EABMG014162; EABMG020110; EABMG008809; EABMG024181
Pentose and glucuronate interconversions	map00040	23	EABMG002104; EABMG005974; EABMG006559; EABMG000559; EABMG019099; EABMG000212; EABMG006916; EABMG000211; EABMG019386; EABMG000558; EABMG002081; EABMG014769; EABMG001710; EABMG021502; EABMG000837; EABMG016020; EABMG000864; EABMG000442; EABMG007344; EABMG000
Fructose and mannose metabolism	map00051	38	EABMG020663; EABMG020444; EABMG012216; EABMG001662; EABMG015875; EABMG016307; EABMG001595; EABMG021798; EABMG022723; EABMG004782; EABMG007060; EABMG001586; EABMG016049; EABMG008968; EABMG001874; EABMG014769; EABMG001635; EABMG019798; EABMG013744; EABMG002
Galactose metabolism	map00052	19	EABMG001986; EABMG015875; EABMG004782; EABMG014769; EABMG013744; EABMG001788; EABMG006612; EABMG021309; EABMG005780; EABMG004224; EABMG000442; EABMG014599; EABMG001082; EABMG005448; EABMG015508; EABMG000441; EABMG004026; EABMG020110; EABMG018375
Ascorbate and aldarate metabolism	map00053	13	EABMG000535; EABMG012097; EABMG000264; EABMG000536; EABMG002081; EABMG014769; EABMG000261; EABMG000263; EABMG000888; EABMG000864; EABMG020264; EABMG000262; EABMG021820
Fatty acid biosynthesis	map00061	1	EABMG006737
Fatty acid elongation in mitochondria	map00062	9	EABMG000603; EABMG011949; EABMG000604; EABMG015924; EABMG007266; EABMG001570; EABMG001340; EABMG000313; EABMG001279
Fatty acid metabolism	map00071	26	EABMG000603; EABMG022153; EABMG012097; EABMG001863; EABMG011949; EABMG000264; EABMG014638; EABMG000604; EABMG023421; EABMG024098; EABMG015023; EABMG000261; EABMG015924; EABMG000263; EABMG007266; EABMG022607; EABMG019410; EABMG001570; EABMG000888; EABMG001
Synthesis and degradation of ketone bodies	map00072	1	EABMG015023
Primary bile acid biosynthesis	map00120	4	EABMG011949; EABMG007266; EABMG000313; EABMG001279
Steroid hormone biosynthesis	map00140	3	EABMG007266; EABMG001279; EABMG021820
Oxidative phosphorylation	map00190	83	EABMG018811; EABMG000787; EABMG002002; EABMG010333; EABMG004183; EABMG001184; EABMG005458; EABMG024029; EABMG017865; EABMG006801; EABMG002166; EABMG000987; EABMG016908; EABMG001424; EABMG001190; EABMG013312; EABMG001622; EABMG007365; EABMG001829; EABMG001
Photosynthesis	map00195	18	EABMG001622; EABMG007365; EABMG001948; EABMG011092; EABMG006274; EABMG017839; EABMG000938; EABMG021968; EABMG001439; EABMG011392; EABMG001632; EABMG001737; EABMG023117; EABMG021131; EABMG002133; EABMG001637; EABMG011864; EABMG011135
Purine metabolism	map00230	110	EABMG021066; EABMG007644; EABMG011022; EABMG001814; EABMG000463; EABMG017282; EABMG000546; EABMG006811; EABMG025691; EABMG005054; EABMG011514; EABMG024405; EABMG001733; EABMG023874; EABMG021138; EABMG001905; EABMG010393; EABMG012369; EABMG022786; EABMG000
Caffeine metabolism	map00232	4	EABMG012324; EABMG022097; EABMG011537; EABMG015750
Pyrimidine metabolism	map00240	79	EABMG013735; EABMG000023; EABMG007644; EABMG011022; EABMG000463; EABMG017282; EABMG011246; EABMG011514; EABMG024405; EABMG000027; EABMG024176; EABMG025712; EABMG023874; EABMG001905; EABMG000464; EABMG001081; EABMG009512; EABMG000028; EABMG025682; EABMG012
Alanine, aspartate and glutamate metabolism	map00250	25	EABMG007441; EABMG025691; EABMG023539; EABMG023290; EABMG017825; EABMG004991; EABMG020718; EABMG016872; EABMG000611; EABMG023667; EABMG001619; EABMG024114; EABMG020270; EABMG025259; EABMG018618; EABMG000903; EABMG012912; EABMG010316; EABMG000612; EABMG023
Glycine, serine and threonine metabolism	map00260	21	EABMG018543; EABMG025648; EABMG001877; EABMG001409; EABMG015593; EABMG017502; EABMG012441; EABMG006170; EABMG014586; EABMG000611; EABMG002093; EABMG012003; EABMG012916; EABMG000612; EABMG008822; EABMG008567; EABMG024302; EABMG013210; EABMG023163; EABMG021
Cysteine and methionine metabolism	map00270	18	EABMG021948; EABMG018543; EABMG023290; EABMG001877; EABMG001409; EABMG015593; EABMG016872; EABMG011802; EABMG023900; EABMG025080; EABMG014214; EABMG008822; EABMG019035; EABMG025091; EABMG016854; EABMG024258; EABMG020837; EABMG015516
Valine, leucine and isoleucine degradation	map00280	37	EABMG000603; EABMG012097; EABMG011949; EABMG000264; EABMG014638; EABMG023421; EABMG015023; EABMG017502; EABMG000261; EABMG023154; EABMG007266; EABMG022607; EABMG012441; EABMG001340; EABMG011301; EABMG000262; EABMG023535; EABMG012003; EABMG022153; EABMG013
Geraniol degradation	map00281	8	EABMG000603; EABMG011949; EABMG007266; EABMG001340; EABMG000604; EABMG001570; EABMG000313; EABMG001279
Valine, leucine and isoleucine biosynthesis	map00290	10	EABMG024611; EABMG001801; EABMG023437; EABMG014363; EABMG016859; EABMG010308; EABMG017400; EABMG022838; EABMG021293; EABMG012755
Lysine biosynthesis	map00300	9	EABMG017779; EABMG012097; EABMG012545; EABMG012896; EABMG003667; EABMG010625; EABMG020077; EABMG004158; EABMG009491
Lysine degradation	map00310	25	EABMG016831; EABMG017779; EABMG021529; EABMG012097; EABMG011949; EABMG000264; EABMG015023; EABMG017092; EABMG021984; EABMG002175; EABMG000261; EABMG007266; EABMG001340; EABMG010474; EABMG000262; EABMG013044; EABMG000263; EABMG000888; EABMG013943; EABMG020
Penicillin and cephalosporin biosynthesis	map00311	2	EABMG008598; EABMG007432
beta-Lactam resistance	map00312	1	EABMG007432
Arginine and proline metabolism	map00330	37	EABMG017070; EABMG012097; EABMG000264; EABMG023290; EABMG001483; EABMG023572; EABMG010729; EABMG014893; EABMG000261; EABMG004265; EABMG020498; EABMG004991; EABMG018473; EABMG000262; EABMG017726; EABMG016872; EABMG011802; EABMG020423; EABMG001619; EABMG001
Histidine metabolism	map00340	9	EABMG012097; EABMG000264; EABMG000261; EABMG000262; EABMG013967; EABMG000263; EABMG000888; EABMG020264; EABMG021816
Tyrosine metabolism	map00350	12	EABMG011859; EABMG016525; EABMG023290; EABMG018127; EABMG016872; EABMG018673; EABMG013967; EABMG007781; EABMG016854; EABMG012016; EABMG021816; EABMG015516
Phenylalanine metabolism	map00360	10	EABMG017689; EABMG023290; EABMG015450; EABMG016872; EABMG001057; EABMG013967; EABMG019856; EABMG016854; EABMG021816; EABMG015516
gamma-Hexachlorocyclohexane degradation	map00361	2	EABMG001223; EABMG015129
Benzoate degradation via hydroxylation	map00362	4	EABMG000603; EABMG011949; EABMG000604; EABMG001570
Tryptophan metabolism	map00380	48	EABMG017070; EABMG012880; EABMG025442; EABMG012097; EABMG011949; EABMG012324; EABMG010656; EABMG001589; EABMG000264; EABMG022097; EABMG000214; EABMG011537; EABMG004738; EABMG015023; EABMG017092; EABMG021984; EABMG010729; EABMG000557; EABMG014893; EABMG000
Phenylalanine, tyrosine and tryptophan biosynthesis	map00400	4	EABMG023290; EABMG016872; EABMG016854; EABMG015516
Novobiocin biosynthesis	map00401	4	EABMG023290; EABMG016872; EABMG016854; EABMG015516
beta-Alanine metabolism	map00410	24	EABMG007441; EABMG012097; EABMG011949; EABMG000264; EABMG001081; EABMG014638; EABMG023421; EABMG017825; EABMG000261; EABMG022607; EABMG021813; EABMG001340; EABMG000262; EABMG023535; EABMG001461; EABMG000861; EABMG019889; EABMG016646; EABMG000263; EABMG019
Taurine and hypotaurine metabolism	map00430	3	EABMG024080; EABMG000307; EABMG004765
Phosphonate and phosphinate metabolism	map00440	1	EABMG021027
Selenoamino acid metabolism	map00450	14	EABMG024080; EABMG018543; EABMG001877; EABMG001409; EABMG015593; EABMG010561; EABMG016241; EABMG018684; EABMG025080; EABMG007099; EABMG008822; EABMG019035; EABMG004765; EABMG024258
Cyanoamino acid metabolism	map00460	6	EABMG023539; EABMG024080; EABMG025648; EABMG001351; EABMG023733; EABMG004765
D-Glutamine and D-glutamate metabolism	map00471	3	EABMG018618; EABMG000903; EABMG007767
Glutathione metabolism	map00480	33	EABMG013735; EABMG024080; EABMG015308; EABMG000892; EABMG023874; EABMG002095; EABMG018193; EABMG013995; EABMG008725; EABMG000586; EABMG004999; EABMG015542; EABMG023702; EABMG012346; EABMG000585; EABMG006728; EABMG001365; EABMG006495; EABMG000535; EABMG010
Starch and sucrose metabolism	map00500	31	EABMG002104; EABMG001591; EABMG000559; EABMG004782; EABMG000212; EABMG014504; EABMG002115; EABMG000211; EABMG011544; EABMG001351; EABMG016020; EABMG007344; EABMG017942; EABMG025176; EABMG018375; EABMG005974; EABMG019099; EABMG006916; EABMG000558; EABMG002
N-Glycan biosynthesis	map00510	20	EABMG000775; EABMG013714; EABMG023397; EABMG015418; EABMG016250; EABMG005804; EABMG005831; EABMG022479; EABMG019471; EABMG021019; EABMG014787; EABMG023336; EABMG015329; EABMG015380; EABMG002482; EABMG018224; EABMG021469; EABMG019790; EABMG024339; EABMG014
Other glycan degradation	map00511	4	EABMG014087; EABMG012611; EABMG016991; EABMG012215
O-Glycan biosynthesis	map00512	1	EABMG016977
High-mannose type N-glycan biosynthesis	map00513	5	EABMG022479; EABMG019471; EABMG021019; EABMG015380; EABMG018224
Amino sugar and nucleotide sugar metabolism	map00520	54	EABMG001986; EABMG007751; EABMG015919; EABMG004782; EABMG025144; EABMG007060; EABMG001586; EABMG008716; EABMG016247; EABMG001874; EABMG002190; EABMG019384; EABMG025527; EABMG015334; EABMG002147; EABMG005780; EABMG014599; EABMG001082; EABMG005448; EABMG012
Streptomycin biosynthesis	map00521	7	EABMG014494; EABMG004782; EABMG013744; EABMG001788; EABMG006612; EABMG023280; EABMG004224
Glycosaminoglycan degradation	map00531	1	EABMG012611
Glycosaminoglycan biosynthesis - chondroitin sulfate	map00532	6	EABMG017158; EABMG021331; EABMG001524; EABMG023962; EABMG023651; EABMG004440
Glycosaminoglycan biosynthesis - keratan sulfate	map00533	2	EABMG013714; EABMG005804
Glycosaminoglycan biosynthesis - heparan sulfate	map00534	9	EABMG017158; EABMG019093; EABMG021331; EABMG001524; EABMG023962; EABMG023651; EABMG004440; EABMG018727; EABMG013999
Glycerolipid metabolism	map00561	16	EABMG012097; EABMG000264; EABMG000261; EABMG001322; EABMG012137; EABMG000442; EABMG001422; EABMG000262; EABMG006861; EABMG014769; EABMG023045; EABMG016299; EABMG000263; EABMG000888; EABMG020264; EABMG000441
Inositol phosphate metabolism	map00562	40	EABMG011724; EABMG014494; EABMG007339; EABMG022568; EABMG014594; EABMG006432; EABMG020930; EABMG022214; EABMG009598; EABMG009130; EABMG022627; EABMG022984; EABMG024854; EABMG025257; EABMG016286; EABMG017581; EABMG010039; EABMG022825; EABMG023535; EABMG024
Glycosylphosphatidylinositol(GPI)-anchor biosynthesis	map00563	1	EABMG011416
Glycerophospholipid metabolism	map00564	27	EABMG012479; EABMG018017; EABMG014524; EABMG023890; EABMG019549; EABMG012137; EABMG001422; EABMG001104; EABMG020042; EABMG021027; EABMG024350; EABMG013120; EABMG013295; EABMG015466; EABMG019936; EABMG023045; EABMG009725; EABMG024748; EABMG015794; EABMG012
Ether lipid metabolism	map00565	8	EABMG014524; EABMG019549; EABMG012137; EABMG001422; EABMG013469; EABMG001104; EABMG024350; EABMG009725
Arachidonic acid metabolism	map00590	20	EABMG024080; EABMG001061; EABMG000892; EABMG021845; EABMG000586; EABMG014524; EABMG004999; EABMG000585; EABMG001104; EABMG006728; EABMG006495; EABMG024350; EABMG006161; EABMG019386; EABMG009725; EABMG007974; EABMG021450; EABMG004765; EABMG017541; EABMG025
Linoleic acid metabolism	map00591	4	EABMG014524; EABMG001104; EABMG024350; EABMG009725
alpha-Linolenic acid metabolism	map00592	10	EABMG000603; EABMG011949; EABMG014524; EABMG001340; EABMG001104; EABMG024350; EABMG001863; EABMG000604; EABMG009725; EABMG001570
Sphingolipid metabolism	map00600	16	EABMG001771; EABMG001485; EABMG009921; EABMG004751; EABMG023083; EABMG011207; EABMG019897; EABMG014130; EABMG008885; EABMG020407; EABMG016518; EABMG021650; EABMG014928; EABMG001119; EABMG011397; EABMG013587
Glycosphingolipid biosynthesis - globo series	map00603	1	EABMG012611
Glycosphingolipid biosynthesis - ganglio series	map00604	1	EABMG012611
Pyruvate metabolism	map00620	42	EABMG013607; EABMG020234; EABMG021948; EABMG012097; EABMG001801; EABMG000264; EABMG001900; EABMG015023; EABMG017502; EABMG000261; EABMG010083; EABMG012441; EABMG000442; EABMG022962; EABMG001490; EABMG022317; EABMG000262; EABMG006307; EABMG024832; EABMG012
Tetrachloroethene degradation	map00625	6	EABMG001061; EABMG000892; EABMG021845; EABMG021450; EABMG017541; EABMG025347
Glyoxylate and dicarboxylate metabolism	map00630	17	EABMG023885; EABMG019803; EABMG020286; EABMG002084; EABMG001900; EABMG005166; EABMG010083; EABMG022962; EABMG015065; EABMG013350; EABMG019117; EABMG016998; EABMG000981; EABMG023285; EABMG022716; EABMG024081; EABMG001265
1,2-Dichloroethane degradation	map00631	7	EABMG012097; EABMG000264; EABMG000261; EABMG000262; EABMG000263; EABMG000888; EABMG020264
Benzoate degradation via CoA ligation	map00632	8	EABMG011949; EABMG006650; EABMG015023; EABMG007266; EABMG001340; EABMG014763; EABMG000313; EABMG001279
Trinitrotoluene degradation	map00633	4	EABMG012324; EABMG022097; EABMG011537; EABMG015750
Propanoate metabolism	map00640	31	EABMG007441; EABMG013707; EABMG021948; EABMG012097; EABMG011949; EABMG000264; EABMG014638; EABMG014361; EABMG023421; EABMG017825; EABMG006650; EABMG019633; EABMG015023; EABMG000261; EABMG019918; EABMG005886; EABMG022607; EABMG001340; EABMG000262; EABMG023
3-Chloroacrylic acid degradation	map00641	7	EABMG012097; EABMG000264; EABMG000261; EABMG000262; EABMG000263; EABMG000888; EABMG020264
Ethylbenzene degradation	map00642	4	EABMG000603; EABMG011949; EABMG000604; EABMG001570
Styrene degradation	map00643	4	EABMG011859; EABMG016525; EABMG018127; EABMG012016
Butanoate metabolism	map00650	28	EABMG007441; EABMG012097; EABMG011949; EABMG001801; EABMG000264; EABMG017825; EABMG019490; EABMG006650; EABMG015023; EABMG000261; EABMG007266; EABMG001340; EABMG018488; EABMG011301; EABMG000262; EABMG022153; EABMG010308; EABMG014763; EABMG017400; EABMG022
C5-Branched dibasic acid metabolism	map00660	7	EABMG013707; EABMG014361; EABMG019633; EABMG005886; EABMG017235; EABMG013386; EABMG001254
One carbon pool by folate	map00670	9	EABMG006811; EABMG025648; EABMG015486; EABMG006170; EABMG014586; EABMG019991; EABMG008567; EABMG001558; EABMG021007
Methane metabolism	map00680	25	EABMG017689; EABMG017070; EABMG025442; EABMG010656; EABMG001589; EABMG022574; EABMG000214; EABMG025648; EABMG015450; EABMG010729; EABMG000557; EABMG014893; EABMG009576; EABMG018473; EABMG017726; EABMG020423; EABMG001057; EABMG024227; EABMG012632; EABMG016
Carbon fixation in photosynthetic organisms	map00710	20	EABMG023290; EABMG001900; EABMG010083; EABMG022962; EABMG016872; EABMG006307; EABMG012491; EABMG016307; EABMG000981; EABMG022716; EABMG001635; EABMG019798; EABMG016659; EABMG016854; EABMG001265; EABMG009700; EABMG000804; EABMG012232; EABMG014162; EABMG015
Reductive carboxylate cycle (CO2 fixation)	map00720	26	EABMG013707; EABMG023885; EABMG019803; EABMG014361; EABMG002095; EABMG020286; EABMG002084; EABMG006650; EABMG019633; EABMG001900; EABMG005166; EABMG010083; EABMG005886; EABMG022962; EABMG017897; EABMG019117; EABMG016998; EABMG000981; EABMG014763; EABMG022
Thiamine metabolism	map00730	29	EABMG021066; EABMG005054; EABMG016175; EABMG016364; EABMG008507; EABMG020906; EABMG013585; EABMG010866; EABMG011241; EABMG006373; EABMG016196; EABMG020353; EABMG001793; EABMG016623; EABMG013360; EABMG002973; EABMG013884; EABMG020497; EABMG008822; EABMG010
Riboflavin metabolism	map00740	4	EABMG008794; EABMG021868; EABMG015129; EABMG021955
Vitamin B6 metabolism	map00750	1	EABMG002093
Nicotinate and nicotinamide metabolism	map00760	4	EABMG014582; EABMG023726; EABMG023683; EABMG014355
Pantothenate and CoA biosynthesis	map00770	6	EABMG001081; EABMG021813; EABMG001461; EABMG000861; EABMG001250; EABMG016592
Lipoic acid metabolism	map00785	2	EABMG013095; EABMG023293
Folate biosynthesis	map00790	4	EABMG019991; EABMG001223; EABMG012310; EABMG010226
Retinol metabolism	map00830	1	EABMG021820
Porphyrin and chlorophyll metabolism	map00860	16	EABMG024582; EABMG023220; EABMG013982; EABMG023264; EABMG021343; EABMG000373; EABMG008116; EABMG023576; EABMG000374; EABMG015770; EABMG023163; EABMG018399; EABMG015927; EABMG017340; EABMG021820; EABMG018082
Terpenoid backbone biosynthesis	map00900	3	EABMG013711; EABMG002127; EABMG015023
Limonene and pinene degradation	map00903	9	EABMG012097; EABMG011949; EABMG000264; EABMG000261; EABMG001340; EABMG000262; EABMG000263; EABMG000888; EABMG020264
Nitrogen metabolism	map00910	18	EABMG023539; EABMG018543; EABMG001877; EABMG001409; EABMG020718; EABMG006170; EABMG014586; EABMG001619; EABMG025259; EABMG018618; EABMG000903; EABMG010316; EABMG001857; EABMG008822; EABMG008567; EABMG023733; EABMG007767; EABMG021007
Sulfur metabolism	map00920	4	EABMG018543; EABMG010561; EABMG018684; EABMG007099
Caprolactam degradation	map00930	6	EABMG011949; EABMG007266; EABMG001340; EABMG014769; EABMG000313; EABMG001279
Phenylpropanoid biosynthesis	map00940	5	EABMG017689; EABMG015450; EABMG001351; EABMG001057; EABMG019856
Isoquinoline alkaloid biosynthesis	map00950	5	EABMG023290; EABMG016872; EABMG007781; EABMG016854; EABMG015516
Tropane, piperidine and pyridine alkaloid biosynthesis	map00960	14	EABMG023236; EABMG023630; EABMG013770; EABMG022574; EABMG009576; EABMG009438; EABMG011656; EABMG019189; EABMG017621; EABMG011734; EABMG024227; EABMG004347; EABMG016126; EABMG014897
Aminoacyl-tRNA biosynthesis	map00970	53	EABMG013617; EABMG015866; EABMG012880; EABMG024582; EABMG016109; EABMG025398; EABMG003377; EABMG023906; EABMG024611; EABMG022679; EABMG022250; EABMG019004; EABMG013805; EABMG023437; EABMG018261; EABMG004738; EABMG011183; EABMG014363; EABMG016320; EABMG010
Metabolism of xenobiotics by cytochrome P450	map00980	9	EABMG021845; EABMG018193; EABMG008725; EABMG010409; EABMG020092; EABMG013967; EABMG008339; EABMG021816; EABMG021820
Drug metabolism - cytochrome P450	map00982	8	EABMG018193; EABMG008725; EABMG010409; EABMG020092; EABMG013967; EABMG008339; EABMG021816; EABMG021820
Drug metabolism - other enzymes	map00983	34	EABMG023236; EABMG023630; EABMG013770; EABMG000546; EABMG012324; EABMG010393; EABMG022574; EABMG001081; EABMG022097; EABMG020484; EABMG011537; EABMG009576; EABMG012698; EABMG009200; EABMG009438; EABMG011656; EABMG021813; EABMG017051; EABMG018157; EABMG019
Biosynthesis of unsaturated fatty acids	map01040	7	EABMG000603; EABMG011949; EABMG001340; EABMG001863; EABMG000604; EABMG015924; EABMG001570
Biosynthesis of phenylpropanoids	map01061	89	EABMG019435; EABMG013508; EABMG017689; EABMG016679; EABMG013707; EABMG023885; EABMG019803; EABMG004782; EABMG001801; EABMG014361; EABMG002095; EABMG023290; EABMG002115; EABMG020286; EABMG002084; EABMG006650; EABMG019633; EABMG001900; EABMG001126; EABMG017
Biosynthesis of terpenoids and steroids	map01062	87	EABMG019435; EABMG013508; EABMG016679; EABMG013711; EABMG013707; EABMG023885; EABMG019803; EABMG008564; EABMG004782; EABMG001801; EABMG014361; EABMG002095; EABMG002115; EABMG020286; EABMG002084; EABMG006650; EABMG019633; EABMG002127; EABMG001900; EABMG001
Biosynthesis of alkaloids derived from shikimate pathway	map01063	86	EABMG019435; EABMG013508; EABMG016679; EABMG013707; EABMG023885; EABMG019803; EABMG008564; EABMG004782; EABMG001801; EABMG014361; EABMG002095; EABMG002115; EABMG020286; EABMG002084; EABMG006650; EABMG019633; EABMG001900; EABMG001126; EABMG017092; EABMG021
Biosynthesis of alkaloids derived from ornithine, lysine and nicotinic acid	map01064	101	EABMG019435; EABMG013508; EABMG016679; EABMG017070; EABMG017779; EABMG013707; EABMG023885; EABMG019803; EABMG008564; EABMG004782; EABMG001801; EABMG014361; EABMG002095; EABMG023290; EABMG002115; EABMG020286; EABMG002084; EABMG006650; EABMG019633; EABMG001
Biosynthesis of alkaloids derived from histidine and purine	map01065	101	EABMG019435; EABMG013508; EABMG016679; EABMG000546; EABMG006811; EABMG025691; EABMG013707; EABMG023885; EABMG019803; EABMG008564; EABMG004782; EABMG010393; EABMG001801; EABMG012369; EABMG014361; EABMG002095; EABMG002115; EABMG020286; EABMG020484; EABMG002
Biosynthesis of alkaloids derived from terpenoid and polyketide	map01066	86	EABMG019435; EABMG013508; EABMG016679; EABMG013711; EABMG013707; EABMG023885; EABMG019803; EABMG008564; EABMG004782; EABMG001801; EABMG014361; EABMG002095; EABMG002115; EABMG020286; EABMG002084; EABMG006650; EABMG019633; EABMG002127; EABMG001900; EABMG001
Biosynthesis of plant hormones	map01070	112	EABMG019435; EABMG013508; EABMG016679; EABMG006811; EABMG013711; EABMG000603; EABMG013707; EABMG001733; EABMG023885; EABMG019803; EABMG008564; EABMG018543; EABMG011949; EABMG004782; EABMG001801; EABMG012369; EABMG014361; EABMG002095; EABMG023290; EABMG002
Metabolic pathways	map01100	612	EABMG000023; EABMG000463; EABMG000775; EABMG009921; EABMG019803; EABMG023874; EABMG021138; EABMG001061; EABMG000892; EABMG001905; EABMG010393; EABMG014594; EABMG000264; EABMG001081; EABMG023421; EABMG002115; EABMG008507; EABMG017825; EABMG009130; EABMG017
Phosphatidylinositol signaling system	map04070	42	EABMG014594; EABMG009130; EABMG022142; EABMG025257; EABMG013120; EABMG021106; EABMG020156; EABMG009598; EABMG017581; EABMG010039; EABMG013868; EABMG018323; EABMG015466; EABMG019474; EABMG016286; EABMG020042; EABMG019808; EABMG018842; EABMG022568; EABMG022
mTOR signaling pathway	map04150	7	EABMG023499; EABMG005302; EABMG016295; EABMG022984; EABMG011724; EABMG022122; EABMG018865
T cell receptor signaling pathway	map04660	12	EABMG010475; EABMG022515; EABMG023913; EABMG019455; EABMG020747; EABMG014809; EABMG012210; EABMG022063; EABMG020944; EABMG001104; EABMG023546; EABMG001210
