# Supplementary material for: Tissue-Specific Transcriptomics of the Exotic Invasive Insect Pest Emerald Ash Borer (Agrilus planipennis)
Source: PLoS One. 2010 Oct 28;5(10):e13708. doi: 10.1371/journal.pone.0013708 (PMC2965670; doi:10.1371/journal.pone.0013708)
Supplement: Table S4 — KEGG summary of A. planipennis fat body sequences. (0.04 MB XLS) [file pone.0013708.s004.xls]

## Sheet: KEGG_fatbody
KEGG pathway name	KEGG pathway map	# ESTs	ESTs
Glycolysis / Gluconeogenesis	map00010	52	EABFB001060; EABFB001977; EABFB001033; EABFB005052; EABFB000665; EABFB010092; EABFB000776; EABFB010803; EABFB006643; EABFB035171; EABFB001333; EABFB013947; EABFB007915; EABFB009979; EABFB001175; EABFB003876; EABFB001059; EABFB002727; EABFB000906; EABFB003
Citrate cycle (TCA cycle)	map00020	45	EABFB003866; EABFB000916; EABFB005157; EABFB003883; EABFB026595; EABFB000665; EABFB027076; EABFB003478; EABFB005372; EABFB003157; EABFB001333; EABFB001175; EABFB005297; EABFB014063; EABFB021432; EABFB019173; EABFB026213; EABFB000917; EABFB004323; EABFB017
Pentose phosphate pathway	map00030	34	EABFB001060; EABFB001977; EABFB003079; EABFB010092; EABFB010803; EABFB006643; EABFB000529; EABFB013947; EABFB009979; EABFB001059; EABFB000906; EABFB004555; EABFB000823; EABFB004949; EABFB009056; EABFB007405; EABFB003992; EABFB008229; EABFB020827; EABFB000
Pentose and glucuronate interconversions	map00040	14	EABFB009517; EABFB019766; EABFB035171; EABFB013626; EABFB003761; EABFB013010; EABFB032286; EABFB007405; EABFB018716; EABFB026526; EABFB011828; EABFB007126; EABFB011075; EABFB007887
Fructose and mannose metabolism	map00051	36	EABFB036079; EABFB001060; EABFB001394; EABFB001033; EABFB017797; EABFB020857; EABFB010092; EABFB010360; EABFB010803; EABFB006643; EABFB009979; EABFB008265; EABFB000863; EABFB001059; EABFB000862; EABFB000906; EABFB020622; EABFB001018; EABFB005288; EABFB001
Galactose metabolism	map00052	27	EABFB020044; EABFB001977; EABFB001033; EABFB010092; EABFB014620; EABFB010803; EABFB018398; EABFB006643; EABFB003761; EABFB013947; EABFB009056; EABFB005288; EABFB012439; EABFB008229; EABFB035863; EABFB001034; EABFB020827; EABFB014312; EABFB033115; EABFB002
Ascorbate and aldarate metabolism	map00053	17	EABFB009517; EABFB001015; EABFB001014; EABFB019766; EABFB035171; EABFB013626; EABFB003798; EABFB007915; EABFB007197; EABFB013010; EABFB032286; EABFB026526; EABFB001311; EABFB004575; EABFB001312; EABFB015941; EABFB011075
Fatty acid biosynthesis	map00061	11	EABFB001573; EABFB001217; EABFB026376; EABFB010769; EABFB007252; EABFB003224; EABFB002015; EABFB023818; EABFB011575; EABFB018039; EABFB001620
Fatty acid elongation in mitochondria	map00062	18	EABFB036593; EABFB003471; EABFB000708; EABFB000407; EABFB000406; EABFB002005; EABFB000707; EABFB012726; EABFB003008; EABFB000408; EABFB005359; EABFB000709; EABFB003465; EABFB008191; EABFB002919; EABFB004190; EABFB008717; EABFB021787
Fatty acid metabolism	map00071	55	EABFB026376; EABFB021965; EABFB009127; EABFB036593; EABFB026720; EABFB023793; EABFB003471; EABFB019917; EABFB007797; EABFB003245; EABFB010769; EABFB000708; EABFB000407; EABFB001006; EABFB006218; EABFB006498; EABFB000406; EABFB024710; EABFB007915; EABFB002
Synthesis and degradation of ketone bodies	map00072	10	EABFB005018; EABFB026811; EABFB023793; EABFB019917; EABFB006218; EABFB017139; EABFB003348; EABFB003229; EABFB010222; EABFB014944
Steroid biosynthesis	map00100	1	EABFB007086
Primary bile acid biosynthesis	map00120	12	EABFB005050; EABFB036593; EABFB003471; EABFB002005; EABFB012726; EABFB005359; EABFB008191; EABFB003465; EABFB005542; EABFB005260; EABFB008717; EABFB021787
Ubiquinone and other terpenoid-quinone biosynthesis	map00130	2	EABFB008589; EABFB004904
Steroid hormone biosynthesis	map00140	6	EABFB019766; EABFB002005; EABFB005359; EABFB013010; EABFB009469; EABFB011075
Oxidative phosphorylation	map00190	122	EABFB005205; EABFB010031; EABFB007893; EABFB006936; EABFB002894; EABFB019929; EABFB003751; EABFB001137; EABFB007662; EABFB014706; EABFB001249; EABFB001248; EABFB003775; EABFB005372; EABFB002194; EABFB016901; EABFB000443; EABFB003758; EABFB004622; EABFB003
Photosynthesis	map00195	26	EABFB007893; EABFB006936; EABFB002894; EABFB003751; EABFB003775; EABFB005338; EABFB001328; EABFB025517; EABFB003911; EABFB024534; EABFB002850; EABFB005119; EABFB011034; EABFB018542; EABFB002844; EABFB005310; EABFB011211; EABFB003712; EABFB009686; EABFB001
Purine metabolism	map00230	207	EABFB011212; EABFB018270; EABFB008587; EABFB003528; EABFB006450; EABFB026108; EABFB035521; EABFB003606; EABFB001845; EABFB005082; EABFB031319; EABFB034373; EABFB025337; EABFB005547; EABFB035218; EABFB025743; EABFB019976; EABFB011612; EABFB023909; EABFB007
Caffeine metabolism	map00232	5	EABFB035218; EABFB018557; EABFB001021; EABFB007538; EABFB020104
Pyrimidine metabolism	map00240	100	EABFB011212; EABFB017872; EABFB008587; EABFB003528; EABFB026108; EABFB012654; EABFB001845; EABFB032491; EABFB034373; EABFB020225; EABFB019976; EABFB007290; EABFB001565; EABFB002442; EABFB032625; EABFB007196; EABFB015332; EABFB012895; EABFB003700; EABFB031
Alanine, aspartate and glutamate metabolism	map00250	39	EABFB025292; EABFB002136; EABFB018270; EABFB003921; EABFB012220; EABFB029160; EABFB003835; EABFB017699; EABFB019475; EABFB005148; EABFB026455; EABFB003325; EABFB017771; EABFB010143; EABFB027099; EABFB002951; EABFB008641; EABFB001731; EABFB017443; EABFB009
Tetracycline biosynthesis	map00253	3	EABFB011575; EABFB003224; EABFB023818
Glycine, serine and threonine metabolism	map00260	32	EABFB025292; EABFB007975; EABFB004026; EABFB013579; EABFB003867; EABFB004969; EABFB027776; EABFB021051; EABFB021433; EABFB005148; EABFB001951; EABFB003506; EABFB017547; EABFB003360; EABFB002951; EABFB022037; EABFB010350; EABFB001435; EABFB001588; EABFB009
Cysteine and methionine metabolism	map00270	29	EABFB012220; EABFB021051; EABFB003835; EABFB021433; EABFB000371; EABFB022859; EABFB003325; EABFB020815; EABFB004076; EABFB017547; EABFB001435; EABFB004736; EABFB003390; EABFB031224; EABFB032619; EABFB015974; EABFB018459; EABFB016821; EABFB003736; EABFB020
Valine, leucine and isoleucine degradation	map00280	54	EABFB005018; EABFB009127; EABFB019917; EABFB034953; EABFB010511; EABFB010003; EABFB004664; EABFB000408; EABFB019037; EABFB000709; EABFB003465; EABFB017139; EABFB021787; EABFB015941; EABFB010222; EABFB014944; EABFB030322; EABFB004013; EABFB026811; EABFB021
Geraniol degradation	map00281	15	EABFB000408; EABFB000709; EABFB003465; EABFB021787; EABFB036593; EABFB000406; EABFB002005; EABFB012726; EABFB005359; EABFB003471; EABFB000708; EABFB000707; EABFB000407; EABFB008191; EABFB008717
Valine, leucine and isoleucine biosynthesis	map00290	15	EABFB029898; EABFB022653; EABFB000665; EABFB020353; EABFB001333; EABFB002008; EABFB000666; EABFB024579; EABFB009590; EABFB021869; EABFB018460; EABFB032432; EABFB021729; EABFB015910; EABFB014403
Lysine biosynthesis	map00300	3	EABFB016772; EABFB002249; EABFB030587
Lysine degradation	map00310	39	EABFB019917; EABFB035188; EABFB000709; EABFB016772; EABFB003465; EABFB017139; EABFB015941; EABFB001455; EABFB014944; EABFB012337; EABFB026595; EABFB036593; EABFB023793; EABFB006218; EABFB024710; EABFB007915; EABFB002005; EABFB012726; EABFB005359; EABFB013
Penicillin and cephalosporin biosynthesis	map00311	2	EABFB023207; EABFB029075
Arginine and proline metabolism	map00330	49	EABFB011865; EABFB003538; EABFB003921; EABFB012220; EABFB020225; EABFB003835; EABFB017699; EABFB015941; EABFB003325; EABFB020815; EABFB008958; EABFB007915; EABFB027099; EABFB004575; EABFB020049; EABFB031224; EABFB032619; EABFB002899; EABFB023207; EABFB000
Histidine metabolism	map00340	11	EABFB034612; EABFB015941; EABFB007915; EABFB004575; EABFB006911; EABFB036516; EABFB007197; EABFB001311; EABFB001312; EABFB012490; EABFB021569
Tyrosine metabolism	map00350	27	EABFB030995; EABFB012220; EABFB034612; EABFB003835; EABFB008589; EABFB009684; EABFB010168; EABFB004010; EABFB003325; EABFB016303; EABFB019719; EABFB004904; EABFB006911; EABFB036516; EABFB003344; EABFB020677; EABFB004065; EABFB027508; EABFB013513; EABFB036
Phenylalanine metabolism	map00360	19	EABFB012220; EABFB032910; EABFB034612; EABFB003835; EABFB008589; EABFB000314; EABFB000316; EABFB003325; EABFB004904; EABFB006911; EABFB017713; EABFB036516; EABFB019224; EABFB000380; EABFB002965; EABFB020677; EABFB021569; EABFB017381; EABFB007968
gamma-Hexachlorocyclohexane degradation	map00361	5	EABFB001850; EABFB033281; EABFB003966; EABFB017611; EABFB032531
Benzoate degradation via hydroxylation	map00362	6	EABFB000408; EABFB021787; EABFB036593; EABFB000406; EABFB012726; EABFB000407
Tryptophan metabolism	map00380	44	EABFB019917; EABFB000709; EABFB003465; EABFB017139; EABFB016613; EABFB034612; EABFB022880; EABFB015941; EABFB014944; EABFB012337; EABFB026595; EABFB036593; EABFB023793; EABFB004717; EABFB006218; EABFB024710; EABFB007915; EABFB002005; EABFB012341; EABFB012
Phenylalanine, tyrosine and tryptophan biosynthesis	map00400	6	EABFB012220; EABFB003835; EABFB003325; EABFB000380; EABFB002965; EABFB020677
Novobiocin biosynthesis	map00401	4	EABFB012220; EABFB003835; EABFB003325; EABFB020677
beta-Alanine metabolism	map00410	35	EABFB009127; EABFB032491; EABFB004664; EABFB000709; EABFB012895; EABFB015941; EABFB022430; EABFB036593; EABFB032609; EABFB003245; EABFB005183; EABFB007915; EABFB012726; EABFB031548; EABFB004575; EABFB017443; EABFB008586; EABFB011519; EABFB000708; EABFB000
Taurine and hypotaurine metabolism	map00430	1	EABFB036321
Phosphonate and phosphinate metabolism	map00440	1	EABFB022767
Selenoamino acid metabolism	map00450	13	EABFB004791; EABFB021051; EABFB021433; EABFB022859; EABFB017547; EABFB001435; EABFB016821; EABFB003736; EABFB036321; EABFB018804; EABFB028168; EABFB017992; EABFB003145
Cyanoamino acid metabolism	map00460	9	EABFB002136; EABFB029160; EABFB022880; EABFB024501; EABFB036321; EABFB014324; EABFB000481; EABFB020235; EABFB004545
D-Glutamine and D-glutamate metabolism	map00471	5	EABFB027099; EABFB004157; EABFB028711; EABFB022998; EABFB010608
D-Arginine and D-ornithine metabolism	map00472	2	EABFB023207; EABFB029075
Glutathione metabolism	map00480	37	EABFB003538; EABFB003455; EABFB000555; EABFB001565; EABFB015332; EABFB003364; EABFB009004; EABFB034764; EABFB003079; EABFB013038; EABFB000823; EABFB027743; EABFB007316; EABFB003315; EABFB005280; EABFB035302; EABFB000556; EABFB008399; EABFB003798; EABFB027
Starch and sucrose metabolism	map00500	32	EABFB005112; EABFB001033; EABFB006643; EABFB013626; EABFB022767; EABFB005376; EABFB009517; EABFB001977; EABFB003761; EABFB013947; EABFB001034; EABFB036375; EABFB032666; EABFB010270; EABFB020644; EABFB010441; EABFB003992; EABFB003015; EABFB014324; EABFB033
N-Glycan biosynthesis	map00510	24	EABFB015188; EABFB011569; EABFB017908; EABFB032326; EABFB004659; EABFB005566; EABFB027039; EABFB007169; EABFB033348; EABFB026385; EABFB008658; EABFB026673; EABFB036726; EABFB028220; EABFB030327; EABFB013274; EABFB002273; EABFB011973; EABFB024324; EABFB004
Other glycan degradation	map00511	9	EABFB000875; EABFB007169; EABFB036726; EABFB036307; EABFB012718; EABFB017065; EABFB016212; EABFB000874; EABFB012034
O-Glycan biosynthesis	map00512	5	EABFB013541; EABFB002174; EABFB000728; EABFB018628; EABFB004450
High-mannose type N-glycan biosynthesis	map00513	3	EABFB015188; EABFB008658; EABFB024324
O-Mannosyl glycan biosynthesis	map00514	5	EABFB036563; EABFB013058; EABFB028692; EABFB011401; EABFB018499
Amino sugar and nucleotide sugar metabolism	map00520	54	EABFB020044; EABFB036079; EABFB001033; EABFB017797; EABFB006643; EABFB013626; EABFB001018; EABFB000259; EABFB035863; EABFB004990; EABFB027739; EABFB028943; EABFB024989; EABFB009517; EABFB025419; EABFB001977; EABFB003780; EABFB010143; EABFB003761; EABFB013
Streptomycin biosynthesis	map00521	13	EABFB001033; EABFB006643; EABFB008962; EABFB001977; EABFB026121; EABFB013947; EABFB001034; EABFB006533; EABFB013389; EABFB033573; EABFB001550; EABFB009056; EABFB005288
Glycosaminoglycan degradation	map00531	2	EABFB013222; EABFB012718
Glycosaminoglycan biosynthesis - chondroitin sulfate	map00532	3	EABFB035521; EABFB003153; EABFB017803
Glycosaminoglycan biosynthesis - keratan sulfate	map00533	2	EABFB011569; EABFB011973
Glycosaminoglycan biosynthesis - heparan sulfate	map00534	6	EABFB005615; EABFB035521; EABFB011459; EABFB003003; EABFB003153; EABFB021762
Glycerolipid metabolism	map00561	25	EABFB026425; EABFB015941; EABFB002428; EABFB007915; EABFB023103; EABFB002190; EABFB004575; EABFB033217; EABFB000389; EABFB021415; EABFB007197; EABFB005754; EABFB026866; EABFB001311; EABFB000391; EABFB001312; EABFB000390; EABFB035171; EABFB036373; EABFB003
Inositol phosphate metabolism	map00562	36	EABFB017787; EABFB008962; EABFB012884; EABFB029354; EABFB009611; EABFB001014; EABFB010017; EABFB021099; EABFB026121; EABFB018694; EABFB012819; EABFB013759; EABFB018466; EABFB001571; EABFB031696; EABFB001015; EABFB008586; EABFB015220; EABFB011519; EABFB012
Glycosylphosphatidylinositol(GPI)-anchor biosynthesis	map00563	1	EABFB002001
Glycerophospholipid metabolism	map00564	33	EABFB003442; EABFB006331; EABFB000680; EABFB026425; EABFB022767; EABFB005296; EABFB010567; EABFB000047; EABFB000048; EABFB031602; EABFB000044; EABFB016863; EABFB023509; EABFB001571; EABFB033217; EABFB035561; EABFB018803; EABFB023646; EABFB000043; EABFB025
Ether lipid metabolism	map00565	7	EABFB000680; EABFB001571; EABFB036952; EABFB000681; EABFB026135; EABFB018403; EABFB004549
Arachidonic acid metabolism	map00590	23	EABFB000680; EABFB000555; EABFB034764; EABFB004456; EABFB000110; EABFB013038; EABFB027743; EABFB001571; EABFB000108; EABFB000556; EABFB036263; EABFB027387; EABFB036321; EABFB036952; EABFB000681; EABFB003543; EABFB017200; EABFB000107; EABFB000554; EABFB009
Linoleic acid metabolism	map00591	4	EABFB000680; EABFB001571; EABFB036952; EABFB000681
alpha-Linolenic acid metabolism	map00592	14	EABFB000680; EABFB000408; EABFB000709; EABFB021787; EABFB036593; EABFB000406; EABFB012726; EABFB001571; EABFB000708; EABFB000707; EABFB036952; EABFB000681; EABFB000407; EABFB008191
Sphingolipid metabolism	map00600	19	EABFB002614; EABFB025343; EABFB009397; EABFB003799; EABFB001608; EABFB001086; EABFB033945; EABFB010500; EABFB005329; EABFB003201; EABFB002603; EABFB026884; EABFB027577; EABFB018604; EABFB023784; EABFB003608; EABFB022235; EABFB001087; EABFB004549
Glycosphingolipid biosynthesis - globo series	map00603	1	EABFB012718
Glycosphingolipid biosynthesis - ganglio series	map00604	1	EABFB012718
Pyruvate metabolism	map00620	42	EABFB019917; EABFB004218; EABFB003157; EABFB019755; EABFB025630; EABFB017139; EABFB001935; EABFB011575; EABFB015941; EABFB000371; EABFB013711; EABFB011222; EABFB014944; EABFB023793; EABFB000665; EABFB006218; EABFB001333; EABFB007915; EABFB001175; EABFB003
1- and 2-Methylnaphthalene degradation	map00624	1	EABFB004065
Glyoxylate and dicarboxylate metabolism	map00630	12	EABFB003157; EABFB017758; EABFB002319; EABFB000916; EABFB008760; EABFB006101; EABFB013335; EABFB021432; EABFB004741; EABFB003065; EABFB003883; EABFB000917
1,2-Dichloroethane degradation	map00631	6	EABFB015941; EABFB007915; EABFB004575; EABFB007197; EABFB001311; EABFB001312
Benzoate degradation via CoA ligation	map00632	28	EABFB019917; EABFB005372; EABFB000709; EABFB003465; EABFB017139; EABFB022880; EABFB034139; EABFB014944; EABFB012337; EABFB036593; EABFB023793; EABFB006218; EABFB024710; EABFB002005; EABFB012726; EABFB005359; EABFB013696; EABFB001803; EABFB003348; EABFB006
Trinitrotoluene degradation	map00633	1	EABFB001021
Propanoate metabolism	map00640	49	EABFB009127; EABFB019917; EABFB034953; EABFB010003; EABFB004664; EABFB025630; EABFB019173; EABFB019037; EABFB000709; EABFB017139; EABFB011575; EABFB015941; EABFB034139; EABFB000371; EABFB005471; EABFB014944; EABFB036593; EABFB023793; EABFB032609; EABFB003
3-Chloroacrylic acid degradation	map00641	7	EABFB015941; EABFB007915; EABFB004575; EABFB007197; EABFB004065; EABFB001311; EABFB001312
Ethylbenzene degradation	map00642	6	EABFB000408; EABFB021787; EABFB036593; EABFB000406; EABFB012726; EABFB000407
Styrene degradation	map00643	8	EABFB030995; EABFB022880; EABFB004010; EABFB016303; EABFB024501; EABFB036109; EABFB004963; EABFB017486
Butanoate metabolism	map00650	40	EABFB005018; EABFB019917; EABFB005372; EABFB010511; EABFB000709; EABFB003465; EABFB017139; EABFB015941; EABFB034139; EABFB010222; EABFB014944; EABFB026811; EABFB021965; EABFB036593; EABFB023793; EABFB000665; EABFB006218; EABFB001333; EABFB007915; EABFB002
C5-Branched dibasic acid metabolism	map00660	4	EABFB005471; EABFB003070; EABFB001284; EABFB005297
One carbon pool by folate	map00670	13	EABFB001720; EABFB004026; EABFB015061; EABFB018757; EABFB003510; EABFB010350; EABFB016172; EABFB003559; EABFB004741; EABFB003065; EABFB003271; EABFB000481; EABFB004545
Methane metabolism	map00680	16	EABFB032910; EABFB036310; EABFB000314; EABFB000316; EABFB004717; EABFB012341; EABFB017713; EABFB019224; EABFB004065; EABFB003114; EABFB007861; EABFB017080; EABFB017381; EABFB000481; EABFB004545; EABFB007968
Carbon fixation in photosynthetic organisms	map00710	24	EABFB001060; EABFB000776; EABFB012220; EABFB003157; EABFB003835; EABFB001935; EABFB003325; EABFB001059; EABFB002727; EABFB007405; EABFB008760; EABFB001682; EABFB007126; EABFB007887; EABFB005052; EABFB009979; EABFB018459; EABFB020677; EABFB000777; EABFB000
Reductive carboxylate cycle (CO2 fixation)	map00720	21	EABFB005372; EABFB003157; EABFB025630; EABFB017758; EABFB034139; EABFB014385; EABFB005471; EABFB000916; EABFB003070; EABFB019974; EABFB013335; EABFB014986; EABFB014063; EABFB026213; EABFB001284; EABFB036101; EABFB003883; EABFB003478; EABFB005297; EABFB000
Thiamine metabolism	map00730	62	EABFB035521; EABFB003606; EABFB005547; EABFB023909; EABFB010917; EABFB008697; EABFB020651; EABFB015659; EABFB027247; EABFB016609; EABFB009634; EABFB004171; EABFB018964; EABFB012809; EABFB004128; EABFB015391; EABFB031407; EABFB015086; EABFB005186; EABFB009
Riboflavin metabolism	map00740	5	EABFB001850; EABFB033281; EABFB003966; EABFB017611; EABFB032531
Vitamin B6 metabolism	map00750	1	EABFB003547
Nicotinate and nicotinamide metabolism	map00760	11	EABFB013935; EABFB032625; EABFB031546; EABFB008418; EABFB018137; EABFB027846; EABFB012789; EABFB014536; EABFB003849; EABFB034979; EABFB029193
Pantothenate and CoA biosynthesis	map00770	15	EABFB032491; EABFB012895; EABFB022430; EABFB036714; EABFB005183; EABFB002560; EABFB034527; EABFB004433; EABFB001719; EABFB004184; EABFB034872; EABFB031183; EABFB020618; EABFB011156; EABFB036950
Lipoic acid metabolism	map00785	1	EABFB004393
Folate biosynthesis	map00790	3	EABFB004240; EABFB016900; EABFB010784
Retinol metabolism	map00830	5	EABFB019664; EABFB004065; EABFB011075; EABFB019766; EABFB013010
Porphyrin and chlorophyll metabolism	map00860	20	EABFB022653; EABFB004876; EABFB002848; EABFB005195; EABFB001951; EABFB003540; EABFB011815; EABFB033272; EABFB003360; EABFB005330; EABFB003206; EABFB000499; EABFB004446; EABFB008597; EABFB010786; EABFB000500; EABFB011075; EABFB019766; EABFB013010; EABFB034
Terpenoid backbone biosynthesis	map00900	19	EABFB019917; EABFB017139; EABFB001142; EABFB014944; EABFB012623; EABFB023793; EABFB007093; EABFB006218; EABFB013413; EABFB001143; EABFB003348; EABFB012124; EABFB034692; EABFB033312; EABFB005210; EABFB018430; EABFB002735; EABFB003229; EABFB023414
Indole alkaloid biosynthesis	map00901	1	EABFB034612
Limonene and pinene degradation	map00903	12	EABFB000709; EABFB015941; EABFB036593; EABFB007915; EABFB012726; EABFB004575; EABFB000708; EABFB000707; EABFB007197; EABFB001311; EABFB001312; EABFB008191
Nitrogen metabolism	map00910	23	EABFB002136; EABFB003921; EABFB004026; EABFB029160; EABFB022880; EABFB008996; EABFB027099; EABFB017547; EABFB010350; EABFB001435; EABFB024501; EABFB004157; EABFB006883; EABFB028711; EABFB028168; EABFB003915; EABFB012490; EABFB022998; EABFB003145; EABFB003
Sulfur metabolism	map00920	2	EABFB018804; EABFB017803
Caprolactam degradation	map00930	12	EABFB000709; EABFB003465; EABFB036593; EABFB002005; EABFB012726; EABFB005359; EABFB003471; EABFB000708; EABFB000707; EABFB035171; EABFB008191; EABFB008717
Phenylpropanoid biosynthesis	map00940	8	EABFB032910; EABFB000314; EABFB000316; EABFB017713; EABFB019224; EABFB014324; EABFB017381; EABFB007968
Isoquinoline alkaloid biosynthesis	map00950	8	EABFB012220; EABFB034612; EABFB003835; EABFB003325; EABFB003344; EABFB020677; EABFB008419; EABFB021569
Tropane, piperidine and pyridine alkaloid biosynthesis	map00960	7	EABFB000618; EABFB031662; EABFB036310; EABFB008496; EABFB003114; EABFB017080; EABFB011354
Betalain biosynthesis	map00965	1	EABFB034612
Aminoacyl-tRNA biosynthesis	map00970	74	EABFB029898; EABFB022653; EABFB006307; EABFB010481; EABFB014428; EABFB005130; EABFB036912; EABFB011628; EABFB030039; EABFB004909; EABFB035590; EABFB016613; EABFB024773; EABFB009888; EABFB015628; EABFB019384; EABFB025618; EABFB006341; EABFB016510; EABFB027
Metabolism of xenobiotics by cytochrome P450	map00980	11	EABFB003455; EABFB034764; EABFB027743; EABFB006911; EABFB036516; EABFB035302; EABFB008399; EABFB004065; EABFB011075; EABFB019766; EABFB013010
Insect hormone biosynthesis	map00981	2	EABFB017598; EABFB021336
Drug metabolism - cytochrome P450	map00982	12	EABFB003455; EABFB034764; EABFB027743; EABFB006911; EABFB036516; EABFB035302; EABFB008399; EABFB004065; EABFB011075; EABFB019766; EABFB013010; EABFB021569
Drug metabolism - other enzymes	map00983	36	EABFB000618; EABFB017872; EABFB031662; EABFB012654; EABFB005082; EABFB032491; EABFB036310; EABFB035218; EABFB012895; EABFB008496; EABFB024851; EABFB022430; EABFB003193; EABFB018557; EABFB007432; EABFB022117; EABFB005183; EABFB002123; EABFB012149; EABFB001
Biosynthesis of unsaturated fatty acids	map01040	18	EABFB003008; EABFB004435; EABFB000408; EABFB000709; EABFB004190; EABFB001577; EABFB021787; EABFB036593; EABFB011490; EABFB000406; EABFB012726; EABFB017645; EABFB007738; EABFB000708; EABFB000707; EABFB000407; EABFB008191; EABFB002919
Biosynthesis of phenylpropanoids	map01061	70	EABFB001060; EABFB001033; EABFB000776; EABFB005372; EABFB012220; EABFB032910; EABFB003157; EABFB003876; EABFB019173; EABFB017758; EABFB008229; EABFB003835; EABFB001935; EABFB033115; EABFB016158; EABFB034139; EABFB014385; EABFB005471; EABFB001455; EABFB000
Biosynthesis of terpenoids and steroids	map01062	74	EABFB001033; EABFB000776; EABFB005372; EABFB003157; EABFB003876; EABFB019173; EABFB017758; EABFB001142; EABFB008229; EABFB001935; EABFB033115; EABFB016158; EABFB034139; EABFB014385; EABFB005471; EABFB001455; EABFB012623; EABFB000916; EABFB026595; EABFB000
Biosynthesis of alkaloids derived from shikimate pathway	map01063	64	EABFB001033; EABFB000776; EABFB005372; EABFB003157; EABFB003876; EABFB019173; EABFB017758; EABFB008229; EABFB034612; EABFB001935; EABFB033115; EABFB016158; EABFB034139; EABFB014385; EABFB005471; EABFB001455; EABFB000916; EABFB026595; EABFB000665; EABFB010
Biosynthesis of alkaloids derived from ornithine, lysine and nicotinic acid	map01064	72	EABFB001033; EABFB000776; EABFB003538; EABFB005372; EABFB012220; EABFB003157; EABFB003876; EABFB019173; EABFB017758; EABFB008229; EABFB003835; EABFB001935; EABFB033115; EABFB016158; EABFB034139; EABFB005471; EABFB001455; EABFB000916; EABFB003325; EABFB026
Biosynthesis of alkaloids derived from histidine and purine	map01065	85	EABFB001033; EABFB000776; EABFB005372; EABFB018270; EABFB003157; EABFB003876; EABFB005082; EABFB019173; EABFB017758; EABFB032625; EABFB008229; EABFB031546; EABFB001935; EABFB033115; EABFB016158; EABFB034139; EABFB005471; EABFB001455; EABFB019475; EABFB000
Biosynthesis of alkaloids derived from terpenoid and polyketide	map01066	74	EABFB001033; EABFB000776; EABFB005372; EABFB003157; EABFB003876; EABFB019173; EABFB017758; EABFB001142; EABFB008229; EABFB001935; EABFB033115; EABFB016158; EABFB034139; EABFB014385; EABFB005471; EABFB001455; EABFB012623; EABFB000916; EABFB026595; EABFB000
Biosynthesis of plant hormones	map01070	112	EABFB001033; EABFB000776; EABFB005372; EABFB012220; EABFB003157; EABFB003876; EABFB003008; EABFB000408; EABFB019173; EABFB000709; EABFB003465; EABFB017758; EABFB001142; EABFB008229; EABFB003835; EABFB003695; EABFB001935; EABFB033115; EABFB021787; EABFB016
Metabolic pathways	map01100	801	EABFB005018; EABFB025343; EABFB030995; EABFB017797; EABFB007662; EABFB003775; EABFB017872; EABFB018270; EABFB001845; EABFB003758; EABFB004791; EABFB034373; EABFB008962; EABFB013935; EABFB005547; EABFB020225; EABFB025630; EABFB019037; EABFB000709; EABFB016
Phosphatidylinositol signaling system	map04070	36	EABFB008962; EABFB012884; EABFB010017; EABFB021099; EABFB026121; EABFB003049; EABFB018658; EABFB027040; EABFB017787; EABFB026425; EABFB009611; EABFB029679; EABFB018694; EABFB031696; EABFB026866; EABFB013227; EABFB002084; EABFB015778; EABFB025084; EABFB001
mTOR signaling pathway	map04150	13	EABFB012884; EABFB010017; EABFB012198; EABFB027384; EABFB015778; EABFB024769; EABFB012040; EABFB019179; EABFB012819; EABFB025383; EABFB008192; EABFB003389; EABFB015139
T cell receptor signaling pathway	map04660	28	EABFB015447; EABFB027378; EABFB005369; EABFB005772; EABFB009392; EABFB010660; EABFB007280; EABFB017634; EABFB004134; EABFB028242; EABFB003270; EABFB019933; EABFB015517; EABFB000680; EABFB011628; EABFB020669; EABFB007787; EABFB003629; EABFB010382; EABFB000
