# Supplementary material for: Tissue-Specific Transcriptomics of the Exotic Invasive Insect Pest Emerald Ash Borer (Agrilus planipennis)
Source: PLoS One. 2010 Oct 28;5(10):e13708. doi: 10.1371/journal.pone.0013708 (PMC2965670; doi:10.1371/journal.pone.0013708)
Supplement: Table S5 — Pfam domain search of A. planipennis midgut and fat body sequences. (2.59 MB XLS) [file pone.0013708.s005.xls]

## Sheet: domains
A. planipennis sequence ID	Frame	Accession	E-value	Score	Domain ID	Domain description
EABFB000004	6	PF07648.8	2.7e-07	30.1	Kazal_2	Kazal-type serine protease inhibitor domain
EABFB000005	5	PF07648.8	7.3e-07	28.7	Kazal_2	Kazal-type serine protease inhibitor domain
EABFB000006	6	PF07648.8	3.3e-06	26.6	Kazal_2	Kazal-type serine protease inhibitor domain
EABFB000007	5	PF07648.8	2.7e-07	30.1	Kazal_2	Kazal-type serine protease inhibitor domain
EABFB000008	4	PF07648.8	7.2e-07	28.7	Kazal_2	Kazal-type serine protease inhibitor domain
EABFB000009	5	PF07648.8	7.2e-07	28.7	Kazal_2	Kazal-type serine protease inhibitor domain
EABFB000013	2	PF00304.13	1.1e-09	37.8	Gamma-thionin	Gamma-thionin family
EABFB000014	2	PF00304.13	1.1e-09	37.8	Gamma-thionin	Gamma-thionin family
EABFB000015	2	PF00304.13	1.1e-09	37.8	Gamma-thionin	Gamma-thionin family
EABFB000016	2	PF00304.13	1.1e-09	37.8	Gamma-thionin	Gamma-thionin family
EABFB000017	2	PF00304.13	1.1e-09	37.8	Gamma-thionin	Gamma-thionin family
EABFB000018	2	PF00304.13	1.1e-09	37.8	Gamma-thionin	Gamma-thionin family
EABFB000019	2	PF00304.13	1.1e-09	37.8	Gamma-thionin	Gamma-thionin family
EABFB000020	2	PF00304.13	1.1e-09	37.8	Gamma-thionin	Gamma-thionin family
EABFB000021	2	PF00304.13	8.4e-10	38.2	Gamma-thionin	Gamma-thionin family
EABFB000022	2	PF00304.13	8.4e-10	38.2	Gamma-thionin	Gamma-thionin family
EABFB000023	2	PF00304.13	8.7e-10	38.1	Gamma-thionin	Gamma-thionin family
EABFB000024	2	PF00304.13	8.4e-10	38.2	Gamma-thionin	Gamma-thionin family
EABFB000025	2	PF00304.13	8.4e-10	38.2	Gamma-thionin	Gamma-thionin family
EABFB000026	2	PF00304.13	8.6e-10	38.1	Gamma-thionin	Gamma-thionin family
EABFB000027	2	PF00304.13	8.5e-10	38.1	Gamma-thionin	Gamma-thionin family
EABFB000028	2	PF00304.13	8.4e-10	38.2	Gamma-thionin	Gamma-thionin family
EABFB000029	2	PF00304.13	4.6e-10	39	Gamma-thionin	Gamma-thionin family
EABFB000030	2	PF00304.13	4.6e-10	39	Gamma-thionin	Gamma-thionin family
EABFB000031	1	PF00022.12	2.9e-161	535.8	Actin	Actin
EABFB000032	4	PF00012.13	2e-06	25.6	HSP70	Hsp70 protein
EABFB000033	2	PF10712.2	9.4e-37	126.2	NAD-GH	NAD-specific glutamate dehydrogenase
EABFB000033	5	PF00012.13	3.1e-252	837.5	HSP70	Hsp70 protein
EABFB000033	5	PF06723.6	1.7e-14	52.8	MreB_Mbl	MreB/Mbl protein
EABFB000033	5	PF02491.13	0.00089	18.8	FtsA	Cell division protein FtsA
EABFB000041	4	PF00248.14	1.9e-54	184.1	Aldo_ket_red	Aldo/keto reductase family
EABFB000042	2	PF00248.14	2.6e-24	85.2	Aldo_ket_red	Aldo/keto reductase family
EABFB000043	1	PF07479.7	1.2e-52	177.2	NAD_Gly3P_dh_C	NAD-dependent glycerol-3-phosphate dehydrogenase C-terminus
EABFB000043	1	PF01210.16	3.7e-52	175.9	NAD_Gly3P_dh_N	NAD-dependent glycerol-3-phosphate dehydrogenase N-terminus
EABFB000044	1	PF07479.7	4.2e-52	175.5	NAD_Gly3P_dh_C	NAD-dependent glycerol-3-phosphate dehydrogenase C-terminus
EABFB000044	1	PF01210.16	7.2e-52	174.9	NAD_Gly3P_dh_N	NAD-dependent glycerol-3-phosphate dehydrogenase N-terminus
EABFB000045	1	PF07479.7	1.1e-52	177.4	NAD_Gly3P_dh_C	NAD-dependent glycerol-3-phosphate dehydrogenase C-terminus
EABFB000045	1	PF01210.16	3.4e-52	176	NAD_Gly3P_dh_N	NAD-dependent glycerol-3-phosphate dehydrogenase N-terminus
EABFB000046	1	PF07479.7	4.1e-52	175.5	NAD_Gly3P_dh_C	NAD-dependent glycerol-3-phosphate dehydrogenase C-terminus
EABFB000046	1	PF01210.16	7e-52	175	NAD_Gly3P_dh_N	NAD-dependent glycerol-3-phosphate dehydrogenase N-terminus
EABFB000047	1	PF07479.7	1.2e-52	177.3	NAD_Gly3P_dh_C	NAD-dependent glycerol-3-phosphate dehydrogenase C-terminus
EABFB000047	1	PF01210.16	3.6e-52	175.9	NAD_Gly3P_dh_N	NAD-dependent glycerol-3-phosphate dehydrogenase N-terminus
EABFB000048	1	PF07479.7	1.1e-52	177.4	NAD_Gly3P_dh_C	NAD-dependent glycerol-3-phosphate dehydrogenase C-terminus
EABFB000048	1	PF01210.16	3.3e-52	176	NAD_Gly3P_dh_N	NAD-dependent glycerol-3-phosphate dehydrogenase N-terminus
EABFB000049	1	PF00507.12	1.2e-26	92.1	Oxidored_q4	NADH-ubiquinone/plastoquinone oxidoreductase, chain 3
EABFB000049	5	PF00361.13	5e-64	215.8	Oxidored_q1	NADH-Ubiquinone/plastoquinone (complex I), various chains
EABFB000049	5	PF06455.4	7.8e-29	100.1	NADH5_C	NADH dehydrogenase subunit 5 C-terminus
EABFB000049	5	PF00662.13	2.2e-05	23.5	Oxidored_q1_N	NADH-Ubiquinone oxidoreductase (complex I), chain 5 N-terminus
EABFB000050	4	PF00361.13	2.1e-17	62.9	Oxidored_q1	NADH-Ubiquinone/plastoquinone (complex I), various chains
EABFB000050	5	PF00115.13	1.3e-120	402.7	COX1	Cytochrome C and Quinol oxidase polypeptide I
EABFB000050	5	PF00116.13	8.3e-39	131.8	COX2	Cytochrome C oxidase subunit II, periplasmic domain
EABFB000050	5	PF02790.8	1.1e-19	69.8	COX2_TM	Cytochrome C oxidase subunit II, transmembrane domain
EABFB000051	5	PF00361.13	1.6e-17	63.3	Oxidored_q1	NADH-Ubiquinone/plastoquinone (complex I), various chains
EABFB000051	6	PF00115.13	8.2e-121	403.4	COX1	Cytochrome C and Quinol oxidase polypeptide I
EABFB000052	6	PF00510.11	2.4e-74	249.7	COX3	Cytochrome c oxidase subunit III
EABFB000053	6	PF00119.13	2e-40	138.2	ATP-synt_A	ATP synthase A chain
EABFB000065	6	PF03769.8	7.3e-08	32.3	Attacin_C	Attacin, C-terminal region
EABFB000066	2	PF00248.14	4.2e-10	38.6	Aldo_ket_red	Aldo/keto reductase family
EABFB000066	3	PF00248.14	6.3e-17	61	Aldo_ket_red	Aldo/keto reductase family
EABFB000067	2	PF00248.14	6.3e-10	38	Aldo_ket_red	Aldo/keto reductase family
EABFB000067	3	PF00248.14	1e-16	60.3	Aldo_ket_red	Aldo/keto reductase family
EABFB000068	1	PF00248.14	9.7e-06	24.3	Aldo_ket_red	Aldo/keto reductase family
EABFB000068	3	PF00248.14	2.7e-21	75.3	Aldo_ket_red	Aldo/keto reductase family
EABFB000069	1	PF00248.14	1.3e-05	23.9	Aldo_ket_red	Aldo/keto reductase family
EABFB000069	3	PF00248.14	3.6e-21	74.9	Aldo_ket_red	Aldo/keto reductase family
EABFB000070	2	PF00248.14	4.6e-10	38.4	Aldo_ket_red	Aldo/keto reductase family
EABFB000070	3	PF00248.14	3.1e-18	65.3	Aldo_ket_red	Aldo/keto reductase family
EABFB000071	1	PF00248.14	1e-05	24.2	Aldo_ket_red	Aldo/keto reductase family
EABFB000071	3	PF00248.14	1.3e-22	79.6	Aldo_ket_red	Aldo/keto reductase family
EABFB000072	2	PF00248.14	4.2e-10	38.6	Aldo_ket_red	Aldo/keto reductase family
EABFB000072	3	PF00248.14	1.5e-18	66.3	Aldo_ket_red	Aldo/keto reductase family
EABFB000073	1	PF00248.14	9.7e-06	24.3	Aldo_ket_red	Aldo/keto reductase family
EABFB000073	3	PF00248.14	7.3e-23	80.5	Aldo_ket_red	Aldo/keto reductase family
EABFB000083	4	PF00067.15	2.3e-96	322.8	p450	Cytochrome P450
EABFB000084	5	PF00067.15	2.3e-96	322.8	p450	Cytochrome P450
EABFB000085	4	PF00067.15	2.2e-96	322.8	p450	Cytochrome P450
EABFB000086	5	PF00067.15	2.3e-96	322.8	p450	Cytochrome P450
EABFB000087	4	PF00067.15	2.6e-16	58.8	p450	Cytochrome P450
EABFB000087	5	PF00067.15	2.6e-76	256.7	p450	Cytochrome P450
EABFB000088	4	PF00067.15	2.5e-16	58.9	p450	Cytochrome P450
EABFB000088	5	PF00067.15	2.4e-76	256.8	p450	Cytochrome P450
EABFB000112	2	PF00163.12	6.6e-29	99.8	Ribosomal_S4	Ribosomal protein S4/S9 N-terminal domain
EABFB000112	2	PF01479.18	3.9e-06	25.8	S4	S4 domain
EABFB000113	2	PF00163.12	6.7e-29	99.8	Ribosomal_S4	Ribosomal protein S4/S9 N-terminal domain
EABFB000113	2	PF01479.18	3.9e-06	25.8	S4	S4 domain
EABFB000114	1	PF00163.12	6.2e-29	99.9	Ribosomal_S4	Ribosomal protein S4/S9 N-terminal domain
EABFB000114	1	PF01479.18	3.8e-06	25.9	S4	S4 domain
EABFB000115	1	PF00163.12	6.2e-29	99.9	Ribosomal_S4	Ribosomal protein S4/S9 N-terminal domain
EABFB000115	1	PF01479.18	3.8e-06	25.9	S4	S4 domain
EABFB000116	2	PF00163.12	4.7e-29	100.3	Ribosomal_S4	Ribosomal protein S4/S9 N-terminal domain
EABFB000116	2	PF01479.18	1.1e-12	46.8	S4	S4 domain
EABFB000117	2	PF00163.12	6.6e-29	99.8	Ribosomal_S4	Ribosomal protein S4/S9 N-terminal domain
EABFB000117	2	PF01479.18	3.9e-06	25.8	S4	S4 domain
EABFB000118	2	PF00163.12	6.6e-29	99.8	Ribosomal_S4	Ribosomal protein S4/S9 N-terminal domain
EABFB000118	2	PF01479.18	3.9e-06	25.8	S4	S4 domain
EABFB000119	1	PF00163.12	4.3e-29	100.4	Ribosomal_S4	Ribosomal protein S4/S9 N-terminal domain
EABFB000119	1	PF01479.18	1e-12	46.9	S4	S4 domain
EABFB000120	2	PF00163.12	4.6e-29	100.3	Ribosomal_S4	Ribosomal protein S4/S9 N-terminal domain
EABFB000120	2	PF01479.18	1.1e-12	46.8	S4	S4 domain
EABFB000122	1	PF00079.13	9.3e-115	383.4	Serpin	Serpin (serine protease inhibitor)
EABFB000123	1	PF00079.13	1.3e-116	389.5	Serpin	Serpin (serine protease inhibitor)
EABFB000124	1	PF00079.13	1.7e-115	385.8	Serpin	Serpin (serine protease inhibitor)
EABFB000125	1	PF00079.13	1.7e-117	392.4	Serpin	Serpin (serine protease inhibitor)
EABFB000126	1	PF00079.13	1.5e-113	379.4	Serpin	Serpin (serine protease inhibitor)
EABFB000133	4	PF00183.11	1e-267	888.4	HSP90	Hsp90 protein
EABFB000133	4	PF02518.19	7e-11	41.5	HATPase_c	Histidine kinase-, DNA gyrase B-, and HSP90-like ATPase
EABFB000134	4	PF00183.11	9.5e-268	888.5	HSP90	Hsp90 protein
EABFB000134	4	PF02518.19	2.4e-11	43	HATPase_c	Histidine kinase-, DNA gyrase B-, and HSP90-like ATPase
EABFB000135	6	PF00183.11	1.3e-267	888.1	HSP90	Hsp90 protein
EABFB000135	6	PF02518.19	6.5e-11	41.6	HATPase_c	Histidine kinase-, DNA gyrase B-, and HSP90-like ATPase
EABFB000136	6	PF00183.11	1.2e-267	888.3	HSP90	Hsp90 protein
EABFB000136	6	PF02518.19	2.3e-11	43.1	HATPase_c	Histidine kinase-, DNA gyrase B-, and HSP90-like ATPase
EABFB000137	5	PF00183.11	2.9e-14	52	HSP90	Hsp90 protein
EABFB000137	5	PF02518.19	8.2e-12	44.5	HATPase_c	Histidine kinase-, DNA gyrase B-, and HSP90-like ATPase
EABFB000138	5	PF00183.11	1.3e-14	53.2	HSP90	Hsp90 protein
EABFB000138	5	PF02518.19	2.8e-12	46	HATPase_c	Histidine kinase-, DNA gyrase B-, and HSP90-like ATPase
EABFB000139	5	PF01290.13	1.5e-15	56.2	Thymosin	Thymosin beta-4 family
EABFB000140	5	PF01290.13	6e-14	51	Thymosin	Thymosin beta-4 family
EABFB000141	5	PF01290.13	4.9e-16	57.7	Thymosin	Thymosin beta-4 family
EABFB000142	5	PF01290.13	1.5e-15	56.2	Thymosin	Thymosin beta-4 family
EABFB000143	5	PF01290.13	1.3e-15	56.3	Thymosin	Thymosin beta-4 family
EABFB000144	5	PF01290.13	3.5e-14	51.7	Thymosin	Thymosin beta-4 family
EABFB000145	5	PF01290.13	6e-14	51	Thymosin	Thymosin beta-4 family
EABFB000146	5	PF01290.13	1.3e-15	56.4	Thymosin	Thymosin beta-4 family
EABFB000147	5	PF01290.13	5.9e-16	57.4	Thymosin	Thymosin beta-4 family
EABFB000148	5	PF01290.13	2.7e-14	52.1	Thymosin	Thymosin beta-4 family
EABFB000149	5	PF01290.13	3.5e-14	51.7	Thymosin	Thymosin beta-4 family
EABFB000150	5	PF01290.13	2.7e-14	52.1	Thymosin	Thymosin beta-4 family
EABFB000151	1	PF10607.2	3.2e-27	94	RanBPM_CRA	Ran binding protein in the microtubule-organising centre
EABFB000151	1	PF08513.4	6e-09	35	LisH	LisH
EABFB000152	1	PF10607.2	3.2e-27	94	RanBPM_CRA	Ran binding protein in the microtubule-organising centre
EABFB000152	1	PF08513.4	6e-09	35	LisH	LisH
EABFB000153	1	PF10607.2	9.7e-28	95.7	RanBPM_CRA	Ran binding protein in the microtubule-organising centre
EABFB000153	1	PF08513.4	6e-09	35	LisH	LisH
EABFB000154	1	PF10607.2	9.7e-28	95.7	RanBPM_CRA	Ran binding protein in the microtubule-organising centre
EABFB000154	1	PF08513.4	6e-09	35	LisH	LisH
EABFB000165	6	PF00272.12	3.1e-09	35.8	Cecropin	Cecropin family
EABFB000166	5	PF00272.12	3.1e-09	35.9	Cecropin	Cecropin family
EABFB000167	4	PF00272.12	3.1e-09	35.8	Cecropin	Cecropin family
EABFB000168	6	PF00272.12	6.4e-07	28.5	Cecropin	Cecropin family
EABFB000169	4	PF00272.12	6.4e-07	28.5	Cecropin	Cecropin family
EABFB000172	2	PF00173.21	3.9e-27	93.5	Cyt-b5	Cytochrome b5-like Heme/Steroid binding domain
EABFB000173	2	PF00173.21	3.8e-27	93.5	Cyt-b5	Cytochrome b5-like Heme/Steroid binding domain
EABFB000174	2	PF00173.21	3.5e-27	93.7	Cyt-b5	Cytochrome b5-like Heme/Steroid binding domain
EABFB000175	2	PF00173.21	3.5e-27	93.6	Cyt-b5	Cytochrome b5-like Heme/Steroid binding domain
EABFB000176	1	PF00173.21	3.9e-27	93.5	Cyt-b5	Cytochrome b5-like Heme/Steroid binding domain
EABFB000177	3	PF00173.21	4.2e-27	93.4	Cyt-b5	Cytochrome b5-like Heme/Steroid binding domain
EABFB000178	1	PF00173.21	3.8e-27	93.5	Cyt-b5	Cytochrome b5-like Heme/Steroid binding domain
EABFB000179	3	PF00173.21	3.8e-27	93.5	Cyt-b5	Cytochrome b5-like Heme/Steroid binding domain
EABFB000180	1	PF00173.21	3.4e-27	93.7	Cyt-b5	Cytochrome b5-like Heme/Steroid binding domain
EABFB000181	1	PF00173.21	3.5e-27	93.7	Cyt-b5	Cytochrome b5-like Heme/Steroid binding domain
EABFB000195	5	PF03266.8	3.1e-20	72.2	DUF265	Protein of unknown function, DUF265
EABFB000195	6	PF03266.8	2.2e-21	76	DUF265	Protein of unknown function, DUF265
EABFB000196	5	PF03266.8	2.6e-20	72.4	DUF265	Protein of unknown function, DUF265
EABFB000196	6	PF03266.8	1.2e-23	83.3	DUF265	Protein of unknown function, DUF265
EABFB000197	5	PF03266.8	3.5e-20	72	DUF265	Protein of unknown function, DUF265
EABFB000197	6	PF03266.8	2e-16	59.8	DUF265	Protein of unknown function, DUF265
EABFB000198	5	PF03266.8	3.1e-21	75.5	DUF265	Protein of unknown function, DUF265
EABFB000199	2	PF10151.2	7.6e-25	87	DUF2359	Uncharacterised conserved protein (DUF2359)
EABFB000199	3	PF10151.2	1.2e-18	66.5	DUF2359	Uncharacterised conserved protein (DUF2359)
EABFB000200	2	PF10151.2	2.3e-25	88.7	DUF2359	Uncharacterised conserved protein (DUF2359)
EABFB000200	3	PF10151.2	1.2e-18	66.5	DUF2359	Uncharacterised conserved protein (DUF2359)
EABFB000201	2	PF10151.2	8.3e-07	27.5	DUF2359	Uncharacterised conserved protein (DUF2359)
EABFB000202	2	PF10151.2	2.4e-07	29.3	DUF2359	Uncharacterised conserved protein (DUF2359)
EABFB000205	4	PF01092.12	1.1e-65	218.7	Ribosomal_S6e	Ribosomal protein S6e
EABFB000206	4	PF05739.12	1.5e-06	27.5	SNARE	SNARE domain
EABFB000209	5	PF03807.10	7.7e-09	35.5	F420_oxidored	NADP oxidoreductase coenzyme F420-dependent
EABFB000210	4	PF05739.12	1.4e-06	27.6	SNARE	SNARE domain
EABFB000213	5	PF00651.24	7.3e-23	80.3	BTB	BTB/POZ domain
EABFB000214	5	PF00651.24	6e-23	80.6	BTB	BTB/POZ domain
EABFB000215	4	PF00651.24	6.3e-23	80.5	BTB	BTB/POZ domain
EABFB000216	4	PF00651.24	5e-23	80.9	BTB	BTB/POZ domain
EABFB000225	4	PF00112.16	9.8e-58	195.3	Peptidase_C1	Papain family cysteine protease
EABFB000226	4	PF00112.16	9.1e-58	195.4	Peptidase_C1	Papain family cysteine protease
EABFB000227	4	PF00112.16	8.6e-58	195.4	Peptidase_C1	Papain family cysteine protease
EABFB000228	4	PF00112.16	8.1e-58	195.5	Peptidase_C1	Papain family cysteine protease
EABFB000229	2	PF04758.7	1.7e-30	104.2	Ribosomal_S30	Ribosomal protein S30
EABFB000229	2	PF00240.16	9.6e-07	27.7	ubiquitin	Ubiquitin family
EABFB000230	2	PF04758.7	1.7e-30	104.2	Ribosomal_S30	Ribosomal protein S30
EABFB000230	2	PF00240.16	9.6e-07	27.7	ubiquitin	Ubiquitin family
EABFB000233	5	PF11027.1	8e-26	89.6	DUF2615	Protein of unknown function (DUF2615)
EABFB000234	4	PF11027.1	7.6e-26	89.7	DUF2615	Protein of unknown function (DUF2615)
EABFB000235	5	PF11027.1	7.4e-26	89.7	DUF2615	Protein of unknown function (DUF2615)
EABFB000236	5	PF11027.1	6.8e-26	89.8	DUF2615	Protein of unknown function (DUF2615)
EABFB000237	4	PF11027.1	7e-26	89.8	DUF2615	Protein of unknown function (DUF2615)
EABFB000238	4	PF11027.1	6.5e-26	89.9	DUF2615	Protein of unknown function (DUF2615)
EABFB000243	6	PF04923.5	4.5e-46	154.6	Ninjurin	Ninjurin
EABFB000244	6	PF04923.5	5e-46	154.4	Ninjurin	Ninjurin
EABFB000245	6	PF04923.5	2.4e-45	152.3	Ninjurin	Ninjurin
EABFB000246	6	PF04923.5	2.5e-45	152.2	Ninjurin	Ninjurin
EABFB000247	1	PF03348.8	1.5e-29	102.6	Serinc	Serine incorporator (Serinc)
EABFB000247	2	PF03348.8	1e-129	432.7	Serinc	Serine incorporator (Serinc)
EABFB000248	1	PF03348.8	1.5e-29	102.6	Serinc	Serine incorporator (Serinc)
EABFB000248	2	PF03348.8	2e-128	428.5	Serinc	Serine incorporator (Serinc)
EABFB000249	1	PF03348.8	1.5e-29	102.7	Serinc	Serine incorporator (Serinc)
EABFB000249	2	PF03348.8	5.8e-128	426.9	Serinc	Serine incorporator (Serinc)
EABFB000250	5	PF00011.14	3.6e-28	97	HSP20	Hsp20/alpha crystallin family
EABFB000251	4	PF00011.14	3.6e-28	97	HSP20	Hsp20/alpha crystallin family
EABFB000252	6	PF00011.14	3.7e-28	97	HSP20	Hsp20/alpha crystallin family
EABFB000253	5	PF00011.14	3.4e-28	97.1	HSP20	Hsp20/alpha crystallin family
EABFB000254	5	PF00011.14	3.1e-28	97.2	HSP20	Hsp20/alpha crystallin family
EABFB000255	6	PF00011.14	3.4e-28	97.1	HSP20	Hsp20/alpha crystallin family
EABFB000256	6	PF00011.14	3.1e-28	97.2	HSP20	Hsp20/alpha crystallin family
EABFB000257	2	PF00704.21	9.2e-79	265	Glyco_hydro_18	Glycosyl hydrolases family 18
EABFB000258	2	PF00704.21	6.6e-79	265.5	Glyco_hydro_18	Glycosyl hydrolases family 18
EABFB000259	2	PF00704.21	9e-79	265	Glyco_hydro_18	Glycosyl hydrolases family 18
EABFB000260	2	PF00191.13	5.7e-25	86.7	Annexin	Annexin
EABFB000261	3	PF00191.13	5.8e-25	86.6	Annexin	Annexin
EABFB000262	2	PF00191.13	2.3e-23	81.5	Annexin	Annexin
EABFB000263	3	PF00191.13	2.4e-23	81.5	Annexin	Annexin
EABFB000270	1	PF11931.1	2.3e-66	222.7	DUF3449	Domain of unknown function (DUF3449)
EABFB000270	4	PF06936.4	1.2e-08	34.3	Selenoprotein_S	Selenoprotein S (SelS)
EABFB000271	1	PF11931.1	2.4e-12	46.5	DUF3449	Domain of unknown function (DUF3449)
EABFB000271	4	PF06936.4	9.8e-09	34.7	Selenoprotein_S	Selenoprotein S (SelS)
EABFB000272	1	PF11931.1	4.8e-52	176	DUF3449	Domain of unknown function (DUF3449)
EABFB000272	5	PF06936.4	8.3e-09	34.9	Selenoprotein_S	Selenoprotein S (SelS)
EABFB000273	5	PF06936.4	6.2e-09	35.3	Selenoprotein_S	Selenoprotein S (SelS)
EABFB000274	3	PF07648.8	4.1e-06	26.3	Kazal_2	Kazal-type serine protease inhibitor domain
EABFB000275	2	PF07648.8	4e-06	26.3	Kazal_2	Kazal-type serine protease inhibitor domain
EABFB000276	2	PF07648.8	4.1e-06	26.3	Kazal_2	Kazal-type serine protease inhibitor domain
EABFB000279	5	PF01026.14	4.5e-31	107.6	TatD_DNase	TatD related DNase
EABFB000280	1	PF00992.13	2.7e-34	117.7	Troponin	Troponin
EABFB000281	1	PF00992.13	7.6e-37	126	Troponin	Troponin
EABFB000282	4	PF00428.12	6.6e-25	87	Ribosomal_60s	60s Acidic ribosomal protein
EABFB000283	4	PF00428.12	7.7e-25	86.8	Ribosomal_60s	60s Acidic ribosomal protein
EABFB000284	4	PF00428.12	6.3e-25	87	Ribosomal_60s	60s Acidic ribosomal protein
EABFB000285	6	PF00261.13	3.7e-79	264.8	Tropomyosin	Tropomyosin
EABFB000286	6	PF00261.13	1.9e-80	269	Tropomyosin	Tropomyosin
EABFB000287	6	PF00261.13	6.8e-95	316.3	Tropomyosin	Tropomyosin
EABFB000288	6	PF00261.13	1.6e-93	311.9	Tropomyosin	Tropomyosin
EABFB000289	5	PF00631.15	2e-18	65.5	G-gamma	GGL domain
EABFB000290	5	PF00631.15	2e-18	65.5	G-gamma	GGL domain
EABFB000291	5	PF00631.15	8.2e-19	66.8	G-gamma	GGL domain
EABFB000292	1	PF00067.15	2.9e-17	62	p450	Cytochrome P450
EABFB000293	1	PF00067.15	3.9e-17	61.6	p450	Cytochrome P450
EABFB000294	1	PF00067.15	1.5e-84	283.8	p450	Cytochrome P450
EABFB000295	1	PF01359.11	1.5e-28	98	Transposase_1	Transposase
EABFB000296	1	PF01359.11	1.6e-30	104.3	Transposase_1	Transposase
EABFB000297	1	PF01359.11	1.7e-24	85	Transposase_1	Transposase
EABFB000298	1	PF01359.11	2e-22	78.4	Transposase_1	Transposase
EABFB000299	3	PF07074.5	3.2e-88	293.3	TRAP-gamma	Translocon-associated protein, gamma subunit (TRAP-gamma)
EABFB000300	2	PF07074.5	1.9e-88	294	TRAP-gamma	Translocon-associated protein, gamma subunit (TRAP-gamma)
EABFB000301	1	PF07074.5	2.8e-88	293.5	TRAP-gamma	Translocon-associated protein, gamma subunit (TRAP-gamma)
EABFB000306	4	PF10152.2	6.9e-12	45.5	DUF2360	Predicted coiled-coil domain-containing protein (DUF2360)
EABFB000306	5	PF10152.2	1.1e-11	44.9	DUF2360	Predicted coiled-coil domain-containing protein (DUF2360)
EABFB000307	4	PF10152.2	3.2e-28	98.5	DUF2360	Predicted coiled-coil domain-containing protein (DUF2360)
EABFB000309	3	PF00011.14	4e-25	87.2	HSP20	Hsp20/alpha crystallin family
EABFB000310	5	PF00179.19	4e-36	123.1	UQ_con	Ubiquitin-conjugating enzyme
EABFB000311	5	PF00179.19	3.7e-36	123.2	UQ_con	Ubiquitin-conjugating enzyme
EABFB000312	6	PF00179.19	4.4e-36	123	UQ_con	Ubiquitin-conjugating enzyme
EABFB000313	6	PF00179.19	4.1e-36	123.1	UQ_con	Ubiquitin-conjugating enzyme
EABFB000314	6	PF00080.13	7.4e-50	168.5	Sod_Cu	Copper/zinc superoxide dismutase (SODC)
EABFB000314	6	PF03454.8	1.7e-09	37.2	MoeA_C	MoeA C-terminal region (domain IV)
EABFB000315	6	PF00994.17	5.4e-28	96.8	MoCF_biosynth	Probable molybdopterin binding domain
EABFB000315	6	PF03453.10	1.7e-12	46.6	MoeA_N	MoeA N-terminal region (domain I and II)
EABFB000315	6	PF03454.8	1.3e-10	40.8	MoeA_C	MoeA C-terminal region (domain IV)
EABFB000316	6	PF00080.13	2.6e-50	169.9	Sod_Cu	Copper/zinc superoxide dismutase (SODC)
EABFB000317	1	PF01974.10	8.8e-18	63.5	tRNA_int_endo	tRNA intron endonuclease, catalytic C-terminal domain
EABFB000317	4	PF01016.12	2.4e-17	62.1	Ribosomal_L27	Ribosomal L27 protein
EABFB000318	3	PF01974.10	8.1e-18	63.6	tRNA_int_endo	tRNA intron endonuclease, catalytic C-terminal domain
EABFB000318	6	PF01016.12	2.2e-17	62.2	Ribosomal_L27	Ribosomal L27 protein
EABFB000319	1	PF01974.10	6.2e-06	25.5	tRNA_int_endo	tRNA intron endonuclease, catalytic C-terminal domain
EABFB000319	5	PF01016.12	2.3e-17	62.2	Ribosomal_L27	Ribosomal L27 protein
EABFB000320	3	PF01974.10	5.8e-06	25.6	tRNA_int_endo	tRNA intron endonuclease, catalytic C-terminal domain
EABFB000320	4	PF01016.12	2.1e-17	62.3	Ribosomal_L27	Ribosomal L27 protein
EABFB000325	6	PF01667.10	1.3e-26	91.5	Ribosomal_S27e	Ribosomal protein S27
EABFB000326	6	PF00011.14	1.1e-28	98.7	HSP20	Hsp20/alpha crystallin family
EABFB000327	6	PF00011.14	1.1e-28	98.7	HSP20	Hsp20/alpha crystallin family
EABFB000328	6	PF00011.14	1.1e-28	98.7	HSP20	Hsp20/alpha crystallin family
EABFB000329	6	PF00011.14	1.1e-28	98.7	HSP20	Hsp20/alpha crystallin family
EABFB000330	2	PF01251.11	1.3e-84	282	Ribosomal_S7e	Ribosomal protein S7e
EABFB000331	2	PF01251.11	1.4e-84	281.9	Ribosomal_S7e	Ribosomal protein S7e
EABFB000332	2	PF01251.11	4.8e-85	283.4	Ribosomal_S7e	Ribosomal protein S7e
EABFB000333	1	PF07648.8	1.1e-10	40.9	Kazal_2	Kazal-type serine protease inhibitor domain
EABFB000333	1	PF00050.14	1.5e-08	34.1	Kazal_1	Kazal-type serine protease inhibitor domain
EABFB000334	1	PF07648.8	8.7e-11	41.2	Kazal_2	Kazal-type serine protease inhibitor domain
EABFB000334	1	PF00050.14	1.2e-08	34.5	Kazal_1	Kazal-type serine protease inhibitor domain
EABFB000335	1	PF07648.8	1.1e-10	40.9	Kazal_2	Kazal-type serine protease inhibitor domain
EABFB000335	1	PF00050.14	1.5e-08	34.1	Kazal_1	Kazal-type serine protease inhibitor domain
EABFB000336	6	PF00248.14	1e-61	207.9	Aldo_ket_red	Aldo/keto reductase family
EABFB000337	6	PF00248.14	1e-61	208	Aldo_ket_red	Aldo/keto reductase family
EABFB000338	4	PF00248.14	8.9e-62	208.1	Aldo_ket_red	Aldo/keto reductase family
EABFB000339	4	PF00248.14	8.6e-62	208.2	Aldo_ket_red	Aldo/keto reductase family
EABFB000340	5	PF00061.16	3.4e-14	52.7	Lipocalin	Lipocalin / cytosolic fatty-acid binding protein family
EABFB000341	5	PF00061.16	6.4e-15	55	Lipocalin	Lipocalin / cytosolic fatty-acid binding protein family
EABFB000342	5	PF00061.16	3.4e-14	52.7	Lipocalin	Lipocalin / cytosolic fatty-acid binding protein family
EABFB000343	5	PF00343.13	0	1175.4	Phosphorylase	Carbohydrate phosphorylase
EABFB000344	4	PF00343.13	5e-146	487.1	Phosphorylase	Carbohydrate phosphorylase
EABFB000344	5	PF00343.13	1.4e-82	277.4	Phosphorylase	Carbohydrate phosphorylase
EABFB000345	6	PF11901.1	2.7e-44	149.3	DUF3421	Protein of unknown function (DUF3421)
EABFB000346	5	PF11901.1	2.7e-44	149.3	DUF3421	Protein of unknown function (DUF3421)
EABFB000347	6	PF11901.1	1.5e-44	150.2	DUF3421	Protein of unknown function (DUF3421)
EABFB000348	5	PF11901.1	1.5e-44	150.2	DUF3421	Protein of unknown function (DUF3421)
EABFB000354	4	PF00687.14	2.8e-37	127.7	Ribosomal_L1	Ribosomal protein L1p/L10e family
EABFB000355	4	PF00687.14	6e-50	169.1	Ribosomal_L1	Ribosomal protein L1p/L10e family
EABFB000356	6	PF00687.14	2.8e-37	127.7	Ribosomal_L1	Ribosomal protein L1p/L10e family
EABFB000357	4	PF00687.14	2e-37	128.2	Ribosomal_L1	Ribosomal protein L1p/L10e family
EABFB000358	6	PF00687.14	5.9e-50	169.2	Ribosomal_L1	Ribosomal protein L1p/L10e family
EABFB000359	4	PF00687.14	1.9e-49	167.5	Ribosomal_L1	Ribosomal protein L1p/L10e family
EABFB000362	1	PF00076.15	3.1e-11	42.4	RRM_1	RNA recognition motif. (a.k.a. RRM, RBD, or RNP domain)
EABFB000362	2	PF00076.15	1e-23	82.4	RRM_1	RNA recognition motif. (a.k.a. RRM, RBD, or RNP domain)
EABFB000362	2	PF00658.11	1e-33	114.4	PABP	Poly-adenylate binding protein, unique domain
EABFB000363	1	PF00076.15	3e-11	42.4	RRM_1	RNA recognition motif. (a.k.a. RRM, RBD, or RNP domain)
EABFB000363	2	PF00076.15	1e-23	82.4	RRM_1	RNA recognition motif. (a.k.a. RRM, RBD, or RNP domain)
EABFB000363	2	PF00658.11	1e-33	114.5	PABP	Poly-adenylate binding protein, unique domain
EABFB000366	2	PF00335.13	1.5e-46	158.1	Tetraspannin	Tetraspanin family
EABFB000367	2	PF00335.13	1.5e-46	158.1	Tetraspannin	Tetraspanin family
EABFB000368	1	PF00097.18	7.3e-09	35	zf-C3HC4	Zinc finger, C3HC4 type (RING finger)
EABFB000371	5	PF00056.16	2.4e-46	156.6	Ldh_1_N	lactate/malate dehydrogenase, NAD binding domain
EABFB000371	5	PF02866.11	3.2e-30	104.8	Ldh_1_C	lactate/malate dehydrogenase, alpha/beta C-terminal domain
EABFB000372	5	PF00056.16	2.4e-46	156.6	Ldh_1_N	lactate/malate dehydrogenase, NAD binding domain
EABFB000372	5	PF02866.11	7.3e-27	93.8	Ldh_1_C	lactate/malate dehydrogenase, alpha/beta C-terminal domain
EABFB000378	5	PF02453.10	4.8e-49	165.8	Reticulon	Reticulon
EABFB000379	5	PF02453.10	2.6e-49	166.6	Reticulon	Reticulon
EABFB000380	6	PF01329.12	3.1e-22	77.8	Pterin_4a	Pterin 4 alpha carbinolamine dehydratase
EABFB000381	6	PF01329.12	7.1e-32	108.7	Pterin_4a	Pterin 4 alpha carbinolamine dehydratase
EABFB000382	5	PF03036.9	1.9e-58	197.8	Perilipin	Perilipin family
EABFB000383	5	PF03036.9	1.1e-60	205.2	Perilipin	Perilipin family
EABFB000384	3	PF10176.2	1.4e-17	63.5	DUF2370	Protein of unknown function (DUF2370)
EABFB000385	3	PF10176.2	1.3e-17	63.6	DUF2370	Protein of unknown function (DUF2370)
EABFB000386	1	PF06916.6	2.9e-26	91.2	DUF1279	Protein of unknown function (DUF1279)
EABFB000387	1	PF06916.6	2.6e-26	91.4	DUF1279	Protein of unknown function (DUF1279)
EABFB000388	4	PF06916.6	1.4e-26	92.3	DUF1279	Protein of unknown function (DUF1279)
EABFB000389	5	PF01734.15	2.2e-12	47	Patatin	Patatin-like phospholipase
EABFB000390	4	PF01734.15	1.3e-12	47.7	Patatin	Patatin-like phospholipase
EABFB000391	6	PF01734.15	6.8e-13	48.6	Patatin	Patatin-like phospholipase
EABFB000393	1	PF01545.14	1.5e-29	102.6	Cation_efflux	Cation efflux family
EABFB000394	1	PF01545.14	1e-68	231.1	Cation_efflux	Cation efflux family
EABFB000399	4	PF07258.7	4.6e-23	81.3	HCaRG	HCaRG protein
EABFB000400	4	PF07258.7	3.3e-14	52.5	HCaRG	HCaRG protein
EABFB000401	2	PF01187.11	1.4e-34	118.2	MIF	Macrophage migration inhibitory factor (MIF)
EABFB000402	2	PF01187.11	9.3e-35	118.8	MIF	Macrophage migration inhibitory factor (MIF)
EABFB000403	1	PF00125.17	5e-22	77.5	Histone	Core histone H2A/H2B/H3/H4
EABFB000404	1	PF00125.17	4.1e-10	39.3	Histone	Core histone H2A/H2B/H3/H4
EABFB000405	1	PF00125.17	5e-22	77.5	Histone	Core histone H2A/H2B/H3/H4
EABFB000406	2	PF00108.16	4.7e-79	264.7	Thiolase_N	Thiolase, N-terminal domain
EABFB000406	2	PF02803.11	1.3e-49	166.3	Thiolase_C	Thiolase, C-terminal domain
EABFB000407	2	PF00108.16	7.7e-27	93.6	Thiolase_N	Thiolase, N-terminal domain
EABFB000408	2	PF00108.16	3.6e-26	91.4	Thiolase_N	Thiolase, N-terminal domain
EABFB000409	4	PF02136.13	3.3e-16	59.4	NTF2	Nuclear transport factor 2 (NTF2) domain
EABFB000410	5	PF02109.9	7.6e-51	170.6	DAD	DAD family
EABFB000413	3	PF00241.13	1.5e-42	144.1	Cofilin_ADF	Cofilin/tropomyosin-type actin-binding protein
EABFB000415	3	PF00241.13	2.2e-42	143.6	Cofilin_ADF	Cofilin/tropomyosin-type actin-binding protein
EABFB000416	1	PF00106.18	2.4e-29	102	adh_short	short chain dehydrogenase
EABFB000416	1	PF08659.3	8.8e-11	41.4	KR	KR domain
EABFB000417	1	PF00106.18	2.1e-08	33.9	adh_short	short chain dehydrogenase
EABFB000417	3	PF00106.18	6.5e-13	48.6	adh_short	short chain dehydrogenase
EABFB000418	4	PF01248.19	4.8e-18	64.1	Ribosomal_L7Ae	Ribosomal protein L7Ae/L30e/S12e/Gadd45 family
EABFB000419	3	PF03371.8	6.2e-66	220.9	PRP38	PRP38 family
EABFB000420	5	PF00400.25	2.8e-11	42.5	WD40	WD domain, G-beta repeat
EABFB000421	4	PF00400.25	2.3e-11	42.8	WD40	WD domain, G-beta repeat
EABFB000422	5	PF00400.25	5.3e-11	41.6	WD40	WD domain, G-beta repeat
EABFB000425	5	PF00596.14	6.1e-30	103.9	Aldolase_II	Class II Aldolase and Adducin N-terminal domain
EABFB000426	4	PF00596.14	9.7e-39	132.6	Aldolase_II	Class II Aldolase and Adducin N-terminal domain
EABFB000427	5	PF00550.18	2.2e-09	37.1	PP-binding	Phosphopantetheine attachment site
EABFB000428	5	PF00550.18	6.7e-10	38.7	PP-binding	Phosphopantetheine attachment site
EABFB000429	1	PF03155.8	6.6e-33	113.9	Alg6_Alg8	ALG6, ALG8 glycosyltransferase family
EABFB000430	4	PF03155.8	9.3e-33	113.4	Alg6_Alg8	ALG6, ALG8 glycosyltransferase family
EABFB000430	6	PF03155.8	1.4e-08	33.7	Alg6_Alg8	ALG6, ALG8 glycosyltransferase family
EABFB000431	1	PF03155.8	1.1e-12	47.2	Alg6_Alg8	ALG6, ALG8 glycosyltransferase family
EABFB000431	2	PF03155.8	2.2e-08	33	Alg6_Alg8	ALG6, ALG8 glycosyltransferase family
EABFB000432	2	PF00011.14	3.6e-26	90.6	HSP20	Hsp20/alpha crystallin family
EABFB000433	2	PF00011.14	3.8e-26	90.6	HSP20	Hsp20/alpha crystallin family
EABFB000434	3	PF00626.15	2.2e-15	55.7	Gelsolin	Gelsolin repeat
EABFB000435	3	PF00626.15	2.2e-15	55.7	Gelsolin	Gelsolin repeat
EABFB000436	5	PF08712.4	3.6e-30	103.1	Nfu_N	Scaffold protein Nfu/NifU N terminal
EABFB000437	5	PF08712.4	3.9e-30	102.9	Nfu_N	Scaffold protein Nfu/NifU N terminal
EABFB000438	5	PF08712.4	3.4e-30	103.2	Nfu_N	Scaffold protein Nfu/NifU N terminal
EABFB000440	2	PF00240.16	1.9e-34	116.4	ubiquitin	Ubiquitin family
EABFB000440	2	PF11976.1	1.4e-19	69.2	Rad60-SLD	Ubiquitin-2 like Rad60 SUMO-like
EABFB000440	2	PF11470.1	0.12	12	TUG	GLUT4 regulating protein TUG
EABFB000440	2	PF11069.1	1.4	8.6	DUF2870	Protein of unknown function (DUF2870)
EABFB000441	1	PF02935.9	6.6e-18	63.9	COX7C	Cytochrome c oxidase subunit VIIc
EABFB000442	2	PF02935.9	5.2e-08	32.2	COX7C	Cytochrome c oxidase subunit VIIc
EABFB000442	3	PF02935.9	5.7e-13	48.1	COX7C	Cytochrome c oxidase subunit VIIc
EABFB000443	2	PF02935.9	3.4e-08	32.8	COX7C	Cytochrome c oxidase subunit VIIc
EABFB000443	3	PF02935.9	3.7e-13	48.7	COX7C	Cytochrome c oxidase subunit VIIc
EABFB000444	1	PF02935.9	3.3e-18	64.9	COX7C	Cytochrome c oxidase subunit VIIc
EABFB000445	6	PF00271.24	1.9e-10	40.1	Helicase_C	Helicase conserved C-terminal domain
EABFB000446	6	PF00271.24	1e-26	92.2	Helicase_C	Helicase conserved C-terminal domain
EABFB000447	5	PF00271.24	6.9e-10	38.3	Helicase_C	Helicase conserved C-terminal domain
EABFB000448	4	PF05375.6	2.2e-08	33.1	Pacifastin_I	Pacifastin inhibitor (LCMII)
EABFB000449	4	PF05375.6	1.8e-08	33.4	Pacifastin_I	Pacifastin inhibitor (LCMII)
EABFB000451	1	PF03311.7	1.8e-23	82.6	Cornichon	Cornichon protein
EABFB000451	3	PF03311.7	1.5e-13	50.5	Cornichon	Cornichon protein
EABFB000452	1	PF03311.7	1e-23	83.4	Cornichon	Cornichon protein
EABFB000452	3	PF03311.7	8.8e-14	51.3	Cornichon	Cornichon protein
EABFB000453	6	PF00900.13	1.3e-33	114.1	Ribosomal_S4e	Ribosomal family S4e
EABFB000453	6	PF08071.5	4.5e-21	74	RS4NT	RS4NT (NUC023) domain
EABFB000453	6	PF01479.18	3.8e-10	38.7	S4	S4 domain
EABFB000453	6	PF00467.22	7e-06	25	KOW	KOW motif
EABFB000454	6	PF00900.13	1.2e-33	114.2	Ribosomal_S4e	Ribosomal family S4e
EABFB000454	6	PF08071.5	4.3e-21	74.1	RS4NT	RS4NT (NUC023) domain
EABFB000454	6	PF01479.18	3.5e-10	38.8	S4	S4 domain
EABFB000454	6	PF00467.22	6.6e-06	25.1	KOW	KOW motif
EABFB000458	1	PF00071.15	2.3e-06	26.8	Ras	Ras family
EABFB000458	3	PF00071.15	4.4e-33	113.6	Ras	Ras family
EABFB000458	3	PF08477.6	3.8e-06	27	Miro	Miro-like protein
EABFB000459	3	PF00067.15	4.4e-97	325.1	p450	Cytochrome P450
EABFB000460	3	PF00067.15	3.6e-97	325.4	p450	Cytochrome P450
EABFB000461	3	PF00067.15	4.1e-97	325.2	p450	Cytochrome P450
EABFB000462	3	PF00067.15	4e-97	325.3	p450	Cytochrome P450
EABFB000465	3	PF00079.13	1.5e-68	231.4	Serpin	Serpin (serine protease inhibitor)
EABFB000466	1	PF00079.13	6.7e-20	71.3	Serpin	Serpin (serine protease inhibitor)
EABFB000466	3	PF00079.13	3e-43	148.1	Serpin	Serpin (serine protease inhibitor)
EABFB000467	3	PF00079.13	2.4e-68	230.7	Serpin	Serpin (serine protease inhibitor)
EABFB000468	3	PF00370.14	4.4e-09	35.7	FGGY_N	FGGY family of carbohydrate kinases, N-terminal domain
EABFB000468	3	PF02782.9	1.1e-06	28.1	FGGY_C	FGGY family of carbohydrate kinases, C-terminal domain
EABFB000469	4	PF05793.5	4e-09	35	TFIIF_alpha	Transcription initiation factor IIF, alpha subunit (TFIIF-alpha)
EABFB000471	5	PF07780.5	1.6e-51	174.5	Spb1_C	Spb1 C-terminal domain
EABFB000471	5	PF02520.10	1.2e-05	24.7	DUF148	Domain of unknown function DUF148
EABFB000471	6	PF07780.5	3e-07	29.8	Spb1_C	Spb1 C-terminal domain
EABFB000472	2	PF05375.6	1.2e-12	46.8	Pacifastin_I	Pacifastin inhibitor (LCMII)
EABFB000473	2	PF05375.6	1.6e-12	46.3	Pacifastin_I	Pacifastin inhibitor (LCMII)
EABFB000474	2	PF05375.6	1.1e-12	46.8	Pacifastin_I	Pacifastin inhibitor (LCMII)
EABFB000478	5	PF06246.5	4.1e-09	35.9	Isy1	Isy1-like splicing family
EABFB000480	6	PF06246.5	2.2e-09	36.8	Isy1	Isy1-like splicing family
EABFB000481	4	PF00464.12	2.9e-08	32.1	SHMT	Serine hydroxymethyltransferase
EABFB000481	5	PF00464.12	2.6e-06	25.7	SHMT	Serine hydroxymethyltransferase
EABFB000482	3	PF04190.6	8.1e-60	202.2	DUF410	Protein of unknown function (DUF410)
EABFB000483	3	PF04190.6	1.4e-57	194.9	DUF410	Protein of unknown function (DUF410)
EABFB000483	5	PF00464.12	5.2e-08	31.3	SHMT	Serine hydroxymethyltransferase
EABFB000483	6	PF00464.12	4.4e-06	24.9	SHMT	Serine hydroxymethyltransferase
EABFB000486	3	PF04588.6	4e-25	87	HIG_1_N	Hypoxia induced protein conserved region
EABFB000487	3	PF04588.6	3.5e-25	87.1	HIG_1_N	Hypoxia induced protein conserved region
EABFB000488	2	PF11410.1	7e-15	54.5	Antifungal_pept	Antifungal peptide
EABFB000489	3	PF11410.1	6.1e-15	54.7	Antifungal_pept	Antifungal peptide
EABFB000490	2	PF11410.1	6.8e-15	54.5	Antifungal_pept	Antifungal peptide
EABFB000491	4	PF00210.17	2.4e-22	78.9	Ferritin	Ferritin-like domain
EABFB000492	5	PF00210.17	2.4e-22	78.9	Ferritin	Ferritin-like domain
EABFB000493	4	PF00210.17	2e-22	79.2	Ferritin	Ferritin-like domain
EABFB000496	4	PF00181.16	4.6e-17	61.4	Ribosomal_L2	Ribosomal Proteins L2, RNA binding domain
EABFB000496	4	PF03947.11	3.3e-09	36.3	Ribosomal_L2_C	Ribosomal Proteins L2, C-terminal domain
EABFB000496	5	PF03947.11	2.1e-25	88.7	Ribosomal_L2_C	Ribosomal Proteins L2, C-terminal domain
EABFB000497	4	PF03947.11	1.7e-25	89	Ribosomal_L2_C	Ribosomal Proteins L2, C-terminal domain
EABFB000497	6	PF00181.16	3.8e-17	61.7	Ribosomal_L2	Ribosomal Proteins L2, RNA binding domain
EABFB000497	6	PF03947.11	2.6e-09	36.6	Ribosomal_L2_C	Ribosomal Proteins L2, C-terminal domain
EABFB000498	4	PF00181.16	4e-17	61.6	Ribosomal_L2	Ribosomal Proteins L2, RNA binding domain
EABFB000498	4	PF03947.11	2.7e-09	36.6	Ribosomal_L2_C	Ribosomal Proteins L2, C-terminal domain
EABFB000498	5	PF03947.11	1.8e-25	88.9	Ribosomal_L2_C	Ribosomal Proteins L2, C-terminal domain
EABFB000499	5	PF05368.6	5e-09	35.4	NmrA	NmrA-like family
EABFB000500	6	PF05368.6	4.2e-09	35.6	NmrA	NmrA-like family
EABFB000501	4	PF03723.7	4.9e-74	248.3	Hemocyanin_C	Hemocyanin, ig-like domain
EABFB000501	4	PF00372.12	1.2e-70	237.6	Hemocyanin_M	Hemocyanin, copper containing domain
EABFB000501	4	PF03722.7	2e-41	140.7	Hemocyanin_N	Hemocyanin, all-alpha domain
EABFB000502	5	PF03723.7	4.8e-74	248.3	Hemocyanin_C	Hemocyanin, ig-like domain
EABFB000502	5	PF00372.12	1.2e-70	237.6	Hemocyanin_M	Hemocyanin, copper containing domain
EABFB000502	5	PF03722.7	1.9e-41	140.8	Hemocyanin_N	Hemocyanin, all-alpha domain
EABFB000503	4	PF03723.7	4.8e-74	248.3	Hemocyanin_C	Hemocyanin, ig-like domain
EABFB000503	4	PF00372.12	1.2e-70	237.6	Hemocyanin_M	Hemocyanin, copper containing domain
EABFB000503	4	PF03722.7	1.9e-41	140.8	Hemocyanin_N	Hemocyanin, all-alpha domain
EABFB000509	6	PF00153.20	5.6e-25	86.5	Mito_carr	Mitochondrial carrier protein
EABFB000514	2	PF00828.12	8.2e-38	129.3	Ribosomal_L18e	Ribosomal protein L18e/L15
EABFB000515	6	PF07165.4	1.3e-05	24.2	DUF1397	Protein of unknown function (DUF1397)
EABFB000516	6	PF07165.4	1.2e-05	24.2	DUF1397	Protein of unknown function (DUF1397)
EABFB000517	6	PF07165.4	1.2e-05	24.2	DUF1397	Protein of unknown function (DUF1397)
EABFB000518	5	PF00412.15	1.7e-19	69.3	LIM	LIM domain
EABFB000519	4	PF00412.15	1.6e-19	69.3	LIM	LIM domain
EABFB000520	3	PF01275.12	7.4e-26	90.6	Myelin_PLP	Myelin proteolipid protein (PLP or lipophilin)
EABFB000521	3	PF01275.12	6.3e-26	90.8	Myelin_PLP	Myelin proteolipid protein (PLP or lipophilin)
EABFB000522	1	PF03188.9	1.4e-05	24.6	Cytochrom_B561	Eukaryotic cytochrome b561
EABFB000522	3	PF03188.9	4.7e-35	120	Cytochrom_B561	Eukaryotic cytochrome b561
EABFB000523	1	PF03188.9	1.2e-05	24.8	Cytochrom_B561	Eukaryotic cytochrome b561
EABFB000523	3	PF03188.9	3.8e-35	120.3	Cytochrom_B561	Eukaryotic cytochrome b561
EABFB000526	4	PF00106.18	5.8e-12	45.5	adh_short	short chain dehydrogenase
EABFB000526	6	PF00106.18	1.8e-08	34.1	adh_short	short chain dehydrogenase
EABFB000527	5	PF00106.18	1.8e-08	34.1	adh_short	short chain dehydrogenase
EABFB000527	6	PF00106.18	5.6e-12	45.5	adh_short	short chain dehydrogenase
EABFB000528	4	PF00106.18	5.7e-12	45.5	adh_short	short chain dehydrogenase
EABFB000528	6	PF00106.18	1.8e-08	34.1	adh_short	short chain dehydrogenase
EABFB000530	5	PF00156.20	1.2e-06	27.9	Pribosyltran	Phosphoribosyl transferase domain
EABFB000531	1	PF00036.25	2.5e-05	22.9	efhand	EF hand
EABFB000532	2	PF00036.25	2e-05	23.2	efhand	EF hand
EABFB000532	2	PF10591.2	1.9e-05	24.3	SPARC_Ca_bdg	Secreted protein acidic and rich in cysteine Ca binding region
EABFB000533	1	PF00036.25	2.1e-05	23.1	efhand	EF hand
EABFB000533	1	PF10591.2	2.3e-05	24	SPARC_Ca_bdg	Secreted protein acidic and rich in cysteine Ca binding region
EABFB000534	2	PF00274.12	7.8e-143	474.7	Glycolytic	Fructose-bisphosphate aldolase class-I
EABFB000535	1	PF00274.12	6.6e-143	474.9	Glycolytic	Fructose-bisphosphate aldolase class-I
EABFB000536	2	PF00274.12	6.1e-143	475	Glycolytic	Fructose-bisphosphate aldolase class-I
EABFB000537	5	PF02615.7	5.7e-53	179.4	Ldh_2	Malate/L-lactate dehydrogenase
EABFB000538	4	PF02615.7	1.5e-22	79.5	Ldh_2	Malate/L-lactate dehydrogenase
EABFB000540	1	PF00814.18	1.8e-26	92.8	Peptidase_M22	Glycoprotease family
EABFB000541	2	PF02845.9	4.8e-11	41.6	CUE	CUE domain
EABFB000541	2	PF00168.23	8.8e-08	31.5	C2	C2 domain
EABFB000542	2	PF02845.9	4.8e-11	41.6	CUE	CUE domain
EABFB000542	2	PF00168.23	8.9e-08	31.5	C2	C2 domain
EABFB000544	4	PF12496.1	7.1e-10	38.8	BNIP2	Bcl2-/adenovirus E1B nineteen kDa-interacting protein 2
EABFB000545	6	PF00717.16	6.7e-11	41.3	Peptidase_S24	Peptidase S24-like
EABFB000546	6	PF00717.16	6.7e-11	41.3	Peptidase_S24	Peptidase S24-like
EABFB000547	6	PF00717.16	5e-11	41.7	Peptidase_S24	Peptidase S24-like
EABFB000550	6	PF02777.11	1.4e-39	133.9	Sod_Fe_C	Iron/manganese superoxide dismutases, C-terminal domain
EABFB000550	6	PF00081.15	4.2e-34	116.3	Sod_Fe_N	Iron/manganese superoxide dismutases, alpha-hairpin domain
EABFB000551	6	PF02777.11	1.4e-39	133.9	Sod_Fe_C	Iron/manganese superoxide dismutases, C-terminal domain
EABFB000551	6	PF00081.15	4.2e-34	116.3	Sod_Fe_N	Iron/manganese superoxide dismutases, alpha-hairpin domain
EABFB000552	6	PF00080.13	1.7e-49	167.2	Sod_Cu	Copper/zinc superoxide dismutase (SODC)
EABFB000553	6	PF00080.13	1.5e-49	167.5	Sod_Cu	Copper/zinc superoxide dismutase (SODC)
EABFB000554	2	PF00255.12	5.6e-41	137.9	GSHPx	Glutathione peroxidase
EABFB000554	2	PF00578.14	2e-08	33.6	AhpC-TSA	AhpC/TSA family
EABFB000555	1	PF00255.12	2.8e-41	138.9	GSHPx	Glutathione peroxidase
EABFB000555	1	PF00578.14	1e-08	34.5	AhpC-TSA	AhpC/TSA family
EABFB000556	2	PF00255.12	5.1e-41	138.1	GSHPx	Glutathione peroxidase
EABFB000556	2	PF00578.14	1.9e-08	33.7	AhpC-TSA	AhpC/TSA family
EABFB000559	1	PF01280.13	8.3e-65	216.7	Ribosomal_L19e	Ribosomal protein L19e
EABFB000560	1	PF01280.13	7e-65	217	Ribosomal_L19e	Ribosomal protein L19e
EABFB000561	1	PF01280.13	8.2e-65	216.7	Ribosomal_L19e	Ribosomal protein L19e
EABFB000562	3	PF00106.18	1.3e-18	67.1	adh_short	short chain dehydrogenase
EABFB000563	2	PF00106.18	1.3e-18	67.1	adh_short	short chain dehydrogenase
EABFB000566	3	PF00348.10	9.1e-63	211.2	polyprenyl_synt	Polyprenyl synthetase
EABFB000567	2	PF04930.8	3e-23	81.6	FUN14	FUN14 family
EABFB000568	2	PF04930.8	2.6e-30	104.3	FUN14	FUN14 family
EABFB000569	4	PF00647.12	3.2e-46	155.1	EF1G	Elongation factor 1 gamma, conserved domain
EABFB000569	4	PF02798.13	5.4e-15	55	GST_N	Glutathione S-transferase, N-terminal domain
EABFB000569	4	PF00043.18	7.9e-14	51.1	GST_C	Glutathione S-transferase, C-terminal domain
EABFB000570	4	PF00647.12	3.1e-46	155.1	EF1G	Elongation factor 1 gamma, conserved domain
EABFB000570	4	PF02798.13	5.2e-15	55	GST_N	Glutathione S-transferase, N-terminal domain
EABFB000570	4	PF00043.18	7.6e-14	51.1	GST_C	Glutathione S-transferase, C-terminal domain
EABFB000573	4	PF00270.22	6.8e-47	158.7	DEAD	DEAD/DEAH box helicase
EABFB000573	4	PF00271.24	1.1e-26	92.1	Helicase_C	Helicase conserved C-terminal domain
EABFB000574	4	PF00270.22	5.3e-47	159	DEAD	DEAD/DEAH box helicase
EABFB000574	4	PF00271.24	9.2e-27	92.3	Helicase_C	Helicase conserved C-terminal domain
EABFB000575	5	PF00084.13	1.1e-07	31.7	Sushi	Sushi domain (SCR repeat)
EABFB000576	5	PF00084.13	1.1e-07	31.7	Sushi	Sushi domain (SCR repeat)
EABFB000579	5	PF01176.12	1.4e-27	94.5	eIF-1a	Translation initiation factor 1A / IF-1
EABFB000580	5	PF01176.12	1.4e-27	94.5	eIF-1a	Translation initiation factor 1A / IF-1
EABFB000581	5	PF01176.12	1.4e-27	94.5	eIF-1a	Translation initiation factor 1A / IF-1
EABFB000582	2	PF00270.22	6.6e-42	142.4	DEAD	DEAD/DEAH box helicase
EABFB000582	2	PF00271.24	1.3e-21	75.8	Helicase_C	Helicase conserved C-terminal domain
EABFB000583	3	PF00271.24	5.8e-22	77	Helicase_C	Helicase conserved C-terminal domain
EABFB000586	4	PF02290.8	7e-07	28.7	SRP14	Signal recognition particle 14kD protein
EABFB000586	6	PF02290.8	1.9e-06	27.4	SRP14	Signal recognition particle 14kD protein
EABFB000587	5	PF02290.8	2.2e-17	62.4	SRP14	Signal recognition particle 14kD protein
EABFB000587	6	PF02290.8	2.1e-06	27.2	SRP14	Signal recognition particle 14kD protein
EABFB000588	1	PF10200.2	7.1e-06	25.6	Ndufs5	NADH:ubiquinone oxidoreductase, NDUFS5-15kDa
EABFB000589	1	PF10200.2	6e-06	25.8	Ndufs5	NADH:ubiquinone oxidoreductase, NDUFS5-15kDa
EABFB000590	5	PF01781.11	1.9e-33	113.7	Ribosomal_L38e	Ribosomal L38e protein family
EABFB000591	4	PF01781.11	3.3e-31	106.5	Ribosomal_L38e	Ribosomal L38e protein family
EABFB000592	1	PF00462.17	5.5e-19	67.6	Glutaredoxin	Glutaredoxin
EABFB000593	2	PF00462.17	3e-19	68.4	Glutaredoxin	Glutaredoxin
EABFB000593	2	PF01323.13	3.2e-05	23.2	DSBA	DSBA-like thioredoxin domain
EABFB000594	6	PF00307.24	5.4e-14	51.7	CH	Calponin homology (CH) domain
EABFB000594	6	PF00402.11	6.6e-08	31.4	Calponin	Calponin family repeat
EABFB000595	6	PF00307.24	3.5e-14	52.3	CH	Calponin homology (CH) domain
EABFB000595	6	PF00402.11	4.9e-08	31.8	Calponin	Calponin family repeat
EABFB000596	6	PF00307.24	4.9e-14	51.9	CH	Calponin homology (CH) domain
EABFB000596	6	PF00402.11	6.2e-08	31.5	Calponin	Calponin family repeat
EABFB000599	4	PF01287.13	2e-24	84.9	eIF-5a	Eukaryotic elongation factor 5A hypusine, DNA-binding OB fold
EABFB000600	6	PF03670.6	2.4e-14	52.9	UPF0184	Uncharacterised protein family (UPF0184)
EABFB000601	5	PF03670.6	1.5e-14	53.6	UPF0184	Uncharacterised protein family (UPF0184)
EABFB000604	3	PF04699.7	2.8e-34	118	P16-Arc	ARP2/3 complex 16 kDa subunit (p16-Arc)
EABFB000605	1	PF04699.7	4e-42	143.5	P16-Arc	ARP2/3 complex 16 kDa subunit (p16-Arc)
EABFB000606	1	PF05832.5	1.4e-42	144.4	DUF846	Eukaryotic protein of unknown function (DUF846)
EABFB000607	1	PF05832.5	2.9e-51	172.6	DUF846	Eukaryotic protein of unknown function (DUF846)
EABFB000612	2	PF06732.4	5.9e-25	87.7	Pescadillo_N	Pescadillo N-terminus
EABFB000612	3	PF06732.4	9.3e-78	260.9	Pescadillo_N	Pescadillo N-terminus
EABFB000612	3	PF00533.19	1.3e-05	24.8	BRCT	BRCA1 C Terminus (BRCT) domain
EABFB000612	4	PF03463.8	1.4e-50	170	eRF1_1	eRF1 domain 1
EABFB000612	4	PF03464.8	1.6e-07	31.4	eRF1_2	eRF1 domain 2
EABFB000612	5	PF03465.8	4.7e-27	94.1	eRF1_3	eRF1 domain 3
EABFB000612	5	PF03464.8	8.9e-18	64.5	eRF1_2	eRF1 domain 2
EABFB000613	2	PF06732.4	5.8e-25	87.7	Pescadillo_N	Pescadillo N-terminus
EABFB000613	3	PF06732.4	9.1e-78	261	Pescadillo_N	Pescadillo N-terminus
EABFB000613	3	PF00533.19	1.3e-05	24.9	BRCT	BRCA1 C Terminus (BRCT) domain
EABFB000613	5	PF03463.8	1.3e-50	170	eRF1_1	eRF1 domain 1
EABFB000613	5	PF03464.8	1.3e-32	112.6	eRF1_2	eRF1 domain 2
EABFB000613	5	PF03465.8	4.6e-27	94.2	eRF1_3	eRF1 domain 3
EABFB000616	6	PF00346.12	1e-43	149	Complex1_49kDa	Respiratory-chain NADH dehydrogenase, 49 Kd subunit
EABFB000617	2	PF05694.4	5.3e-43	146.8	SBP56	56kDa selenium binding protein (SBP56)
EABFB000619	6	PF00561.13	2.3e-06	27	Abhydrolase_1	alpha/beta hydrolase fold
EABFB000620	1	PF00025.14	2.8e-64	215.2	Arf	ADP-ribosylation factor family
EABFB000620	1	PF00071.15	1.1e-14	53.8	Ras	Ras family
EABFB000620	1	PF09439.3	2.4e-12	46.1	SRPRB	Signal recognition particle receptor beta subunit
EABFB000620	1	PF08477.6	1.6e-10	41.2	Miro	Miro-like protein
EABFB000620	1	PF04670.5	8.7e-08	31.2	Gtr1_RagA	Gtr1/RagA G protein conserved region
EABFB000621	1	PF00025.14	1.2e-61	206.6	Arf	ADP-ribosylation factor family
EABFB000621	1	PF00071.15	8.6e-14	50.9	Ras	Ras family
EABFB000621	1	PF09439.3	4.5e-12	45.2	SRPRB	Signal recognition particle receptor beta subunit
EABFB000621	1	PF08477.6	2.8e-10	40.4	Miro	Miro-like protein
EABFB000621	1	PF04670.5	1.5e-07	30.4	Gtr1_RagA	Gtr1/RagA G protein conserved region
EABFB000624	2	PF10601.2	5e-23	80.4	zf-LITAF-like	LITAF-like zinc ribbon domain
EABFB000625	2	PF10601.2	5.7e-23	80.2	zf-LITAF-like	LITAF-like zinc ribbon domain
EABFB000631	2	PF03066.8	3e-38	130.3	Nucleoplasmin	Nucleoplasmin
EABFB000632	2	PF03066.8	1.3e-39	134.7	Nucleoplasmin	Nucleoplasmin
EABFB000633	3	PF06102.5	7.4e-28	97.1	DUF947	Domain of unknown function (DUF947)
EABFB000634	3	PF06102.5	6.4e-28	97.3	DUF947	Domain of unknown function (DUF947)
EABFB000635	1	PF03226.7	1.1e-19	69.8	Yippee	Yippee putative zinc-binding protein
EABFB000635	3	PF03226.7	4.4e-14	51.8	Yippee	Yippee putative zinc-binding protein
EABFB000636	1	PF03226.7	2.2e-40	136.5	Yippee	Yippee putative zinc-binding protein
EABFB000637	2	PF10203.2	4.7e-11	42.2	Pet191_N	Cytochrome c oxidase assembly protein PET191
EABFB000638	1	PF10203.2	4.3e-11	42.3	Pet191_N	Cytochrome c oxidase assembly protein PET191
EABFB000639	4	PF00412.15	1.2e-06	28.1	LIM	LIM domain
EABFB000641	4	PF00106.18	2.3e-20	72.8	adh_short	short chain dehydrogenase
EABFB000641	4	PF08659.3	3.9e-07	29.6	KR	KR domain
EABFB000642	6	PF00106.18	1.2e-20	73.7	adh_short	short chain dehydrogenase
EABFB000642	6	PF08659.3	2e-07	30.5	KR	KR domain
EABFB000643	2	PF01201.15	1.1e-50	170.9	Ribosomal_S8e	Ribosomal protein S8e
EABFB000644	2	PF02827.9	2.2e-12	46.5	PKI	cAMP-dependent protein kinase inhibitor
EABFB000645	1	PF02827.9	1.3e-12	47.3	PKI	cAMP-dependent protein kinase inhibitor
EABFB000652	6	PF00583.17	2e-14	53	Acetyltransf_1	Acetyltransferase (GNAT) family
EABFB000654	1	PF00023.23	3.5e-11	42	Ank	Ankyrin repeat
EABFB000655	1	PF00023.23	2.6e-11	42.4	Ank	Ankyrin repeat
EABFB000658	3	PF05497.5	6.8e-32	109.7	Destabilase	Destabilase
EABFB000659	3	PF05497.5	6.3e-32	109.8	Destabilase	Destabilase
EABFB000660	3	PF05497.5	2e-32	111.4	Destabilase	Destabilase
EABFB000661	6	PF00106.18	2.2e-26	92.4	adh_short	short chain dehydrogenase
EABFB000661	6	PF08659.3	1.9e-09	37.1	KR	KR domain
EABFB000662	6	PF00106.18	2.1e-26	92.5	adh_short	short chain dehydrogenase
EABFB000662	6	PF08659.3	1.8e-09	37.1	KR	KR domain
EABFB000663	4	PF00398.13	2.6e-13	49.2	RrnaAD	Ribosomal RNA adenine dimethylase
EABFB000665	5	PF00676.13	4.3e-114	379.9	E1_dh	Dehydrogenase E1 component
EABFB000666	5	PF00676.13	3.6e-114	380.2	E1_dh	Dehydrogenase E1 component
EABFB000667	1	PF01545.14	9.4e-42	142.7	Cation_efflux	Cation efflux family
EABFB000668	1	PF01545.14	1.2e-06	27.4	Cation_efflux	Cation efflux family
EABFB000668	3	PF01545.14	3.1e-07	29.4	Cation_efflux	Cation efflux family
EABFB000669	1	PF08238.5	0.00035	20.8	Sel1	Sel1 repeat
EABFB000670	2	PF08238.5	0.00024	21.3	Sel1	Sel1 repeat
EABFB000671	6	PF01753.11	8.1e-08	31.6	zf-MYND	MYND finger
EABFB000672	5	PF01753.11	1.1e-12	47.2	zf-MYND	MYND finger
EABFB000673	4	PF10251.2	1.5e-38	130.6	PEN-2	Presenilin enhancer-2 subunit of gamma secretase
EABFB000676	3	PF00102.20	4.1e-15	55.4	Y_phosphatase	Protein-tyrosine phosphatase
EABFB000680	1	PF07714.10	1.2e-12	47.1	Pkinase_Tyr	Protein tyrosine kinase
EABFB000680	1	PF00069.18	4.6e-08	32.2	Pkinase	Protein kinase domain
EABFB000680	2	PF07714.10	8e-17	60.8	Pkinase_Tyr	Protein tyrosine kinase
EABFB000680	2	PF00069.18	3.1e-10	39.3	Pkinase	Protein kinase domain
EABFB000681	3	PF00023.23	9.1e-10	37.5	Ank	Ankyrin repeat
EABFB000682	3	PF02115.10	3.6e-80	267.7	Rho_GDI	RHO protein GDP dissociation inhibitor
EABFB000686	2	PF03690.6	4.5e-47	160.7	UPF0160	Uncharacterised protein family (UPF0160)
EABFB000687	1	PF03690.6	3.9e-47	160.9	UPF0160	Uncharacterised protein family (UPF0160)
EABFB000688	4	PF00092.21	5.8e-17	61.6	VWA	von Willebrand factor type A domain
EABFB000689	4	PF00092.21	5.6e-17	61.7	VWA	von Willebrand factor type A domain
EABFB000690	2	PF08711.4	5.9e-18	63.8	Med26	TFIIS helical bundle-like domain
EABFB000691	1	PF08711.4	3.3e-18	64.6	Med26	TFIIS helical bundle-like domain
EABFB000692	4	PF03914.10	1.4e-06	27.5	CBF	CBF/Mak21 family
EABFB000694	5	PF05529.5	1.7e-57	193.7	Bap31	B-cell receptor-associated protein 31-like
EABFB000695	5	PF05529.5	1.7e-57	193.7	Bap31	B-cell receptor-associated protein 31-like
EABFB000696	6	PF00337.15	1.5e-34	117.9	Gal-bind_lectin	Galactoside-binding lectin
EABFB000698	5	PF01182.13	7.6e-37	126.4	Glucosamine_iso	Glucosamine-6-phosphate isomerases/6-phosphogluconolactonase
EABFB000699	5	PF01182.13	1.5e-36	125.4	Glucosamine_iso	Glucosamine-6-phosphate isomerases/6-phosphogluconolactonase
EABFB000700	4	PF01230.16	4.8e-29	100.4	HIT	HIT domain
EABFB000700	4	PF11969.1	3.2e-24	85	DcpS_C	Scavenger mRNA decapping enzyme C-term binding
EABFB000700	5	PF00692.12	2.2e-41	140	dUTPase	dUTPase
EABFB000701	4	PF01230.16	1.7e-23	82.7	HIT	HIT domain
EABFB000701	4	PF11969.1	2.7e-18	65.9	DcpS_C	Scavenger mRNA decapping enzyme C-term binding
EABFB000702	5	PF01200.11	4.1e-31	106.2	Ribosomal_S28e	Ribosomal protein S28e
EABFB000703	5	PF01200.11	1e-31	108.1	Ribosomal_S28e	Ribosomal protein S28e
EABFB000704	5	PF01200.11	3.8e-20	71	Ribosomal_S28e	Ribosomal protein S28e
EABFB000705	2	PF00153.20	3.7e-22	77.5	Mito_carr	Mitochondrial carrier protein
EABFB000706	2	PF00153.20	3e-20	71.4	Mito_carr	Mitochondrial carrier protein
EABFB000707	1	PF00378.13	7.7e-61	204	ECH	Enoyl-CoA hydratase/isomerase family
EABFB000708	1	PF00378.13	7.5e-61	204	ECH	Enoyl-CoA hydratase/isomerase family
EABFB000709	1	PF00378.13	7.6e-61	204	ECH	Enoyl-CoA hydratase/isomerase family
EABFB000710	4	PF00702.19	0.00011	22	Hydrolase	haloacid dehalogenase-like hydrolase
EABFB000711	4	PF00702.19	9.8e-06	25.5	Hydrolase	haloacid dehalogenase-like hydrolase
EABFB000712	6	PF00042.15	3.6e-13	49.4	Globin	Globin
EABFB000713	4	PF00042.15	9.2e-14	51.3	Globin	Globin
EABFB000716	1	PF10639.2	5.2e-10	38.8	UPF0546	Uncharacterised protein family UPF0546
EABFB000716	2	PF10639.2	3.2e-20	71.7	UPF0546	Uncharacterised protein family UPF0546
EABFB000717	2	PF10639.2	7.3e-10	38.3	UPF0546	Uncharacterised protein family UPF0546
EABFB000717	3	PF10639.2	3e-10	39.6	UPF0546	Uncharacterised protein family UPF0546
EABFB000718	5	PF01762.14	1.1e-14	54.1	Galactosyl_T	Galactosyltransferase
EABFB000722	5	PF03847.6	1.8e-20	72.6	TFIID_20kDa	Transcription initiation factor TFIID subunit A
EABFB000723	5	PF03847.6	1.5e-20	72.9	TFIID_20kDa	Transcription initiation factor TFIID subunit A
EABFB000728	3	PF00652.15	2.7e-15	56.1	Ricin_B_lectin	Ricin-type beta-trefoil lectin domain
EABFB000732	6	PF00177.14	6.4e-41	139	Ribosomal_S7	Ribosomal protein S7p/S5e
EABFB000733	4	PF00177.14	6.1e-41	139.1	Ribosomal_S7	Ribosomal protein S7p/S5e
EABFB000734	6	PF00177.14	3.7e-41	139.8	Ribosomal_S7	Ribosomal protein S7p/S5e
EABFB000737	3	PF01294.11	1.5e-81	271.7	Ribosomal_L13e	Ribosomal protein L13e
EABFB000738	1	PF01294.11	1.9e-81	271.5	Ribosomal_L13e	Ribosomal protein L13e
EABFB000741	5	PF08450.5	8.4e-72	241.1	SGL	SMP-30/Gluconolaconase/LRE-like region
EABFB000742	4	PF08450.5	8.1e-72	241.2	SGL	SMP-30/Gluconolaconase/LRE-like region
EABFB000743	5	PF08450.5	7.9e-72	241.2	SGL	SMP-30/Gluconolaconase/LRE-like region
EABFB000748	4	PF04777.6	1.7e-23	82	Evr1_Alr	Erv1 / Alr family
EABFB000748	6	PF00085.13	2.6e-17	62	Thioredoxin	Thioredoxin
EABFB000749	4	PF00085.13	2.5e-17	62.1	Thioredoxin	Thioredoxin
EABFB000749	5	PF04777.6	1.7e-23	82	Evr1_Alr	Erv1 / Alr family
EABFB000750	1	PF02798.13	1.7e-17	63	GST_N	Glutathione S-transferase, N-terminal domain
EABFB000750	1	PF00043.18	2.7e-09	36.5	GST_C	Glutathione S-transferase, C-terminal domain
EABFB000752	5	PF00560.26	0.11	12.3	LRR_1	Leucine Rich Repeat
EABFB000755	4	PF00501.21	6.9e-33	113.2	AMP-binding	AMP-binding enzyme
EABFB000756	4	PF00501.21	2.7e-38	131.1	AMP-binding	AMP-binding enzyme
EABFB000757	5	PF02460.11	8.4e-14	50.2	Patched	Patched family
EABFB000758	6	PF02460.11	9.1e-14	50.1	Patched	Patched family
EABFB000759	1	PF05676.6	3.5e-29	99.7	NDUF_B7	NADH-ubiquinone oxidoreductase B18 subunit (NDUFB7)
EABFB000760	2	PF05676.6	2.9e-29	99.9	NDUF_B7	NADH-ubiquinone oxidoreductase B18 subunit (NDUFB7)
EABFB000761	1	PF06331.5	8.6e-27	92.4	Tbf5	Transcription factor TFIIH complex subunit Tfb5
EABFB000761	2	PF04438.9	3.9e-11	42.1	zf-HIT	HIT zinc finger
EABFB000762	1	PF06331.5	7.4e-27	92.6	Tbf5	Transcription factor TFIIH complex subunit Tfb5
EABFB000762	2	PF04438.9	3.4e-11	42.2	zf-HIT	HIT zinc finger
EABFB000765	1	PF08221.4	2.7e-07	30	HTH_9	RNA polymerase III subunit RPC82 helix-turn-helix domain
EABFB000766	1	PF08221.4	1.9e-16	59.3	HTH_9	RNA polymerase III subunit RPC82 helix-turn-helix domain
EABFB000767	1	PF00076.15	1.7e-17	62.5	RRM_1	RNA recognition motif. (a.k.a. RRM, RBD, or RNP domain)
EABFB000767	1	PF08777.4	0.00038	19.9	RRM_3	RNA binding motif
EABFB000768	1	PF00076.15	1.6e-17	62.5	RRM_1	RNA recognition motif. (a.k.a. RRM, RBD, or RNP domain)
EABFB000768	1	PF08777.4	0.00036	20	RRM_3	RNA binding motif
EABFB000769	3	PF06783.4	5e-13	48.4	UPF0239	Uncharacterised protein family (UPF0239)
EABFB000770	3	PF06783.4	3.5e-13	48.9	UPF0239	Uncharacterised protein family (UPF0239)
EABFB000771	1	PF01576.12	1.2e-282	939.4	Myosin_tail_1	Myosin tail
EABFB000771	5	PF00487.17	1.2e-17	63.8	FA_desaturase	Fatty acid desaturase
EABFB000771	5	PF00173.21	1.9e-11	43.2	Cyt-b5	Cytochrome b5-like Heme/Steroid binding domain
EABFB000772	5	PF00487.17	1.8e-18	66.6	FA_desaturase	Fatty acid desaturase
EABFB000772	5	PF00173.21	5.3e-12	45	Cyt-b5	Cytochrome b5-like Heme/Steroid binding domain
EABFB000773	1	PF01576.12	1.2e-282	939.4	Myosin_tail_1	Myosin tail
EABFB000773	5	PF00487.17	1.2e-17	63.8	FA_desaturase	Fatty acid desaturase
EABFB000773	5	PF00173.21	1.9e-11	43.2	Cyt-b5	Cytochrome b5-like Heme/Steroid binding domain
EABFB000774	1	PF01641.11	1.3e-48	163.4	SelR	SelR domain
EABFB000775	2	PF01641.11	1.1e-15	57.1	SelR	SelR domain
EABFB000776	6	PF00162.12	1.9e-148	493.7	PGK	Phosphoglycerate kinase
EABFB000777	6	PF00162.12	1.6e-87	293.2	PGK	Phosphoglycerate kinase
EABFB000778	5	PF03446.8	1.3e-17	63.8	NAD_binding_2	NAD binding domain of 6-phosphogluconate dehydrogenase
EABFB000779	4	PF03446.8	1.2e-17	63.9	NAD_binding_2	NAD binding domain of 6-phosphogluconate dehydrogenase
EABFB000782	3	PF03364.13	3.7e-07	29.8	Polyketide_cyc	Polyketide cyclase / dehydrase and lipid transport
EABFB000782	5	PF00595.17	6.9e-11	41.8	PDZ	PDZ domain (Also known as DHR or GLGF)
EABFB000783	3	PF03364.13	3.6e-07	29.9	Polyketide_cyc	Polyketide cyclase / dehydrase and lipid transport
EABFB000783	5	PF00595.17	6.7e-11	41.9	PDZ	PDZ domain (Also known as DHR or GLGF)
EABFB000788	4	PF00566.11	1e-12	47.7	TBC	TBC domain
EABFB000789	4	PF00566.11	1.7e-12	46.9	TBC	TBC domain
EABFB000790	5	PF01161.13	4.3e-30	104.1	PBP	Phosphatidylethanolamine-binding protein
EABFB000791	5	PF01161.13	4e-30	104.2	PBP	Phosphatidylethanolamine-binding protein
EABFB000792	5	PF00412.15	1.2e-12	47.3	LIM	LIM domain
EABFB000793	4	PF11568.1	3.7e-46	156.5	Med29	Mediator complex subunit 29
EABFB000794	5	PF11568.1	8.2e-26	90.4	Med29	Mediator complex subunit 29
EABFB000795	3	PF00328.15	7e-09	35.1	Acid_phosphat_A	Histidine acid phosphatase
EABFB000797	6	PF00465.12	3.6e-29	101.1	Fe-ADH	Iron-containing alcohol dehydrogenase
EABFB000799	1	PF00366.13	2.1e-30	104.2	Ribosomal_S17	Ribosomal protein S17
EABFB000800	1	PF00366.13	2e-30	104.3	Ribosomal_S17	Ribosomal protein S17
EABFB000801	5	PF08423.4	5.8e-08	31.6	Rad51	Rad51
EABFB000801	5	PF06745.6	8.5e-06	24.7	KaiC	KaiC
EABFB000802	5	PF08423.4	4.8e-08	31.8	Rad51	Rad51
EABFB000802	5	PF06745.6	7.4e-06	24.9	KaiC	KaiC
EABFB000803	2	PF04588.6	4.7e-17	61.1	HIG_1_N	Hypoxia induced protein conserved region
EABFB000804	3	PF04588.6	3.2e-17	61.7	HIG_1_N	Hypoxia induced protein conserved region
EABFB000805	2	PF06003.5	1.5e-09	37	SMN	Survival motor neuron protein (SMN)
EABFB000809	6	PF01263.13	3.2e-91	305.2	Aldose_epim	Aldose 1-epimerase
EABFB000810	6	PF01263.13	1.7e-22	79.6	Aldose_epim	Aldose 1-epimerase
EABFB000811	4	PF00067.15	4.6e-18	64.6	p450	Cytochrome P450
EABFB000811	5	PF00067.15	3.4e-67	226.6	p450	Cytochrome P450
EABFB000812	5	PF00067.15	5.7e-87	291.8	p450	Cytochrome P450
EABFB000813	4	PF01209.11	1.8e-38	131.6	Ubie_methyltran	ubiE/COQ5 methyltransferase family
EABFB000814	4	PF01209.11	1.8e-07	30.2	Ubie_methyltran	ubiE/COQ5 methyltransferase family
EABFB000815	1	PF01470.10	4.4e-11	42.6	Peptidase_C15	Pyroglutamyl peptidase
EABFB000815	2	PF01470.10	4.5e-06	26.3	Peptidase_C15	Pyroglutamyl peptidase
EABFB000816	2	PF01470.10	4.4e-24	85.1	Peptidase_C15	Pyroglutamyl peptidase
EABFB000816	2	PF06162.5	4.8e-06	25.8	DUF976	Caenorhabditis elegans protein of unknown function (DUF976)
EABFB000820	1	PF10253.2	4.6e-17	61.5	PRCC_Cterm	Mitotic checkpoint protein PRCC_Cterm
EABFB000820	4	PF09771.2	4.3e-23	81.3	Tmemb_18A	Transmembrane protein 188
EABFB000820	6	PF09771.2	7.1e-26	90.3	Tmemb_18A	Transmembrane protein 188
EABFB000821	1	PF10253.2	3.9e-17	61.8	PRCC_Cterm	Mitotic checkpoint protein PRCC_Cterm
EABFB000821	4	PF09771.2	1.4e-15	57.1	Tmemb_18A	Transmembrane protein 188
EABFB000821	6	PF09771.2	5.8e-26	90.6	Tmemb_18A	Transmembrane protein 188
EABFB000822	6	PF00393.12	1.5e-131	437.6	6PGD	6-phosphogluconate dehydrogenase, C-terminal domain
EABFB000822	6	PF03446.8	4.3e-53	179.1	NAD_binding_2	NAD binding domain of 6-phosphogluconate dehydrogenase
EABFB000823	6	PF00393.12	5.2e-58	196.2	6PGD	6-phosphogluconate dehydrogenase, C-terminal domain
EABFB000823	6	PF03446.8	2e-53	180.2	NAD_binding_2	NAD binding domain of 6-phosphogluconate dehydrogenase
EABFB000824	5	PF01428.9	5.2e-12	45.1	zf-AN1	AN1-like Zinc finger
EABFB000824	5	PF01754.9	9.7e-12	43.9	zf-A20	A20-like zinc finger
EABFB000825	6	PF01428.9	3.2e-12	45.7	zf-AN1	AN1-like Zinc finger
EABFB000825	6	PF01754.9	6.2e-12	44.5	zf-A20	A20-like zinc finger
EABFB000826	4	PF01754.9	2.8e-12	45.6	zf-A20	A20-like zinc finger
EABFB000831	4	PF09811.2	3.4e-10	38.9	Yae1_N	Essential protein Yae1, N terminal
EABFB000836	6	PF03392.6	1.3e-41	140.1	OS-D	Insect pheromone-binding family, A10/OS-D
EABFB000837	6	PF03392.6	3.6e-41	138.7	OS-D	Insect pheromone-binding family, A10/OS-D
EABFB000838	2	PF02453.10	2.6e-07	30.1	Reticulon	Reticulon
EABFB000839	1	PF02453.10	3.3e-07	29.7	Reticulon	Reticulon
EABFB000841	2	PF02574.9	4.4e-60	203.2	S-methyl_trans	Homocysteine S-methyltransferase
EABFB000842	1	PF00335.13	2.5e-56	190	Tetraspannin	Tetraspanin family
EABFB000846	3	PF00289.15	9.8e-23	80	CPSase_L_chain	Carbamoyl-phosphate synthase L chain, N-terminal domain
EABFB000847	3	PF00326.14	1.6e-10	40.2	Peptidase_S9	Prolyl oligopeptidase family
EABFB000848	3	PF00326.14	9.5e-11	41	Peptidase_S9	Prolyl oligopeptidase family
EABFB000849	3	PF02798.13	1.8e-10	40.5	GST_N	Glutathione S-transferase, N-terminal domain
EABFB000850	3	PF00043.18	4.7e-13	48.6	GST_C	Glutathione S-transferase, C-terminal domain
EABFB000850	3	PF02798.13	3.9e-10	39.4	GST_N	Glutathione S-transferase, N-terminal domain
EABFB000851	1	PF02602.8	1.2e-27	96.3	HEM4	Uroporphyrinogen-III synthase HemD
EABFB000852	1	PF02602.8	1.1e-17	63.7	HEM4	Uroporphyrinogen-III synthase HemD
EABFB000853	2	PF00076.15	4.4e-16	57.9	RRM_1	RNA recognition motif. (a.k.a. RRM, RBD, or RNP domain)
EABFB000854	2	PF00076.15	2.5e-16	58.7	RRM_1	RNA recognition motif. (a.k.a. RRM, RBD, or RNP domain)
EABFB000855	2	PF07528.7	4.5e-52	176.5	DZF	DZF
EABFB000856	1	PF07528.7	2.4e-41	141.4	DZF	DZF
EABFB000857	2	PF00160.14	6.2e-47	159.3	Pro_isomerase	Cyclophilin type peptidyl-prolyl cis-trans isomerase/CLD
EABFB000858	2	PF00160.14	5.7e-47	159.4	Pro_isomerase	Cyclophilin type peptidyl-prolyl cis-trans isomerase/CLD
EABFB000859	1	PF00160.14	5.2e-47	159.5	Pro_isomerase	Cyclophilin type peptidyl-prolyl cis-trans isomerase/CLD
EABFB000860	5	PF00640.16	4.9e-16	58.6	PID	Phosphotyrosine interaction domain (PTB/PID)
EABFB000860	5	PF08416.6	3.6e-06	26.6	PTB	Phosphotyrosine-binding domain
EABFB000861	5	PF00640.16	8.5e-28	96.7	PID	Phosphotyrosine interaction domain (PTB/PID)
EABFB000861	5	PF08416.6	1.8e-08	34	PTB	Phosphotyrosine-binding domain
EABFB000862	1	PF01591.11	7.1e-86	286.5	6PF2K	6-phosphofructo-2-kinase
EABFB000862	1	PF00300.15	3.6e-33	114.5	PGAM	Phosphoglycerate mutase family
EABFB000863	1	PF01591.11	5.8e-86	286.8	6PF2K	6-phosphofructo-2-kinase
EABFB000863	1	PF00300.15	3e-33	114.8	PGAM	Phosphoglycerate mutase family
EABFB000864	6	PF01285.11	2.1e-25	89.4	TEA	TEA/ATTS domain family
EABFB000868	6	PF00067.15	8e-46	156.2	p450	Cytochrome P450
EABFB000869	5	PF00067.15	3.2e-22	78.3	p450	Cytochrome P450
EABFB000870	6	PF05047.9	5.3e-07	28.9	L51_S25_CI-B8	Mitochondrial ribosomal protein L51 / S25 / CI-B8 domain
EABFB000871	6	PF05047.9	7.2e-07	28.5	L51_S25_CI-B8	Mitochondrial ribosomal protein L51 / S25 / CI-B8 domain
EABFB000874	1	PF01112.11	8.2e-17	60.5	Asparaginase_2	Asparaginase
EABFB000874	3	PF01112.11	8.6e-72	241.2	Asparaginase_2	Asparaginase
EABFB000875	1	PF01112.11	1.2e-33	115.8	Asparaginase_2	Asparaginase
EABFB000875	2	PF01112.11	7e-17	60.8	Asparaginase_2	Asparaginase
EABFB000875	3	PF01112.11	2.8e-16	58.8	Asparaginase_2	Asparaginase
EABFB000876	6	PF07464.4	1.3e-22	80	ApoLp-III	Apolipophorin-III precursor (apoLp-III)
EABFB000876	6	PF01442.11	9.4e-06	24.9	Apolipoprotein	Apolipoprotein A1/A4/E domain
EABFB000877	6	PF07464.4	1.3e-22	80	ApoLp-III	Apolipophorin-III precursor (apoLp-III)
EABFB000877	6	PF01442.11	9.1e-06	25	Apolipoprotein	Apolipoprotein A1/A4/E domain
EABFB000878	6	PF07464.4	1.3e-22	80	ApoLp-III	Apolipophorin-III precursor (apoLp-III)
EABFB000878	6	PF01442.11	4.2e-06	26	Apolipoprotein	Apolipoprotein A1/A4/E domain
EABFB000879	3	PF00827.10	4.5e-94	313	Ribosomal_L15e	Ribosomal L15
EABFB000880	1	PF00827.10	3.2e-94	313.5	Ribosomal_L15e	Ribosomal L15
EABFB000881	2	PF00827.10	1.8e-94	314.3	Ribosomal_L15e	Ribosomal L15
EABFB000883	3	PF10780.2	2.7e-07	30.1	MRP_L53	39S ribosomal protein L53/MRP-L53
EABFB000884	3	PF07544.6	2.8e-15	55.4	Med9	RNA polymerase II transcription mediator complex subunit 9
EABFB000886	3	PF05456.4	5.1e-25	87.1	eIF_4EBP	Eukaryotic translation initiation factor 4E binding protein (EIF4EBP)
EABFB000887	1	PF05456.4	4.1e-22	77.7	eIF_4EBP	Eukaryotic translation initiation factor 4E binding protein (EIF4EBP)
EABFB000888	4	PF07743.6	2.3e-16	59.7	HSCB_C	HSCB C-terminal oligomerisation domain
EABFB000889	4	PF07743.6	2.6e-07	30.6	HSCB_C	HSCB C-terminal oligomerisation domain
EABFB000890	1	PF02245.9	3.4e-17	61.8	Pur_DNA_glyco	Methylpurine-DNA glycosylase (MPG)
EABFB000891	1	PF02245.9	2.4e-36	124.2	Pur_DNA_glyco	Methylpurine-DNA glycosylase (MPG)
EABFB000892	1	PF01423.15	4.5e-20	70.6	LSM	LSM domain
EABFB000893	3	PF01423.15	4.1e-20	70.7	LSM	LSM domain
EABFB000894	1	PF01423.15	1.6e-10	39.9	LSM	LSM domain
EABFB000895	2	PF12554.1	4.2e-18	64.3	DUF3743	Protein of unknown function (DUF3743)
EABFB000895	4	PF10185.2	1.3e-18	66.8	Mesd	Chaperone for wingless signalling and trafficking of LDL receptor
EABFB000895	6	PF10185.2	5.2e-44	149.4	Mesd	Chaperone for wingless signalling and trafficking of LDL receptor
EABFB000896	2	PF12554.1	3.9e-18	64.3	DUF3743	Protein of unknown function (DUF3743)
EABFB000896	4	PF10185.2	9.8e-71	236.2	Mesd	Chaperone for wingless signalling and trafficking of LDL receptor
EABFB000897	2	PF00992.13	4.3e-07	29.7	Troponin	Troponin
EABFB000898	2	PF00297.15	5.3e-116	386.2	Ribosomal_L3	Ribosomal protein L3
EABFB000899	2	PF00297.15	2.1e-115	384.3	Ribosomal_L3	Ribosomal protein L3
EABFB000901	2	PF01776.10	4.9e-52	174.3	Ribosomal_L22e	Ribosomal L22e protein family
EABFB000902	3	PF01776.10	7.4e-52	173.7	Ribosomal_L22e	Ribosomal L22e protein family
EABFB000903	3	PF05093.6	1.3e-23	82.7	CIAPIN1	Cytokine-induced anti-apoptosis inhibitor 1, Fe-S biogenesis
EABFB000904	2	PF05093.6	1.1e-23	82.8	CIAPIN1	Cytokine-induced anti-apoptosis inhibitor 1, Fe-S biogenesis
EABFB000905	6	PF00274.12	4e-176	584.2	Glycolytic	Fructose-bisphosphate aldolase class-I
EABFB000906	6	PF00274.12	3.9e-176	584.2	Glycolytic	Fructose-bisphosphate aldolase class-I
EABFB000907	3	PF00620.20	3.2e-08	33	RhoGAP	RhoGAP domain
EABFB000911	6	PF01423.15	1.2e-12	46.8	LSM	LSM domain
EABFB000912	6	PF01423.15	3.9e-14	51.5	LSM	LSM domain
EABFB000913	1	PF01780.12	8.5e-38	127.8	Ribosomal_L37ae	Ribosomal L37ae protein family
EABFB000914	2	PF01780.12	8.2e-38	127.8	Ribosomal_L37ae	Ribosomal L37ae protein family
EABFB000915	1	PF01780.12	5.6e-38	128.3	Ribosomal_L37ae	Ribosomal L37ae protein family
EABFB000916	4	PF00330.13	9.2e-69	231.7	Aconitase	Aconitase family (aconitate hydratase)
EABFB000916	4	PF00694.12	3.5e-41	140	Aconitase_C	Aconitase C-terminal domain
EABFB000917	4	PF00330.13	8.5e-69	231.8	Aconitase	Aconitase family (aconitate hydratase)
EABFB000917	4	PF00694.12	3.3e-41	140.1	Aconitase_C	Aconitase C-terminal domain
EABFB000918	3	PF00009.20	2.2e-55	186.7	GTP_EFTU	Elongation factor Tu GTP binding domain
EABFB000918	3	PF03143.10	2.2e-34	117.4	GTP_EFTU_D3	Elongation factor Tu C-terminal domain
EABFB000918	3	PF03144.18	1.8e-18	66.1	GTP_EFTU_D2	Elongation factor Tu domain 2
EABFB000919	3	PF00009.20	2.1e-55	186.7	GTP_EFTU	Elongation factor Tu GTP binding domain
EABFB000919	3	PF03143.10	2.2e-34	117.5	GTP_EFTU_D3	Elongation factor Tu C-terminal domain
EABFB000919	3	PF03144.18	1.7e-18	66.1	GTP_EFTU_D2	Elongation factor Tu domain 2
EABFB000920	3	PF00009.20	2.1e-55	186.7	GTP_EFTU	Elongation factor Tu GTP binding domain
EABFB000920	3	PF03143.10	2.2e-34	117.5	GTP_EFTU_D3	Elongation factor Tu C-terminal domain
EABFB000920	3	PF03144.18	1.8e-18	66.1	GTP_EFTU_D2	Elongation factor Tu domain 2
EABFB000921	4	PF00036.25	3.2e-09	35.1	efhand	EF hand
EABFB000921	4	PF10591.2	0.01	15.5	SPARC_Ca_bdg	Secreted protein acidic and rich in cysteine Ca binding region
EABFB000922	6	PF00335.13	5.4e-28	97.4	Tetraspannin	Tetraspanin family
EABFB000923	5	PF00335.13	7.4e-22	77.3	Tetraspannin	Tetraspanin family
EABFB000924	4	PF02297.10	4.1e-16	58.4	COX6B	Cytochrome oxidase c subunit VIb
EABFB000925	4	PF02297.10	8.5e-16	57.4	COX6B	Cytochrome oxidase c subunit VIb
EABFB000928	3	PF00085.13	2.2e-30	104.1	Thioredoxin	Thioredoxin
EABFB000928	3	PF00578.14	6.2e-08	32	AhpC-TSA	AhpC/TSA family
EABFB000929	1	PF00085.13	1.6e-30	104.5	Thioredoxin	Thioredoxin
EABFB000929	1	PF00578.14	4.6e-08	32.4	AhpC-TSA	AhpC/TSA family
EABFB000930	3	PF00085.13	1.5e-30	104.5	Thioredoxin	Thioredoxin
EABFB000930	3	PF00578.14	4.5e-08	32.5	AhpC-TSA	AhpC/TSA family
EABFB000933	4	PF02171.10	7.8e-25	87.1	Piwi	Piwi domain
EABFB000934	6	PF02171.10	8.8e-25	86.9	Piwi	Piwi domain
EABFB000935	5	PF10240.2	7.1e-71	238.1	DUF2464	Protein of unknown function (DUF2464)
EABFB000936	4	PF10240.2	5.3e-17	61.6	DUF2464	Protein of unknown function (DUF2464)
EABFB000936	5	PF10240.2	5.5e-13	48.5	DUF2464	Protein of unknown function (DUF2464)
EABFB000938	2	PF00379.16	1e-11	44.5	Chitin_bind_4	Insect cuticle protein
EABFB000939	4	PF00036.25	4.2e-06	25.3	efhand	EF hand
EABFB000939	5	PF00036.25	0.0071	15.2	efhand	EF hand
EABFB000940	4	PF00036.25	3.3e-06	25.6	efhand	EF hand
EABFB000941	4	PF01556.11	7.3e-26	89.7	DnaJ_C	DnaJ C terminal region
EABFB000942	4	PF01556.11	5.7e-26	90.1	DnaJ_C	DnaJ C terminal region
EABFB000943	2	PF09812.2	1.3e-13	50.8	MRP-L28	Mitochondrial ribosomal protein L28
EABFB000944	1	PF09812.2	9.5e-14	51.2	MRP-L28	Mitochondrial ribosomal protein L28
EABFB000945	6	PF00400.25	6.2e-07	28.7	WD40	WD domain, G-beta repeat
EABFB000950	6	PF01483.13	5.6e-29	99.4	P_proprotein	Proprotein convertase P-domain
EABFB000951	5	PF01483.13	7.4e-29	99	P_proprotein	Proprotein convertase P-domain
EABFB000952	3	PF06645.6	8.9e-32	108.4	SPC12	Microsomal signal peptidase 12 kDa subunit (SPC12)
EABFB000953	1	PF06645.6	7.7e-32	108.6	SPC12	Microsomal signal peptidase 12 kDa subunit (SPC12)
EABFB000954	3	PF06645.6	4.9e-32	109.2	SPC12	Microsomal signal peptidase 12 kDa subunit (SPC12)
EABFB000959	5	PF04756.6	1e-44	151.6	OST3_OST6	OST3 / OST6 family
EABFB000963	2	PF04799.6	3.6e-57	192.1	Fzo_mitofusin	fzo-like conserved region
EABFB000970	2	PF04930.8	5.1e-14	52	FUN14	FUN14 family
EABFB000974	6	PF00237.12	1.1e-34	118.2	Ribosomal_L22	Ribosomal protein L22p/L17e
EABFB000975	6	PF00237.12	1.2e-34	118	Ribosomal_L22	Ribosomal protein L22p/L17e
EABFB000976	3	PF00153.20	3.3e-17	61.6	Mito_carr	Mitochondrial carrier protein
EABFB000977	3	PF00153.20	3e-17	61.7	Mito_carr	Mitochondrial carrier protein
EABFB000978	4	PF03571.8	6.9e-57	192.4	Peptidase_M49	Peptidase family M49
EABFB000979	4	PF03571.8	5.4e-30	103.6	Peptidase_M49	Peptidase family M49
EABFB000982	4	PF00106.18	1.1e-14	54.3	adh_short	short chain dehydrogenase
EABFB000983	5	PF00106.18	2.1e-16	60	adh_short	short chain dehydrogenase
EABFB000990	5	PF00067.15	2e-13	49.3	p450	Cytochrome P450
EABFB000991	5	PF00067.15	7.6e-17	60.6	p450	Cytochrome P450
EABFB000992	5	PF00531.15	7.3e-09	34.9	Death	Death domain
EABFB000993	5	PF00531.15	6.7e-09	35.1	Death	Death domain
EABFB000997	3	PF01907.12	3.7e-26	90.3	Ribosomal_L37e	Ribosomal protein L37e
EABFB000997	5	PF00808.16	8.6e-21	73.4	CBFD_NFYB_HMF	Histone-like transcription factor (CBF/NF-Y) and archaeal histone
EABFB000998	3	PF01907.12	3.5e-26	90.4	Ribosomal_L37e	Ribosomal protein L37e
EABFB000998	5	PF00808.16	8.3e-21	73.5	CBFD_NFYB_HMF	Histone-like transcription factor (CBF/NF-Y) and archaeal histone
EABFB000999	3	PF01907.12	2e-27	94.4	Ribosomal_L37e	Ribosomal protein L37e
EABFB001002	3	PF00076.15	7.5e-11	41.2	RRM_1	RNA recognition motif. (a.k.a. RRM, RBD, or RNP domain)
EABFB001003	3	PF00076.15	2.8e-07	29.7	RRM_1	RNA recognition motif. (a.k.a. RRM, RBD, or RNP domain)
EABFB001004	1	PF00022.12	1.1e-35	122.5	Actin	Actin
EABFB001005	1	PF00022.12	1e-35	122.6	Actin	Actin
EABFB001006	4	PF00755.13	8e-55	185.7	Carn_acyltransf	Choline/Carnitine o-acyltransferase
EABFB001007	4	PF00755.13	8.6e-08	30.4	Carn_acyltransf	Choline/Carnitine o-acyltransferase
EABFB001007	5	PF00755.13	2.2e-32	111.6	Carn_acyltransf	Choline/Carnitine o-acyltransferase
EABFB001009	2	PF12220.1	3.4e-19	68.6	U1snRNP70_N	U1 small nuclear ribonucleoprotein of 70kDa MW N terminal
EABFB001014	1	PF05153.8	7.2e-120	398.6	DUF706	Family of unknown function (DUF706)
EABFB001015	1	PF05153.8	1.7e-111	371.1	DUF706	Family of unknown function (DUF706)
EABFB001018	1	PF01370.14	2.9e-14	52.8	Epimerase	NAD dependent epimerase/dehydratase family
EABFB001018	1	PF04321.10	4.6e-07	28.7	RmlD_sub_bind	RmlD substrate binding domain
EABFB001019	3	PF01370.14	3.6e-14	52.4	Epimerase	NAD dependent epimerase/dehydratase family
EABFB001019	3	PF04321.10	5.6e-07	28.4	RmlD_sub_bind	RmlD substrate binding domain
EABFB001022	1	PF07542.4	3.9e-14	52.3	ATP12	ATP12 chaperone protein
EABFB001023	1	PF07542.4	2.8e-14	52.8	ATP12	ATP12 chaperone protein
EABFB001024	1	PF00566.11	3.2e-08	33	TBC	TBC domain
EABFB001025	1	PF00566.11	3.4e-08	32.9	TBC	TBC domain
EABFB001026	4	PF00583.17	4.4e-15	55.1	Acetyltransf_1	Acetyltransferase (GNAT) family
EABFB001026	4	PF08445.3	1e-05	24.8	FR47	FR47-like protein
EABFB001027	4	PF00583.17	3.3e-15	55.5	Acetyltransf_1	Acetyltransferase (GNAT) family
EABFB001027	4	PF08445.3	7.9e-06	25.2	FR47	FR47-like protein
EABFB001028	3	PF01712.12	7.4e-11	41.8	dNK	Deoxynucleoside kinase
EABFB001029	3	PF01712.12	9.2e-18	64.2	dNK	Deoxynucleoside kinase
EABFB001030	3	PF07047.5	1.6e-21	76.1	OPA3	Optic atrophy 3 protein (OPA3)
EABFB001031	1	PF07047.5	1.7e-40	137.5	OPA3	Optic atrophy 3 protein (OPA3)
EABFB001032	3	PF00572.11	4.6e-26	91	Ribosomal_L13	Ribosomal protein L13
EABFB001033	1	PF00349.14	2e-34	118.4	Hexokinase_1	Hexokinase
EABFB001034	1	PF00349.14	2.6e-34	118	Hexokinase_1	Hexokinase
EABFB001037	3	PF00627.24	3.8e-07	29.4	UBA	UBA/TS-N domain
EABFB001038	3	PF00627.24	3.3e-07	29.6	UBA	UBA/TS-N domain
EABFB001043	6	PF05158.5	2.6e-24	85.6	RNA_pol_Rpc34	RNA polymerase Rpc34 subunit
EABFB001044	5	PF05158.5	1.2e-10	40.7	RNA_pol_Rpc34	RNA polymerase Rpc34 subunit
EABFB001050	1	PF04757.7	2e-16	59.7	Pex2_Pex12	Pex2 / Pex12 amino terminal region
EABFB001051	2	PF04757.7	8.3e-08	31.6	Pex2_Pex12	Pex2 / Pex12 amino terminal region
EABFB001051	3	PF04757.7	1.9e-11	43.5	Pex2_Pex12	Pex2 / Pex12 amino terminal region
EABFB001054	3	PF00400.25	9.1e-06	25	WD40	WD domain, G-beta repeat
EABFB001058	5	PF07165.4	5.7e-09	35.1	DUF1397	Protein of unknown function (DUF1397)
EABFB001059	6	PF00316.13	3.9e-127	423.2	FBPase	Fructose-1-6-bisphosphatase
EABFB001060	3	PF00316.13	4.2e-130	433	FBPase	Fructose-1-6-bisphosphatase
EABFB001061	2	PF00096.19	0.0056	16.7	zf-C2H2	Zinc finger, C2H2 type
EABFB001061	5	PF05739.12	1.8e-17	62.4	SNARE	SNARE domain
EABFB001061	5	PF00804.18	4.2e-13	49	Syntaxin	Syntaxin
EABFB001062	4	PF05739.12	1.2e-17	63	SNARE	SNARE domain
EABFB001062	4	PF00804.18	2.7e-13	49.6	Syntaxin	Syntaxin
EABFB001063	3	PF07648.8	2e-06	27.2	Kazal_2	Kazal-type serine protease inhibitor domain
EABFB001064	6	PF07648.8	1.4e-06	27.8	Kazal_2	Kazal-type serine protease inhibitor domain
EABFB001065	6	PF00235.12	3.8e-37	126.7	Profilin	Profilin
EABFB001066	3	PF00235.12	3.7e-37	126.7	Profilin	Profilin
EABFB001067	1	PF06585.4	2.5e-21	75.3	JHBP	Haemolymph juvenile hormone binding protein (JHBP)
EABFB001067	3	PF06585.4	3.6e-33	114.1	JHBP	Haemolymph juvenile hormone binding protein (JHBP)
EABFB001068	5	PF02046.8	2.3e-29	101.3	COX6A	Cytochrome c oxidase subunit VIa
EABFB001071	4	PF01778.10	1.1e-37	128.8	Ribosomal_L28e	Ribosomal L28e protein family
EABFB001072	2	PF01778.10	9.4e-38	129	Ribosomal_L28e	Ribosomal L28e protein family
EABFB001073	4	PF02201.11	4.8e-24	83.5	SWIB	SWIB/MDM2 domain
EABFB001073	4	PF08766.4	1.1e-15	56.8	DEK_C	DEK C terminal domain
EABFB001074	1	PF02201.11	4.8e-24	83.5	SWIB	SWIB/MDM2 domain
EABFB001074	1	PF08766.4	1e-15	56.8	DEK_C	DEK C terminal domain
EABFB001075	1	PF00036.25	2.5e-06	26	efhand	EF hand
EABFB001076	6	PF00036.25	2.4e-06	26.1	efhand	EF hand
EABFB001077	2	PF00146.14	2.2e-68	230.3	NADHdh	NADH dehydrogenase
EABFB001077	2	PF00361.13	9.2e-57	192	Oxidored_q1	NADH-Ubiquinone/plastoquinone (complex I), various chains
EABFB001077	6	PF00032.10	4.1e-22	78	Cytochrom_B_C	Cytochrome b(C-terminal)/b6/petD
EABFB001077	6	PF00499.13	2.8e-11	43	Oxidored_q3	NADH-ubiquinone/plastoquinone oxidoreductase chain 6
EABFB001078	3	PF00032.10	4e-22	78	Cytochrom_B_C	Cytochrome b(C-terminal)/b6/petD
EABFB001078	3	PF00499.13	2.7e-11	43.1	Oxidored_q3	NADH-ubiquinone/plastoquinone oxidoreductase chain 6
EABFB001078	4	PF00146.14	2.2e-68	230.3	NADHdh	NADH dehydrogenase
EABFB001078	5	PF00361.13	9e-57	192	Oxidored_q1	NADH-Ubiquinone/plastoquinone (complex I), various chains
EABFB001079	5	PF02469.15	9e-28	96.7	Fasciclin	Fasciclin domain
EABFB001080	2	PF02469.15	8.7e-28	96.8	Fasciclin	Fasciclin domain
EABFB001081	6	PF00254.21	2.7e-11	43	FKBP_C	FKBP-type peptidyl-prolyl cis-trans isomerase
EABFB001082	4	PF03051.8	2e-185	616.1	Peptidase_C1_2	Peptidase C1-like family
EABFB001083	6	PF03051.8	1.4e-185	616.6	Peptidase_C1_2	Peptidase C1-like family
EABFB001084	3	PF01510.18	2.7e-07	30.4	Amidase_2	N-acetylmuramoyl-L-alanine amidase
EABFB001085	1	PF01510.18	2.4e-07	30.5	Amidase_2	N-acetylmuramoyl-L-alanine amidase
EABFB001086	5	PF00071.15	2.9e-48	163	Ras	Ras family
EABFB001086	5	PF08477.6	8.8e-16	58.1	Miro	Miro-like protein
EABFB001086	5	PF00025.14	4.5e-10	38.7	Arf	ADP-ribosylation factor family
EABFB001087	1	PF00071.15	2.3e-48	163.3	Ras	Ras family
EABFB001087	1	PF08477.6	7.2e-16	58.4	Miro	Miro-like protein
EABFB001087	1	PF00025.14	3.6e-10	39	Arf	ADP-ribosylation factor family
EABFB001091	4	PF03227.9	8e-25	86.5	GILT	Gamma interferon inducible lysosomal thiol reductase (GILT)
EABFB001092	6	PF03911.9	2e-21	75.1	Sec61_beta	Sec61beta family
EABFB001093	2	PF03911.9	1.6e-21	75.4	Sec61_beta	Sec61beta family
EABFB001094	5	PF00058.10	3.1e-10	39.8	Ldl_recept_b	Low-density lipoprotein receptor repeat class B
EABFB001095	5	PF00058.10	3e-10	39.8	Ldl_recept_b	Low-density lipoprotein receptor repeat class B
EABFB001096	3	PF01199.11	7.3e-39	131.5	Ribosomal_L34e	Ribosomal protein L34e
EABFB001097	1	PF01199.11	2.6e-39	133	Ribosomal_L34e	Ribosomal protein L34e
EABFB001098	4	PF01015.11	2.1e-80	268.3	Ribosomal_S3Ae	Ribosomal S3Ae family
EABFB001099	2	PF01015.11	1.9e-80	268.5	Ribosomal_S3Ae	Ribosomal S3Ae family
EABFB001100	4	PF05184.8	1.6e-10	40.2	SapB_1	Saposin-like type B, region 1
EABFB001100	4	PF03489.10	5.3e-08	32.4	SapB_2	Saposin-like type B, region 2
EABFB001100	4	PF02199.8	2.8e-15	55.4	SapA	Saposin A-type domain
EABFB001101	5	PF05184.8	1.6e-10	40.2	SapB_1	Saposin-like type B, region 1
EABFB001101	5	PF03489.10	5.2e-08	32.4	SapB_2	Saposin-like type B, region 2
EABFB001101	5	PF02199.8	2.8e-15	55.4	SapA	Saposin A-type domain
EABFB001102	5	PF10244.2	6.4e-35	118.7	MRP-L51	Mitochondrial ribosomal subunit
EABFB001105	6	PF05405.7	8.4e-43	145.3	Mt_ATP-synt_B	Mitochondrial ATP synthase B chain precursor (ATP-synt_B)
EABFB001106	3	PF05405.7	7.6e-43	145.4	Mt_ATP-synt_B	Mitochondrial ATP synthase B chain precursor (ATP-synt_B)
EABFB001108	2	PF01812.13	1.8e-48	164.4	5-FTHF_cyc-lig	5-formyltetrahydrofolate cyclo-ligase family
EABFB001109	2	PF01812.13	1.2e-48	165	5-FTHF_cyc-lig	5-formyltetrahydrofolate cyclo-ligase family
EABFB001110	1	PF03671.7	8.1e-50	166.1	Ufm1	Ubiquitin fold modifier 1 protein
EABFB001111	3	PF03671.7	7e-50	166.3	Ufm1	Ubiquitin fold modifier 1 protein
EABFB001114	4	PF00067.15	1.8e-93	313.3	p450	Cytochrome P450
EABFB001115	4	PF00067.15	1.8e-93	313.3	p450	Cytochrome P450
EABFB001116	3	PF03769.8	5e-05	23.1	Attacin_C	Attacin, C-terminal region
EABFB001117	6	PF03769.8	4.8e-05	23.2	Attacin_C	Attacin, C-terminal region
EABFB001118	2	PF01249.11	7.1e-38	128.1	Ribosomal_S21e	Ribosomal protein S21e
EABFB001119	6	PF01249.11	5.6e-38	128.4	Ribosomal_S21e	Ribosomal protein S21e
EABFB001120	4	PF00036.25	1.2e-05	23.9	efhand	EF hand
EABFB001121	1	PF00828.12	1.6e-27	96	Ribosomal_L18e	Ribosomal protein L18e/L15
EABFB001122	2	PF00828.12	1.5e-27	96.2	Ribosomal_L18e	Ribosomal protein L18e/L15
EABFB001124	4	PF00584.13	3.4e-14	51.8	SecE	SecE/Sec61-gamma subunits of protein translocation complex
EABFB001125	6	PF04133.7	5.5e-39	132.3	Vps55	Vacuolar protein sorting 55
EABFB001126	6	PF04133.7	5.5e-39	132.3	Vps55	Vacuolar protein sorting 55
EABFB001127	2	PF02100.10	3.5e-28	98.7	ODC_AZ	Ornithine decarboxylase antizyme
EABFB001128	5	PF02100.10	3e-28	98.9	ODC_AZ	Ornithine decarboxylase antizyme
EABFB001129	6	PF00411.12	1.1e-39	134.6	Ribosomal_S11	Ribosomal protein S11
EABFB001132	4	PF01061.17	3.9e-38	130.4	ABC2_membrane	ABC-2 type transporter
EABFB001133	5	PF03006.13	3.1e-68	229.1	HlyIII	Haemolysin-III related
EABFB001134	5	PF03006.13	3.1e-68	229.2	HlyIII	Haemolysin-III related
EABFB001135	5	PF00416.15	1.3e-41	141	Ribosomal_S13	Ribosomal protein S13/S18
EABFB001136	2	PF02937.8	8.4e-23	79.7	COX6C	Cytochrome c oxidase subunit VIc
EABFB001136	4	PF03917.10	2e-09	36.1	GSH_synth_ATP	Eukaryotic glutathione synthase, ATP binding domain
EABFB001137	2	PF02937.8	8.3e-23	79.7	COX6C	Cytochrome c oxidase subunit VIc
EABFB001137	4	PF03917.10	2e-09	36.2	GSH_synth_ATP	Eukaryotic glutathione synthase, ATP binding domain
EABFB001140	6	PF05051.6	2.5e-24	84.7	COX17	Cytochrome C oxidase copper chaperone (COX17)
EABFB001141	2	PF05051.6	2.2e-24	84.9	COX17	Cytochrome C oxidase copper chaperone (COX17)
EABFB001142	1	PF00252.11	5.3e-31	106.8	Ribosomal_L16	Ribosomal protein L16p/L10e
EABFB001143	2	PF00252.11	3.5e-31	107.3	Ribosomal_L16	Ribosomal protein L16p/L10e
EABFB001146	5	PF06468.6	1.1e-41	142.4	Spond_N	Spondin_N
EABFB001146	5	PF00090.12	5.2e-11	42.1	TSP_1	Thrombospondin type 1 domain
EABFB001146	5	PF00014.16	3.2e-17	62.1	Kunitz_BPTI	Kunitz/Bovine pancreatic trypsin inhibitor domain
EABFB001147	3	PF00861.15	1.9e-45	153.6	Ribosomal_L18p	Ribosomal L18p/L5e family
EABFB001148	4	PF00861.15	1.9e-45	153.6	Ribosomal_L18p	Ribosomal L18p/L5e family
EABFB001150	5	PF04511.8	3.9e-57	192.6	DER1	Der1-like family
EABFB001151	2	PF01775.10	1.2e-55	186.3	Ribosomal_L18ae	Ribosomal L18ae/LX protein domain
EABFB001152	2	PF01775.10	1.1e-55	186.4	Ribosomal_L18ae	Ribosomal L18ae/LX protein domain
EABFB001155	5	PF01920.13	9.6e-14	50.7	Prefoldin_2	Prefoldin subunit
EABFB001156	1	PF01920.13	4.9e-11	42	Prefoldin_2	Prefoldin subunit
EABFB001157	4	PF01826.10	6.5e-08	32.2	TIL	Trypsin Inhibitor like cysteine rich domain
EABFB001158	5	PF01826.10	6.5e-08	32.2	TIL	Trypsin Inhibitor like cysteine rich domain
EABFB001159	3	PF08997.3	6e-21	73.6	UCR_6-4kD	Ubiquinol-cytochrome C reductase complex, 6.4kD protein
EABFB001160	4	PF08997.3	2.3e-21	74.9	UCR_6-4kD	Ubiquinol-cytochrome C reductase complex, 6.4kD protein
EABFB001161	6	PF06703.4	2e-51	173.4	SPC25	Microsomal signal peptidase 25 kDa subunit (SPC25)
EABFB001162	3	PF06703.4	1.8e-51	173.5	SPC25	Microsomal signal peptidase 25 kDa subunit (SPC25)
EABFB001163	3	PF00501.21	3.3e-31	107.7	AMP-binding	AMP-binding enzyme
EABFB001164	6	PF00501.21	3.3e-31	107.7	AMP-binding	AMP-binding enzyme
EABFB001165	3	PF01221.11	7.1e-44	147.4	Dynein_light	Dynein light chain type 1
EABFB001166	4	PF01221.11	6.7e-44	147.4	Dynein_light	Dynein light chain type 1
EABFB001167	5	PF04573.5	2.7e-73	244.5	SPC22	Signal peptidase subunit
EABFB001168	4	PF04573.5	2.6e-73	244.5	SPC22	Signal peptidase subunit
EABFB001169	1	PF01248.19	6.5e-30	102.2	Ribosomal_L7Ae	Ribosomal protein L7Ae/L30e/S12e/Gadd45 family
EABFB001169	6	PF01753.11	3.6e-10	39.2	zf-MYND	MYND finger
EABFB001170	5	PF01248.19	2.2e-30	103.7	Ribosomal_L7Ae	Ribosomal protein L7Ae/L30e/S12e/Gadd45 family
EABFB001171	4	PF04387.7	7.8e-54	181.1	PTPLA	Protein tyrosine phosphatase-like protein, PTPLA
EABFB001172	3	PF04387.7	7e-54	181.3	PTPLA	Protein tyrosine phosphatase-like protein, PTPLA
EABFB001173	2	PF00043.18	2.9e-13	49.2	GST_C	Glutathione S-transferase, C-terminal domain
EABFB001173	2	PF02798.13	7.3e-12	45	GST_N	Glutathione S-transferase, N-terminal domain
EABFB001174	2	PF00043.18	2.8e-13	49.3	GST_C	Glutathione S-transferase, C-terminal domain
EABFB001174	2	PF02798.13	7.2e-12	45	GST_N	Glutathione S-transferase, N-terminal domain
EABFB001175	6	PF00198.16	2.6e-82	275.2	2-oxoacid_dh	2-oxoacid dehydrogenases acyltransferase (catalytic domain)
EABFB001175	6	PF02817.10	1.7e-06	27.2	E3_binding	e3 binding domain
EABFB001176	4	PF00227.19	3.1e-34	117.6	Proteasome	Proteasome subunit
EABFB001177	5	PF00227.19	2.1e-34	118.1	Proteasome	Proteasome subunit
EABFB001178	4	PF00651.24	7.4e-26	90	BTB	BTB/POZ domain
EABFB001179	4	PF00651.24	6.2e-26	90.2	BTB	BTB/POZ domain
EABFB001181	2	PF00294.17	2.8e-47	160.9	PfkB	pfkB family carbohydrate kinase
EABFB001182	6	PF00294.17	2.2e-47	161.3	PfkB	pfkB family carbohydrate kinase
EABFB001183	1	PF01247.11	2.2e-42	142.4	Ribosomal_L35Ae	Ribosomal protein L35Ae
EABFB001184	1	PF01247.11	1.3e-42	143.1	Ribosomal_L35Ae	Ribosomal protein L35Ae
EABFB001185	5	PF03939.6	2.3e-19	68.8	Ribosomal_L23eN	Ribosomal protein L23, N-terminal domain
EABFB001185	5	PF00276.13	8.2e-17	60.6	Ribosomal_L23	Ribosomal protein L23
EABFB001186	5	PF03939.6	2e-19	69	Ribosomal_L23eN	Ribosomal protein L23, N-terminal domain
EABFB001186	5	PF00276.13	7e-17	60.8	Ribosomal_L23	Ribosomal protein L23
EABFB001190	3	PF00112.16	2.9e-89	298.4	Peptidase_C1	Papain family cysteine protease
EABFB001190	3	PF08246.5	8.5e-13	48	Inhibitor_I29	Cathepsin propeptide inhibitor domain (I29)
EABFB001191	4	PF00112.16	2.9e-89	298.4	Peptidase_C1	Papain family cysteine protease
EABFB001191	4	PF08246.5	8.5e-13	48	Inhibitor_I29	Cathepsin propeptide inhibitor domain (I29)
EABFB001193	2	PF06585.4	8.5e-65	217.7	JHBP	Haemolymph juvenile hormone binding protein (JHBP)
EABFB001195	6	PF00226.24	2.1e-24	84.7	DnaJ	DnaJ domain
EABFB001197	3	PF08040.4	2.1e-12	46.1	NADH_oxidored	MNLL subunit
EABFB001198	4	PF08040.4	2e-12	46.2	NADH_oxidored	MNLL subunit
EABFB001199	4	PF00091.18	8.6e-70	234.6	Tubulin	Tubulin/FtsZ family, GTPase domain
EABFB001199	4	PF03953.10	2.9e-51	172.5	Tubulin_C	Tubulin C-terminal domain
EABFB001200	6	PF00091.18	6e-70	235.1	Tubulin	Tubulin/FtsZ family, GTPase domain
EABFB001200	6	PF03953.10	2.2e-51	172.8	Tubulin_C	Tubulin C-terminal domain
EABFB001201	1	PF01282.12	2.7e-36	122.9	Ribosomal_S24e	Ribosomal protein S24e
EABFB001202	1	PF01282.12	2.6e-36	122.9	Ribosomal_S24e	Ribosomal protein S24e
EABFB001203	1	PF02585.10	1.2e-22	80.4	PIG-L	GlcNAc-PI de-N-acetylase
EABFB001204	5	PF02585.10	6e-23	81.4	PIG-L	GlcNAc-PI de-N-acetylase
EABFB001208	3	PF01198.12	2.5e-41	138.9	Ribosomal_L31e	Ribosomal protein L31e
EABFB001209	6	PF01198.12	1.4e-41	139.8	Ribosomal_L31e	Ribosomal protein L31e
EABFB001210	5	PF02230.9	1.5e-74	249.7	Abhydrolase_2	Phospholipase/Carboxylesterase
EABFB001211	6	PF02230.9	1.1e-74	250.2	Abhydrolase_2	Phospholipase/Carboxylesterase
EABFB001212	4	PF01034.13	6e-34	118.1	Syndecan	Syndecan domain
EABFB001213	4	PF00210.17	3.3e-41	140	Ferritin	Ferritin-like domain
EABFB001214	5	PF00210.17	3.1e-41	140.1	Ferritin	Ferritin-like domain
EABFB001215	4	PF02806.11	4.3e-21	74.5	Alpha-amylase_C	Alpha amylase, C-terminal all-beta domain
EABFB001216	5	PF02806.11	4.3e-21	74.5	Alpha-amylase_C	Alpha amylase, C-terminal all-beta domain
EABFB001217	4	PF00975.13	8.5e-26	91.2	Thioesterase	Thioesterase domain
EABFB001218	2	PF03297.8	8.3e-48	160.4	Ribosomal_S25	S25 ribosomal protein
EABFB001219	5	PF03297.8	8.2e-48	160.5	Ribosomal_S25	S25 ribosomal protein
EABFB001222	1	PF10526.2	1.1e-30	104.5	NADH_ub_rd_NUML	NADH-ubiquinone reductase complex 1 MLRQ subunit
EABFB001223	1	PF10526.2	9.9e-31	104.7	NADH_ub_rd_NUML	NADH-ubiquinone reductase complex 1 MLRQ subunit
EABFB001225	2	PF00379.16	3.8e-18	65.1	Chitin_bind_4	Insect cuticle protein
EABFB001226	1	PF00379.16	3.2e-18	65.4	Chitin_bind_4	Insect cuticle protein
EABFB001228	4	PF00333.13	3.7e-28	96.7	Ribosomal_S5	Ribosomal protein S5, N-terminal domain
EABFB001228	4	PF03719.8	4.4e-21	73.6	Ribosomal_S5_C	Ribosomal protein S5, C-terminal domain
EABFB001229	3	PF00333.13	3.5e-28	96.8	Ribosomal_S5	Ribosomal protein S5, N-terminal domain
EABFB001229	3	PF03719.8	4.2e-21	73.6	Ribosomal_S5_C	Ribosomal protein S5, C-terminal domain
EABFB001230	5	PF00560.26	0.065	12.9	LRR_1	Leucine Rich Repeat
EABFB001231	4	PF00560.26	0.053	13.2	LRR_1	Leucine Rich Repeat
EABFB001232	3	PF00011.14	1.4e-24	85.5	HSP20	Hsp20/alpha crystallin family
EABFB001233	4	PF00244.13	4.7e-113	375.7	14-3-3	14-3-3 protein
EABFB001234	5	PF01929.10	2.3e-27	94.8	Ribosomal_L14e	Ribosomal protein L14
EABFB001235	1	PF10255.2	7.7e-13	47.7	Paf67	RNA polymerase I-associated factor PAF67
EABFB001235	3	PF10255.2	7.3e-133	443	Paf67	RNA polymerase I-associated factor PAF67
EABFB001236	5	PF10255.2	7.4e-13	47.8	Paf67	RNA polymerase I-associated factor PAF67
EABFB001236	6	PF10255.2	8.5e-130	432.9	Paf67	RNA polymerase I-associated factor PAF67
EABFB001237	5	PF00903.18	8.5e-05	22.2	Glyoxalase	Glyoxalase/Bleomycin resistance protein/Dioxygenase superfamily
EABFB001238	3	PF00903.18	7.5e-05	22.3	Glyoxalase	Glyoxalase/Bleomycin resistance protein/Dioxygenase superfamily
EABFB001241	5	PF03392.6	7.5e-39	131.2	OS-D	Insect pheromone-binding family, A10/OS-D
EABFB001242	4	PF03392.6	5.6e-39	131.7	OS-D	Insect pheromone-binding family, A10/OS-D
EABFB001243	4	PF01991.11	2.6e-68	228.8	vATP-synt_E	ATP synthase (E/31 kDa) subunit
EABFB001244	5	PF01991.11	2.6e-68	228.9	vATP-synt_E	ATP synthase (E/31 kDa) subunit
EABFB001245	5	PF00201.11	9.8e-50	169.2	UDPGT	UDP-glucoronosyl and UDP-glucosyl transferase
EABFB001246	4	PF00201.11	9.6e-50	169.2	UDPGT	UDP-glucoronosyl and UDP-glucosyl transferase
EABFB001247	2	PF10712.2	7.5e-120	400.6	NAD-GH	NAD-specific glutamate dehydrogenase
EABFB001247	5	PF00012.13	2.1e-272	904.1	HSP70	Hsp70 protein
EABFB001247	5	PF06723.6	7e-15	54.1	MreB_Mbl	MreB/Mbl protein
EABFB001247	5	PF02491.13	0.093	12.3	FtsA	Cell division protein FtsA
EABFB001248	6	PF02936.7	3.5e-50	169.1	COX4	Cytochrome c oxidase subunit IV
EABFB001249	2	PF02936.7	2.9e-50	169.3	COX4	Cytochrome c oxidase subunit IV
EABFB001252	1	PF01849.11	1.5e-23	81.7	NAC	NAC domain
EABFB001254	4	PF11976.1	4.7e-21	73.9	Rad60-SLD	Ubiquitin-2 like Rad60 SUMO-like
EABFB001254	4	PF00240.16	8.2e-08	31.1	ubiquitin	Ubiquitin family
EABFB001255	1	PF00262.11	1.3e-158	527.1	Calreticulin	Calreticulin family
EABFB001256	4	PF00262.11	7.9e-09	34.3	Calreticulin	Calreticulin family
EABFB001256	5	PF00262.11	1.7e-12	46.3	Calreticulin	Calreticulin family
EABFB001256	6	PF00262.11	6.8e-121	403	Calreticulin	Calreticulin family
EABFB001257	1	PF00160.14	6.7e-48	162.4	Pro_isomerase	Cyclophilin type peptidyl-prolyl cis-trans isomerase/CLD
EABFB001258	5	PF00160.14	6.5e-48	162.5	Pro_isomerase	Cyclophilin type peptidyl-prolyl cis-trans isomerase/CLD
EABFB001261	2	PF00276.13	4.7e-12	45.3	Ribosomal_L23	Ribosomal protein L23
EABFB001261	5	PF00189.13	1.5e-15	56.8	Ribosomal_S3_C	Ribosomal protein S3, C-terminal domain
EABFB001262	6	PF00189.13	5.5e-16	58.2	Ribosomal_S3_C	Ribosomal protein S3, C-terminal domain
EABFB001263	2	PF00168.23	4.9e-15	54.8	C2	C2 domain
EABFB001264	5	PF00168.23	4.9e-15	54.8	C2	C2 domain
EABFB001265	3	PF00673.14	3.7e-22	77.5	Ribosomal_L5_C	ribosomal L5P family C-terminus
EABFB001265	3	PF00281.12	7.3e-18	63.8	Ribosomal_L5	Ribosomal protein L5
EABFB001266	2	PF00673.14	3.3e-22	77.7	Ribosomal_L5_C	ribosomal L5P family C-terminus
EABFB001266	2	PF00281.12	6.7e-18	63.9	Ribosomal_L5	Ribosomal protein L5
EABFB001267	4	PF00650.13	3.8e-34	116.9	CRAL_TRIO	CRAL/TRIO domain
EABFB001268	2	PF00650.13	3.7e-34	116.9	CRAL_TRIO	CRAL/TRIO domain
EABFB001269	1	PF03501.8	2.1e-46	155.3	S10_plectin	Plectin/S10 domain
EABFB001270	4	PF03501.8	2e-46	155.4	S10_plectin	Plectin/S10 domain
EABFB001272	1	PF00227.19	3.2e-58	195.8	Proteasome	Proteasome subunit
EABFB001272	1	PF10584.2	6.4e-11	41	Proteasome_A_N	Proteasome subunit A N-terminal signature
EABFB001273	3	PF00227.19	3e-58	195.9	Proteasome	Proteasome subunit
EABFB001273	3	PF10584.2	6.2e-11	41.1	Proteasome_A_N	Proteasome subunit A N-terminal signature
EABFB001274	6	PF01213.12	9.2e-99	330.3	CAP_N	Adenylate cyclase associated (CAP) N terminal
EABFB001274	6	PF08603.4	8.8e-61	203.5	CAP_C	Adenylate cyclase associated (CAP) C terminal
EABFB001274	6	PF07986.5	3e-06	26.3	TBCC	Tubulin binding cofactor C
EABFB001275	2	PF00137.14	1.4e-17	63	ATP-synt_C	ATP synthase subunit C
EABFB001276	6	PF00307.24	6.5e-15	54.7	CH	Calponin homology (CH) domain
EABFB001276	6	PF00402.11	2.4e-08	32.8	Calponin	Calponin family repeat
EABFB001277	4	PF00170.14	1.4e-13	50.2	bZIP_1	bZIP transcription factor
EABFB001277	4	PF07716.8	3.6e-10	39.2	bZIP_2	Basic region leucine zipper
EABFB001278	6	PF03723.7	7.5e-78	260.8	Hemocyanin_C	Hemocyanin, ig-like domain
EABFB001278	6	PF00372.12	1.2e-68	231.1	Hemocyanin_M	Hemocyanin, copper containing domain
EABFB001278	6	PF03722.7	9e-40	135.4	Hemocyanin_N	Hemocyanin, all-alpha domain
EABFB001279	5	PF03723.7	7.4e-78	260.8	Hemocyanin_C	Hemocyanin, ig-like domain
EABFB001279	5	PF00372.12	1.2e-68	231.1	Hemocyanin_M	Hemocyanin, copper containing domain
EABFB001279	5	PF03722.7	8.9e-40	135.4	Hemocyanin_N	Hemocyanin, all-alpha domain
EABFB001282	4	PF00795.15	9.9e-33	112.7	CN_hydrolase	Carbon-nitrogen hydrolase
EABFB001283	4	PF00795.15	8.5e-33	112.9	CN_hydrolase	Carbon-nitrogen hydrolase
EABFB001284	5	PF02629.12	1e-28	99.3	CoA_binding	CoA binding domain
EABFB001284	5	PF00549.12	5.8e-21	74.3	Ligase_CoA	CoA-ligase
EABFB001285	4	PF00335.13	2.4e-38	131.3	Tetraspannin	Tetraspanin family
EABFB001289	1	PF10712.2	2e-31	108.7	NAD-GH	NAD-specific glutamate dehydrogenase
EABFB001289	4	PF00012.13	5.3e-75	252.2	HSP70	Hsp70 protein
EABFB001290	2	PF01253.15	3.5e-28	96.9	SUI1	Translation initiation factor SUI1
EABFB001292	1	PF00011.14	2.3e-26	91.2	HSP20	Hsp20/alpha crystallin family
EABFB001295	1	PF09803.2	1.2e-32	111.2	DUF2346	Uncharacterized conserved protein (DUF2346)
EABFB001296	6	PF00344.13	1.8e-93	312.8	SecY	eubacterial secY protein
EABFB001296	6	PF10559.2	7.1e-18	63.5	Plug_translocon	Plug domain of Sec61p
EABFB001297	4	PF00876.11	3.9e-39	134.4	Innexin	Innexin
EABFB001297	5	PF00876.11	3.2e-11	42.6	Innexin	Innexin
EABFB001298	4	PF00876.11	3.9e-39	134.4	Innexin	Innexin
EABFB001298	5	PF00876.11	3.2e-11	42.6	Innexin	Innexin
EABFB001299	3	PF00191.13	1.6e-25	88.4	Annexin	Annexin
EABFB001300	5	PF00191.13	1.1e-25	88.9	Annexin	Annexin
EABFB001301	5	PF00069.18	2.7e-22	78.8	Pkinase	Protein kinase domain
EABFB001301	5	PF07714.10	1.8e-11	43.3	Pkinase_Tyr	Protein tyrosine kinase
EABFB001302	6	PF03134.12	4.6e-33	112.5	TB2_DP1_HVA22	TB2/DP1, HVA22 family
EABFB001303	2	PF03134.12	4.4e-33	112.5	TB2_DP1_HVA22	TB2/DP1, HVA22 family
EABFB001304	3	PF00067.15	3.2e-94	315.7	p450	Cytochrome P450
EABFB001305	4	PF00067.15	3.1e-94	315.8	p450	Cytochrome P450
EABFB001306	1	PF05129.6	5.5e-32	108.9	Elf1	Transcription elongation factor Elf1 like
EABFB001307	4	PF05129.6	3.8e-32	109.5	Elf1	Transcription elongation factor Elf1 like
EABFB001309	4	PF01777.11	3.2e-34	116.6	Ribosomal_L27e	Ribosomal L27e protein family
EABFB001309	4	PF00467.22	1.8e-06	27	KOW	KOW motif
EABFB001310	4	PF01777.11	3.1e-34	116.6	Ribosomal_L27e	Ribosomal L27e protein family
EABFB001310	4	PF00467.22	1.7e-06	27	KOW	KOW motif
EABFB001311	5	PF00171.15	7.4e-164	545.1	Aldedh	Aldehyde dehydrogenase family
EABFB001312	5	PF00171.15	7.3e-164	545.1	Aldedh	Aldehyde dehydrogenase family
EABFB001313	4	PF04281.6	1.2e-12	47.2	Tom22	Mitochondrial import receptor subunit Tom22
EABFB001314	5	PF04281.6	8.8e-13	47.6	Tom22	Mitochondrial import receptor subunit Tom22
EABFB001318	2	PF01223.16	7e-33	113.6	Endonuclease_NS	DNA/RNA non-specific endonuclease
EABFB001319	4	PF01223.16	6.4e-33	113.8	Endonuclease_NS	DNA/RNA non-specific endonuclease
EABFB001320	6	PF00112.16	7.1e-66	221.9	Peptidase_C1	Papain family cysteine protease
EABFB001320	6	PF08127.6	3.7e-19	67.7	Propeptide_C1	Peptidase family C1 propeptide
EABFB001321	4	PF00112.16	7e-66	221.9	Peptidase_C1	Papain family cysteine protease
EABFB001321	4	PF08127.6	3.7e-19	67.7	Propeptide_C1	Peptidase family C1 propeptide
EABFB001322	5	PF00667.13	3.9e-25	88.2	FAD_binding_1	FAD binding domain
EABFB001322	5	PF00175.14	3.5e-23	81.9	NAD_binding_1	Oxidoreductase NAD-binding domain
EABFB001323	4	PF00667.13	3.5e-25	88.4	FAD_binding_1	FAD binding domain
EABFB001323	4	PF00175.14	3.1e-23	82.1	NAD_binding_1	Oxidoreductase NAD-binding domain
EABFB001324	4	PF00653.14	1.8e-21	76	BIR	Inhibitor of Apoptosis domain
EABFB001325	1	PF04718.8	3.2e-25	88.3	ATP-synt_G	Mitochondrial ATP synthase g subunit
EABFB001326	1	PF04718.8	3.9e-25	88.1	ATP-synt_G	Mitochondrial ATP synthase g subunit
EABFB001327	3	PF04627.6	3.1e-22	77.6	ATP-synt_Eps	Mitochondrial ATP synthase epsilon chain
EABFB001328	1	PF04627.6	3e-22	77.7	ATP-synt_Eps	Mitochondrial ATP synthase epsilon chain
EABFB001329	5	PF03062.12	1.6e-20	73.1	MBOAT	MBOAT family
EABFB001330	5	PF03062.12	1.6e-20	73.1	MBOAT	MBOAT family
EABFB001331	4	PF04800.5	4.2e-08	32.6	ETC_C1_NDUFA4	ETC complex I subunit conserved region
EABFB001332	4	PF00206.13	5.4e-115	383.5	Lyase_1	Lyase
EABFB001332	4	PF10415.2	2.2e-24	84.9	FumaraseC_C	Fumarase C C-terminus
EABFB001333	5	PF02779.17	1.6e-45	154.4	Transket_pyr	Transketolase, pyrimidine binding domain
EABFB001333	5	PF02780.13	2.3e-16	59.5	Transketolase_C	Transketolase, C-terminal domain
EABFB001333	6	PF02780.13	5.5e-12	45.3	Transketolase_C	Transketolase, C-terminal domain
EABFB001334	3	PF02953.8	7.1e-25	85.7	zf-Tim10_DDP	Tim10/DDP family zinc finger
EABFB001335	5	PF02953.8	7e-25	85.7	zf-Tim10_DDP	Tim10/DDP family zinc finger
EABFB001336	4	PF08212.5	5.7e-16	58.2	Lipocalin_2	Lipocalin-like domain
EABFB001336	4	PF00061.16	1.1e-08	34.8	Lipocalin	Lipocalin / cytosolic fatty-acid binding protein family
EABFB001337	3	PF08212.5	5.2e-16	58.4	Lipocalin_2	Lipocalin-like domain
EABFB001337	3	PF00061.16	9.8e-09	35	Lipocalin	Lipocalin / cytosolic fatty-acid binding protein family
EABFB001339	4	PF01105.17	9.3e-46	155.5	EMP24_GP25L	emp24/gp25L/p24 family/GOLD
EABFB001340	4	PF01105.17	8.6e-46	155.6	EMP24_GP25L	emp24/gp25L/p24 family/GOLD
EABFB001341	2	PF04969.9	5.8e-12	45.7	CS	CS domain
EABFB001342	4	PF04969.9	3.7e-12	46.3	CS	CS domain
EABFB001343	4	PF03909.10	7.6e-07	28.4	BSD	BSD domain
EABFB001344	4	PF03099.12	6e-06	25.9	BPL_LplA_LipB	Biotin/lipoate A/B protein ligase family
EABFB001345	6	PF03099.12	6e-06	25.9	BPL_LplA_LipB	Biotin/lipoate A/B protein ligase family
EABFB001347	2	PF00022.12	3.3e-160	532.4	Actin	Actin
EABFB001348	5	PF00022.12	3.3e-160	532.4	Actin	Actin
EABFB001349	1	PF02953.8	1.9e-22	77.9	zf-Tim10_DDP	Tim10/DDP family zinc finger
EABFB001350	3	PF02953.8	1.4e-22	78.3	zf-Tim10_DDP	Tim10/DDP family zinc finger
EABFB001351	4	PF08231.5	7.8e-49	165.4	SYF2	SYF2 splicing factor
EABFB001354	6	PF00338.15	6.8e-32	108.8	Ribosomal_S10	Ribosomal protein S10p/S20e
EABFB001356	2	PF01159.12	9.7e-41	138	Ribosomal_L6e	Ribosomal protein L6e
EABFB001356	2	PF03868.8	5.9e-17	60.9	Ribosomal_L6e_N	Ribosomal protein L6, N-terminal domain
EABFB001357	3	PF01159.12	7.7e-41	138.3	Ribosomal_L6e	Ribosomal protein L6e
EABFB001357	3	PF03868.8	5.9e-17	60.9	Ribosomal_L6e_N	Ribosomal protein L6, N-terminal domain
EABFB001360	4	PF00254.21	2.1e-34	117.1	FKBP_C	FKBP-type peptidyl-prolyl cis-trans isomerase
EABFB001360	4	PF00036.25	0.00011	20.9	efhand	EF hand
EABFB001361	4	PF00254.21	2.1e-34	117.1	FKBP_C	FKBP-type peptidyl-prolyl cis-trans isomerase
EABFB001361	4	PF00036.25	0.00011	20.9	efhand	EF hand
EABFB001362	3	PF00240.16	8.4e-35	117.6	ubiquitin	Ubiquitin family
EABFB001362	3	PF01599.12	3.9e-28	96.7	Ribosomal_S27	Ribosomal protein S27a
EABFB001362	3	PF11976.1	6.1e-20	70.3	Rad60-SLD	Ubiquitin-2 like Rad60 SUMO-like
EABFB001363	4	PF00240.16	8.2e-35	117.6	ubiquitin	Ubiquitin family
EABFB001363	4	PF01599.12	3.8e-28	96.7	Ribosomal_S27	Ribosomal protein S27a
EABFB001363	4	PF11976.1	6e-20	70.4	Rad60-SLD	Ubiquitin-2 like Rad60 SUMO-like
EABFB001364	5	PF10349.2	4.5e-16	59.4	WWbp	WW-domain ligand protein
EABFB001364	5	PF02893.13	1.5e-05	24.1	GRAM	GRAM domain
EABFB001365	4	PF06585.4	1.6e-60	203.7	JHBP	Haemolymph juvenile hormone binding protein (JHBP)
EABFB001366	3	PF06585.4	1.4e-60	203.9	JHBP	Haemolymph juvenile hormone binding protein (JHBP)
EABFB001367	4	PF00009.20	1.5e-21	76.3	GTP_EFTU	Elongation factor Tu GTP binding domain
EABFB001367	6	PF03764.11	2.2e-37	126.9	EFG_IV	Elongation factor G, domain IV
EABFB001367	6	PF00009.20	1.1e-34	119.2	GTP_EFTU	Elongation factor Tu GTP binding domain
EABFB001367	6	PF00679.17	3.4e-22	77.8	EFG_C	Elongation factor G C-terminus
EABFB001367	6	PF03144.18	3.2e-11	42.8	GTP_EFTU_D2	Elongation factor Tu domain 2
EABFB001374	4	PF00036.25	4.9e-08	31.4	efhand	EF hand
EABFB001375	2	PF00036.25	4.3e-08	31.6	efhand	EF hand
EABFB001376	5	PF02221.8	2.5e-31	108.3	E1_DerP2_DerF2	ML domain
EABFB001377	6	PF02221.8	1.5e-31	108.9	E1_DerP2_DerF2	ML domain
EABFB001378	5	PF00270.22	2.5e-48	163.3	DEAD	DEAD/DEAH box helicase
EABFB001378	5	PF00271.24	1.2e-26	92	Helicase_C	Helicase conserved C-terminal domain
EABFB001379	5	PF00270.22	2.3e-50	170	DEAD	DEAD/DEAH box helicase
EABFB001380	4	PF00838.10	3.6e-60	202.3	TCTP	Translationally controlled tumour protein
EABFB001381	6	PF00838.10	2.9e-60	202.6	TCTP	Translationally controlled tumour protein
EABFB001384	4	PF04135.5	3e-22	77.7	Nop10p	Nucleolar RNA-binding protein, Nop10p family
EABFB001385	1	PF03392.6	1.9e-18	65.9	OS-D	Insect pheromone-binding family, A10/OS-D
EABFB001385	2	PF03392.6	2.5e-17	62.3	OS-D	Insect pheromone-binding family, A10/OS-D
EABFB001386	4	PF03392.6	2.4e-17	62.3	OS-D	Insect pheromone-binding family, A10/OS-D
EABFB001386	5	PF03392.6	1.8e-18	65.9	OS-D	Insect pheromone-binding family, A10/OS-D
EABFB001387	6	PF05753.7	2.5e-61	205.7	TRAP_beta	Translocon-associated protein beta (TRAPB)
EABFB001388	5	PF00011.14	3.4e-19	68.2	HSP20	Hsp20/alpha crystallin family
EABFB001389	3	PF00213.11	1.6e-45	154.7	OSCP	ATP synthase delta (OSCP) subunit
EABFB001390	4	PF00213.11	1.6e-45	154.7	OSCP	ATP synthase delta (OSCP) subunit
EABFB001391	5	PF00026.16	2.9e-121	404.2	Asp	Eukaryotic aspartyl protease
EABFB001391	5	PF07966.5	3.4e-10	39	A1_Propeptide	A1 Propeptide
EABFB001392	6	PF00026.16	2.9e-121	404.2	Asp	Eukaryotic aspartyl protease
EABFB001392	6	PF07966.5	3.4e-10	39	A1_Propeptide	A1 Propeptide
EABFB001393	1	PF00300.15	2.3e-07	30.7	PGAM	Phosphoglycerate mutase family
EABFB001394	4	PF00300.15	2.3e-07	30.7	PGAM	Phosphoglycerate mutase family
EABFB001395	4	PF07690.9	5.4e-28	97.4	MFS_1	Major Facilitator Superfamily
EABFB001395	4	PF00083.17	1.7e-29	102.3	Sugar_tr	Sugar (and other) transporter
EABFB001396	5	PF00227.19	1.4e-45	154.6	Proteasome	Proteasome subunit
EABFB001397	5	PF00227.19	1e-45	155	Proteasome	Proteasome subunit
EABFB001398	1	PF11410.1	9.9e-14	50.8	Antifungal_pept	Antifungal peptide
EABFB001399	2	PF11410.1	8.6e-14	51	Antifungal_pept	Antifungal peptide
EABFB001400	4	PF00578.14	1.8e-39	133.9	AhpC-TSA	AhpC/TSA family
EABFB001400	4	PF08534.3	3e-14	52.4	Redoxin	Redoxin
EABFB001400	4	PF10417.2	5.3e-14	51.2	1-cysPrx_C	C-terminal domain of 1-Cys peroxiredoxin
EABFB001401	1	PF00094.18	9.9e-15	54.7	VWD	von Willebrand factor type D domain
EABFB001402	5	PF00094.18	9.9e-15	54.7	VWD	von Willebrand factor type D domain
EABFB001404	3	PF00022.12	2.4e-160	532.9	Actin	Actin
EABFB001405	4	PF00022.12	1.4e-160	533.6	Actin	Actin
EABFB001407	1	PF01168.13	2e-26	92.5	Ala_racemase_N	Alanine racemase, N-terminal domain
EABFB001409	5	PF00916.13	5.7e-15	54.7	Sulfate_transp	Sulfate transporter family
EABFB001411	5	PF00261.13	1.3e-86	289.2	Tropomyosin	Tropomyosin
EABFB001417	6	PF00076.15	3.7e-07	29.3	RRM_1	RNA recognition motif. (a.k.a. RRM, RBD, or RNP domain)
EABFB001418	6	PF00307.24	6.1e-16	58	CH	Calponin homology (CH) domain
EABFB001418	6	PF00402.11	1.6e-06	26.9	Calponin	Calponin family repeat
EABFB001419	6	PF00994.17	9.8e-23	79.8	MoCF_biosynth	Probable molybdopterin binding domain
EABFB001419	6	PF03453.10	2.1e-17	62.6	MoeA_N	MoeA N-terminal region (domain I and II)
EABFB001420	1	PF00096.19	7.5e-06	25.7	zf-C2H2	Zinc finger, C2H2 type
EABFB001422	2	PF00642.17	3.6e-07	29.4	zf-CCCH	Zinc finger C-x8-C-x5-C-x3-H type (and similar)
EABFB001422	2	PF00076.15	9.4e-06	24.8	RRM_1	RNA recognition motif. (a.k.a. RRM, RBD, or RNP domain)
EABFB001425	1	PF07679.9	1.1e-07	31.3	I-set	Immunoglobulin I-set domain
EABFB001425	1	PF07686.10	1.9e-06	27.3	V-set	Immunoglobulin V-set domain
EABFB001428	5	PF02463.12	8.2e-10	37.9	SMC_N	RecF/RecN/SMC N terminal domain
EABFB001429	3	PF00400.25	1.8e-05	24.1	WD40	WD domain, G-beta repeat
EABFB001430	2	PF00125.17	3.4e-14	52.4	Histone	Core histone H2A/H2B/H3/H4
EABFB001434	1	PF08806.4	1.1e-27	95.3	Sep15_SelM	Sep15/SelM redox domain
EABFB001435	6	PF01053.13	1.1e-147	491	Cys_Met_Meta_PP	Cys/Met metabolism PLP-dependent enzyme
EABFB001435	6	PF00155.14	3e-10	39.2	Aminotran_1_2	Aminotransferase class I and II
EABFB001436	3	PF00398.13	7.2e-19	67.5	RrnaAD	Ribosomal RNA adenine dimethylase
EABFB001441	2	PF08285.4	6.7e-24	83.2	DPM3	Dolichol-phosphate mannosyltransferase subunit 3 (DPM3)
EABFB001447	4	PF01370.14	6.4e-06	25.4	Epimerase	NAD dependent epimerase/dehydratase family
EABFB001448	4	PF04628.6	1.5e-45	153.9	Sedlin_N	Sedlin, N-terminal conserved region
EABFB001448	4	PF04099.5	1.6e-06	27.5	Sybindin	Sybindin-like family
EABFB001449	3	PF07776.8	1.6e-07	30.8	zf-AD	Zinc-finger associated domain (zf-AD)
EABFB001450	2	PF00105.11	2.2e-31	107.5	zf-C4	Zinc finger, C4 type (two domains)
EABFB001451	4	PF00571.21	4.7e-08	32.2	CBS	CBS domain
EABFB001452	4	PF00089.19	8e-09	35	Trypsin	Trypsin
EABFB001454	1	PF03311.7	1.7e-18	66.6	Cornichon	Cornichon protein
EABFB001455	5	PF00198.16	6.5e-07	28.5	2-oxoacid_dh	2-oxoacid dehydrogenases acyltransferase (catalytic domain)
EABFB001457	3	PF08694.4	5.1e-90	298.7	UFC1	Ubiquitin-fold modifier-conjugating enzyme 1
EABFB001462	5	PF00439.18	3.7e-08	32.8	Bromodomain	Bromodomain
EABFB001467	2	PF02005.9	4.5e-30	104.5	TRM	N2,N2-dimethylguanosine tRNA methyltransferase
EABFB001468	6	PF01423.15	1.3e-13	49.9	LSM	LSM domain
EABFB001475	5	PF01655.11	1.4e-50	169.6	Ribosomal_L32e	Ribosomal protein L32
EABFB001477	1	PF01130.14	2.2e-37	128.1	CD36	CD36 family
EABFB001478	5	PF00432.14	6.3e-09	34.9	Prenyltrans	Prenyltransferase and squalene oxidase repeat
EABFB001479	2	PF00106.18	3.9e-17	62.3	adh_short	short chain dehydrogenase
EABFB001479	2	PF08659.3	6.6e-08	32.1	KR	KR domain
EABFB001481	5	PF00248.14	7e-31	106.8	Aldo_ket_red	Aldo/keto reductase family
EABFB001482	4	PF01212.14	1.5e-51	174.9	Beta_elim_lyase	Beta-eliminating lyase
EABFB001482	4	PF00155.14	7.1e-08	31.4	Aminotran_1_2	Aminotransferase class I and II
EABFB001485	2	PF10163.2	6e-20	70.6	EnY2	Transcription factor e(y)2
EABFB001486	6	PF00241.13	1.4e-19	69.9	Cofilin_ADF	Cofilin/tropomyosin-type actin-binding protein
EABFB001489	4	PF00515.21	0.0079	15.4	TPR_1	Tetratricopeptide repeat
EABFB001489	4	PF07719.10	0.075	12.6	TPR_2	Tetratricopeptide repeat
EABFB001490	6	PF01607.17	5.3e-12	45.1	CBM_14	Chitin binding Peritrophin-A domain
EABFB001491	1	PF07749.5	9.3e-19	67.5	ERp29	Endoplasmic reticulum protein ERp29, C-terminal domain
EABFB001493	6	PF01086.10	1.7e-50	171.7	Clathrin_lg_ch	Clathrin light chain
EABFB001494	3	PF05064.6	4.3e-08	32.5	Nsp1_C	Nsp1-like C-terminal region
EABFB001495	1	PF03604.6	2.1e-16	58.7	DNA_RNApol_7kD	DNA directed RNA polymerase, 7 kDa subunit
EABFB001498	3	PF00227.19	6.3e-48	162.2	Proteasome	Proteasome subunit
EABFB001499	6	PF03227.9	1.1e-27	95.7	GILT	Gamma interferon inducible lysosomal thiol reductase (GILT)
EABFB001500	4	PF03392.6	1.3e-23	82.4	OS-D	Insect pheromone-binding family, A10/OS-D
EABFB001505	1	PF00635.19	1.6e-12	46.7	Motile_Sperm	MSP (Major sperm protein) domain
EABFB001508	4	PF00179.19	8.8e-47	157.7	UQ_con	Ubiquitin-conjugating enzyme
EABFB001510	2	PF01130.14	1e-14	53.3	CD36	CD36 family
EABFB001514	3	PF03370.6	8.2e-29	99.5	CBM_21	Putative phosphatase regulatory subunit
EABFB001517	5	PF00632.18	1.7e-97	326	HECT	HECT-domain (ubiquitin-transferase)
EABFB001518	6	PF03357.14	9e-33	112.7	Snf7	Snf7
EABFB001519	1	PF02005.9	3.6e-29	101.5	TRM	N2,N2-dimethylguanosine tRNA methyltransferase
EABFB001519	3	PF02005.9	5.8e-43	146.9	TRM	N2,N2-dimethylguanosine tRNA methyltransferase
EABFB001520	2	PF00567.17	1.7e-10	40.4	TUDOR	Tudor domain
EABFB001521	5	PF06093.6	5.7e-32	109.1	Spt4	Spt4/RpoE2 zinc finger
EABFB001522	6	PF07690.9	6.4e-09	34.7	MFS_1	Major Facilitator Superfamily
EABFB001523	1	PF00271.24	5.7e-28	96.2	Helicase_C	Helicase conserved C-terminal domain
EABFB001523	2	PF00270.22	3.8e-20	71.7	DEAD	DEAD/DEAH box helicase
EABFB001525	2	PF02077.8	5.2e-119	396.2	SURF4	SURF4 family
EABFB001526	3	PF00595.17	2.2e-16	59.4	PDZ	PDZ domain (Also known as DHR or GLGF)
EABFB001528	4	PF01472.13	6.5e-18	63.9	PUA	PUA domain
EABFB001530	1	PF05110.6	2.1e-06	25.6	AF-4	AF-4 proto-oncoprotein
EABFB001530	2	PF05110.6	7.5e-18	63.5	AF-4	AF-4 proto-oncoprotein
EABFB001531	2	PF07525.9	1.1e-12	47.2	SOCS_box	SOCS box
EABFB001531	2	PF00017.17	3e-11	42.6	SH2	SH2 domain
EABFB001532	4	PF04857.13	1.8e-52	177.9	CAF1	CAF1 family ribonuclease
EABFB001533	3	PF01090.12	9.1e-60	199.8	Ribosomal_S19e	Ribosomal protein S19e
EABFB001535	1	PF00501.21	1.2e-11	43.2	AMP-binding	AMP-binding enzyme
EABFB001535	2	PF00501.21	8.1e-09	34	AMP-binding	AMP-binding enzyme
EABFB001536	3	PF00610.14	8.9e-13	47.4	DEP	Domain found in Dishevelled, Egl-10, and Pleckstrin (DEP)
EABFB001537	2	PF00085.13	3.1e-30	103.6	Thioredoxin	Thioredoxin
EABFB001538	1	PF01852.12	7.4e-27	93.6	START	START domain
EABFB001543	6	PF00201.11	1.5e-72	244.4	UDPGT	UDP-glucoronosyl and UDP-glucosyl transferase
EABFB001543	6	PF04101.9	1.2e-07	31.2	Glyco_tran_28_C	Glycosyltransferase family 28 C-terminal domain
EABFB001545	4	PF02171.10	1.2e-09	37.2	Piwi	Piwi domain
EABFB001545	6	PF02171.10	5.1e-39	133.6	Piwi	Piwi domain
EABFB001547	4	PF03878.8	7.9e-88	293.3	YIF1	YIF1
EABFB001549	5	PF00435.14	1.1e-12	47.8	Spectrin	Spectrin repeat
EABFB001550	3	PF01658.10	4.1e-47	158.3	Inos-1-P_synth	Myo-inositol-1-phosphate synthase
EABFB001550	3	PF07994.5	6.1e-26	91.2	NAD_binding_5	Myo-inositol-1-phosphate synthase
EABFB001551	6	PF00932.12	3e-28	97.8	IF_tail	Intermediate filament tail domain
EABFB001555	2	PF00928.14	9.4e-25	86.9	Adap_comp_sub	Adaptor complexes medium subunit family
EABFB001555	3	PF00928.14	1.1e-12	47.3	Adap_comp_sub	Adaptor complexes medium subunit family
EABFB001556	2	PF07763.6	5.6e-89	297.7	FEZ	FEZ-like protein
EABFB001557	1	PF09815.2	8.2e-18	64.1	XK-related	XK-related protein
EABFB001558	2	PF00118.17	5.4e-36	123.9	Cpn60_TCP1	TCP-1/cpn60 chaperonin family
EABFB001560	4	PF02121.11	8.8e-62	208.3	IP_trans	Phosphatidylinositol transfer protein
EABFB001564	1	PF03022.9	1.7e-69	233.8	MRJP	Major royal jelly protein
EABFB001564	3	PF03022.9	1.3e-07	30.8	MRJP	Major royal jelly protein
EABFB001565	1	PF02867.8	1.2e-65	221.7	Ribonuc_red_lgC	Ribonucleotide reductase, barrel domain
EABFB001566	2	PF01734.15	2.4e-08	33.8	Patatin	Patatin-like phospholipase
EABFB001567	2	PF01066.14	7.7e-20	70.7	CDP-OH_P_transf	CDP-alcohol phosphatidyltransferase
EABFB001568	4	PF03153.6	2e-45	156	TFIIA	Transcription factor IIA, alpha/beta subunit
EABFB001571	1	PF01363.14	1.3e-19	69.5	FYVE	FYVE zinc finger
EABFB001571	1	PF00023.23	1.7e-05	24	Ank	Ankyrin repeat
EABFB001573	1	PF00107.19	2.3e-08	33.3	ADH_zinc_N	Zinc-binding dehydrogenase
EABFB001573	3	PF00975.13	7.5e-07	29.2	Thioesterase	Thioesterase domain
EABFB001574	1	PF10712.2	1.3e-59	201.7	NAD-GH	NAD-specific glutamate dehydrogenase
EABFB001574	4	PF00012.13	2.7e-277	920.3	HSP70	Hsp70 protein
EABFB001574	4	PF06723.6	1.4e-15	56.4	MreB_Mbl	MreB/Mbl protein
EABFB001574	4	PF02491.13	0.0083	15.7	FtsA	Cell division protein FtsA
EABFB001576	3	PF01459.15	5e-74	248.6	Porin_3	Eukaryotic porin
EABFB001576	5	PF01399.20	2.3e-17	62.9	PCI	PCI domain
EABFB001577	6	PF00487.17	3.4e-15	55.8	FA_desaturase	Fatty acid desaturase
EABFB001580	4	PF02020.11	4.7e-16	58.1	W2	eIF4-gamma/eIF5/eIF2-epsilon
EABFB001581	4	PF07714.10	1.3e-20	73.3	Pkinase_Tyr	Protein tyrosine kinase
EABFB001581	4	PF00069.18	1.9e-06	26.9	Pkinase	Protein kinase domain
EABFB001581	6	PF07714.10	1.6e-38	131.9	Pkinase_Tyr	Protein tyrosine kinase
EABFB001581	6	PF00069.18	2.8e-25	88.6	Pkinase	Protein kinase domain
EABFB001582	1	PF03764.11	6.3e-07	28.6	EFG_IV	Elongation factor G, domain IV
EABFB001582	2	PF03764.11	1.9e-15	56.1	EFG_IV	Elongation factor G, domain IV
EABFB001582	2	PF00679.17	2.3e-06	27.1	EFG_C	Elongation factor G C-terminus
EABFB001584	2	PF03291.9	8.6e-27	93.5	Pox_MCEL	mRNA capping enzyme
EABFB001585	4	PF00567.17	2.6e-06	26.9	TUDOR	Tudor domain
EABFB001585	6	PF00567.17	5.9e-11	41.9	TUDOR	Tudor domain
EABFB001588	5	PF07992.7	6.7e-50	169.1	Pyr_redox_2	Pyridine nucleotide-disulphide oxidoreductase
EABFB001588	5	PF02852.15	1.8e-38	130.6	Pyr_redox_dim	Pyridine nucleotide-disulphide oxidoreductase, dimerisation domain
EABFB001588	5	PF00070.20	9.5e-16	57.6	Pyr_redox	Pyridine nucleotide-disulphide oxidoreductase
EABFB001588	5	PF00890.17	5e-08	31.9	FAD_binding_2	FAD binding domain
EABFB001588	5	PF01134.15	1.6e-06	26.9	GIDA	Glucose inhibited division protein A
EABFB001588	5	PF01946.10	0.00023	20	Thi4	Thi4 family
EABFB001589	3	PF00027.22	1.1e-23	82.4	cNMP_binding	Cyclic nucleotide-binding domain
EABFB001590	3	PF01408.15	1.4e-20	73.7	GFO_IDH_MocA	Oxidoreductase family, NAD-binding Rossmann fold
EABFB001590	3	PF02894.10	1.5e-06	27.6	GFO_IDH_MocA_C	Oxidoreductase family, C-terminal alpha/beta domain
EABFB001592	4	PF02209.12	5.8e-14	51.1	VHP	Villin headpiece domain
EABFB001594	5	PF04438.9	2.5e-10	39.5	zf-HIT	HIT zinc finger
EABFB001595	5	PF00089.19	1.7e-56	190.9	Trypsin	Trypsin
EABFB001596	1	PF00076.15	5.6e-18	64	RRM_1	RNA recognition motif. (a.k.a. RRM, RBD, or RNP domain)
EABFB001597	6	PF02862.10	8.7e-55	185.6	DDHD	DDHD domain
EABFB001600	4	PF07690.9	4.3e-16	58.3	MFS_1	Major Facilitator Superfamily
EABFB001601	6	PF00151.12	4.7e-16	58.6	Lipase	Lipase
EABFB001602	4	PF00400.25	7.7e-12	44.3	WD40	WD domain, G-beta repeat
EABFB001603	5	PF05219.5	2.7e-12	45.8	DREV	DREV methyltransferase
EABFB001603	6	PF05219.5	6.5e-76	254.3	DREV	DREV methyltransferase
EABFB001603	6	PF08241.5	3.1e-07	30.4	Methyltransf_11	Methyltransferase domain
EABFB001603	6	PF08242.5	7.3e-07	29.2	Methyltransf_12	Methyltransferase domain
EABFB001604	6	PF00573.15	7.1e-43	145.9	Ribosomal_L4	Ribosomal protein L4/L1 family
EABFB001606	6	PF07225.5	5.6e-16	58.1	NDUF_B4	NADH-ubiquinone oxidoreductase B15 subunit (NDUFB4)
EABFB001607	2	PF01652.11	1.4e-07	30.9	IF4E	Eukaryotic initiation factor 4E
EABFB001608	6	PF00155.14	4e-34	117.8	Aminotran_1_2	Aminotransferase class I and II
EABFB001609	4	PF05794.6	1e-13	50.5	Tcp11	T-complex protein 11
EABFB001611	1	PF03723.7	1.6e-75	253.2	Hemocyanin_C	Hemocyanin, ig-like domain
EABFB001611	1	PF00372.12	1e-72	244.4	Hemocyanin_M	Hemocyanin, copper containing domain
EABFB001611	1	PF03722.7	6.4e-43	145.6	Hemocyanin_N	Hemocyanin, all-alpha domain
EABFB001611	4	PF06951.4	5.2e-50	169.3	PLA2G12	Group XII secretory phospholipase A2 precursor (PLA2G12)
EABFB001612	1	PF00071.15	4.1e-11	42.2	Ras	Ras family
EABFB001615	5	PF00514.16	2.4e-11	42.6	Arm	Armadillo/beta-catenin-like repeat
EABFB001616	4	PF07942.5	4.3e-42	143.6	N2227	N2227-like protein
EABFB001616	6	PF07942.5	2e-16	59.4	N2227	N2227-like protein
EABFB001617	1	PF03953.10	2.2e-15	56.6	Tubulin_C	Tubulin C-terminal domain
EABFB001620	1	PF00501.21	3.1e-13	48.5	AMP-binding	AMP-binding enzyme
EABFB001620	2	PF00501.21	3.2e-28	97.9	AMP-binding	AMP-binding enzyme
EABFB001620	3	PF00501.21	2.4e-27	95	AMP-binding	AMP-binding enzyme
EABFB001621	6	PF00560.26	0.07	12.8	LRR_1	Leucine Rich Repeat
EABFB001622	6	PF00178.15	7.1e-17	61	Ets	Ets-domain
EABFB001624	4	PF00009.20	3.3e-41	140.5	GTP_EFTU	Elongation factor Tu GTP binding domain
EABFB001624	4	PF09173.4	9.2e-37	124.6	eIF2_C	Initiation factor eIF2 gamma, C terminal
EABFB001624	4	PF03144.18	5e-12	45.4	GTP_EFTU_D2	Elongation factor Tu domain 2
EABFB001627	5	PF02847.10	7.5e-29	99.4	MA3	MA3 domain
EABFB001629	6	PF03372.16	2.3e-31	108.5	Exo_endo_phos	Endonuclease/Exonuclease/phosphatase family
EABFB001630	2	PF01485.14	4.7e-08	32.4	IBR	IBR domain
EABFB001631	4	PF10217.2	1.8e-30	104.4	DUF2039	Uncharacterized conserved protein (DUF2039)
EABFB001632	3	PF12036.1	2.7e-10	40	DUF3522	Protein of unknown function (DUF3522)
EABFB001633	1	PF00153.20	6.9e-11	41.4	Mito_carr	Mitochondrial carrier protein
EABFB001633	2	PF00153.20	2.9e-11	42.6	Mito_carr	Mitochondrial carrier protein
EABFB001634	3	PF00089.19	5.2e-47	159.9	Trypsin	Trypsin
EABFB001638	2	PF08238.5	7.2e-08	32.5	Sel1	Sel1 repeat
EABFB001638	3	PF08238.5	3.1e-06	27.3	Sel1	Sel1 repeat
EABFB001641	4	PF03022.9	3.5e-14	52.4	MRJP	Major royal jelly protein
EABFB001641	5	PF03022.9	4.5e-45	153.7	MRJP	Major royal jelly protein
EABFB001642	4	PF00069.18	7.5e-12	44.6	Pkinase	Protein kinase domain
EABFB001642	5	PF00069.18	2.3e-31	108.6	Pkinase	Protein kinase domain
EABFB001642	5	PF07714.10	7.2e-23	80.7	Pkinase_Tyr	Protein tyrosine kinase
EABFB001643	1	PF00179.19	3.2e-16	58.6	UQ_con	Ubiquitin-conjugating enzyme
EABFB001646	2	PF01239.15	5.9e-08	31.4	PPTA	Protein prenyltransferase alpha subunit repeat
EABFB001647	4	PF00164.18	4.8e-41	138.7	Ribosomal_S12	Ribosomal protein S12
EABFB001648	6	PF00091.18	3.6e-68	229.2	Tubulin	Tubulin/FtsZ family, GTPase domain
EABFB001648	6	PF03953.10	1.1e-50	170.7	Tubulin_C	Tubulin C-terminal domain
EABFB001648	6	PF10644.2	8e-07	28.6	Misat_Myo_SegII	Misato Segment II myosin-like domain
EABFB001649	6	PF00400.25	4.4e-08	32.4	WD40	WD domain, G-beta repeat
EABFB001649	6	PF08662.4	5.5e-05	22.6	eIF2A	Eukaryotic translation initiation factor eIF2A
EABFB001650	2	PF01145.18	1.7e-25	89.6	Band_7	SPFH domain / Band 7 family
EABFB001655	5	PF00876.11	3.9e-51	173.9	Innexin	Innexin
EABFB001655	6	PF00876.11	1.6e-24	86.3	Innexin	Innexin
EABFB001656	1	PF00688.11	1.4e-20	73.3	TGFb_propeptide	TGF-beta propeptide
EABFB001657	6	PF07690.9	1.5e-30	105.9	MFS_1	Major Facilitator Superfamily
EABFB001658	5	PF03079.7	2.3e-54	183.3	ARD	ARD/ARD' family
EABFB001658	5	PF07883.4	3.5e-09	35.7	Cupin_2	Cupin domain
EABFB001659	4	PF00153.20	1.3e-11	43.6	Mito_carr	Mitochondrial carrier protein
EABFB001661	4	PF03250.7	1.8e-06	27.2	Tropomodulin	Tropomodulin
EABFB001661	6	PF03250.7	6.8e-16	57.8	Tropomodulin	Tropomodulin
EABFB001665	3	PF07978.6	1.3e-29	101.8	NIPSNAP	NIPSNAP
EABFB001666	3	PF01244.14	2.8e-95	318.6	Peptidase_M19	Membrane dipeptidase (Peptidase family M19)
EABFB001667	5	PF00085.13	1.6e-25	88.4	Thioredoxin	Thioredoxin
EABFB001668	1	PF04777.6	1.9e-29	101	Evr1_Alr	Erv1 / Alr family
EABFB001669	1	PF05694.4	1.3e-53	181.8	SBP56	56kDa selenium binding protein (SBP56)
EABFB001670	1	PF00036.25	2.9e-08	32.1	efhand	EF hand
EABFB001671	5	PF03392.6	5.9e-31	105.9	OS-D	Insect pheromone-binding family, A10/OS-D
EABFB001672	6	PF00335.13	6e-45	152.9	Tetraspannin	Tetraspanin family
EABFB001675	1	PF10602.2	1.9e-60	202.9	RPN7	26S proteasome subunit RPN7
EABFB001675	1	PF01399.20	2.7e-19	69.1	PCI	PCI domain
EABFB001676	1	PF03015.12	9.8e-15	54.3	Sterile	Male sterility protein
EABFB001676	1	PF07993.5	9.6e-15	53.8	NAD_binding_4	Male sterility protein
EABFB001678	3	PF06309.4	3.2e-26	91.4	Torsin	Torsin
EABFB001678	3	PF07728.7	2.2e-06	27.1	AAA_5	AAA domain (dynein-related subfamily)
EABFB001680	6	PF00035.18	2.3e-10	40.5	dsrm	Double-stranded RNA binding motif
EABFB001682	6	PF06026.7	6.6e-57	191.2	Rib_5-P_isom_A	Ribose 5-phosphate isomerase A (phosphoriboisomerase A)
EABFB001683	6	PF03901.10	6.3e-21	74.5	Glyco_transf_22	Alg9-like mannosyltransferase family
EABFB001687	6	PF00632.18	2e-67	227.2	HECT	HECT-domain (ubiquitin-transferase)
EABFB001689	2	PF00639.14	1.2e-25	89.7	Rotamase	PPIC-type PPIASE domain
EABFB001689	2	PF00397.19	1.9e-09	36.8	WW	WW domain
EABFB001692	2	PF04054.8	4.2e-67	226.3	Not1	CCR4-Not complex component, Not1
EABFB001693	3	PF05189.6	2.5e-28	97.7	RTC_insert	RNA 3'-terminal phosphate cyclase (RTC), insert domain
EABFB001695	4	PF10609.2	6.7e-35	118.5	ParA	ParA/MinD ATPase like
EABFB001695	4	PF01656.16	1.3e-15	56.9	CbiA	CobQ/CobB/MinD/ParA nucleotide binding domain
EABFB001698	5	PF00022.12	4.4e-18	64.6	Actin	Actin
EABFB001699	4	PF03221.9	1.7e-19	68.9	Transposase_Tc5	Tc5 transposase DNA-binding domain
EABFB001699	4	PF04218.6	1.5e-12	46.4	CENP-B_N	CENP-B N-terminal DNA-binding domain
EABFB001705	1	PF00733.14	8.3e-17	61.2	Asn_synthase	Asparagine synthase
EABFB001707	4	PF00153.20	7.2e-20	70.1	Mito_carr	Mitochondrial carrier protein
EABFB001707	6	PF00153.20	1.1e-13	50.4	Mito_carr	Mitochondrial carrier protein
EABFB001708	5	PF03650.6	9.4e-40	134.9	UPF0041	Uncharacterised protein family (UPF0041)
EABFB001711	5	PF05005.8	6e-29	99.7	Ocnus	Janus/Ocnus family (Ocnus)
EABFB001712	3	PF01363.14	7.8e-20	70.2	FYVE	FYVE zinc finger
EABFB001713	4	PF10166.2	6.9e-25	86.8	DUF2368	Uncharacterised conserved protein (DUF2368)
EABFB001717	5	PF07165.4	1.3e-19	69.9	DUF1397	Protein of unknown function (DUF1397)
EABFB001718	3	PF00004.22	2.2e-31	108.4	AAA	ATPase family associated with various cellular activities (AAA)
EABFB001719	5	PF03630.7	1.2e-95	320	Fumble	Fumble
EABFB001719	6	PF03630.7	1.2e-23	83.3	Fumble	Fumble
EABFB001720	3	PF00171.15	6.6e-72	241.9	Aldedh	Aldehyde dehydrogenase family
EABFB001726	6	PF11938.1	1.2e-22	80.2	DUF3456	Protein of unknown function (DUF3456)
EABFB001728	4	PF05351.4	8.2e-51	171.6	GMP_PDE_delta	GMP-PDE, delta subunit
EABFB001729	5	PF01546.21	3.7e-11	42.6	Peptidase_M20	Peptidase family M20/M25/M40
EABFB001730	3	PF01435.11	1.4e-15	57.1	Peptidase_M48	Peptidase family M48
EABFB001731	6	PF00709.14	9e-49	165.9	Adenylsucc_synt	Adenylosuccinate synthetase
EABFB001735	1	PF00085.13	1.2e-06	27.8	Thioredoxin	Thioredoxin
EABFB001735	2	PF00085.13	1.3e-14	53.4	Thioredoxin	Thioredoxin
EABFB001739	5	PF03950.11	3.1e-10	39.6	tRNA-synt_1c_C	tRNA synthetases class I (E and Q), anti-codon binding domain
EABFB001740	1	PF00887.12	1.5e-27	94.7	ACBP	Acyl CoA binding protein
EABFB001740	1	PF00023.23	4e-10	38.6	Ank	Ankyrin repeat
EABFB001740	2	PF00076.15	6.3e-15	54.2	RRM_1	RNA recognition motif. (a.k.a. RRM, RBD, or RNP domain)
EABFB001747	1	PF02036.10	8.7e-16	57.7	SCP2	SCP-2 sterol transfer family
EABFB001749	6	PF00025.14	9.4e-20	70.2	Arf	ADP-ribosylation factor family
EABFB001750	1	PF01608.10	8.4e-45	152.4	I_LWEQ	I/LWEQ domain
EABFB001754	4	PF04615.6	2.4e-29	101.7	Utp14	Utp14 protein
EABFB001754	6	PF04615.6	2.2e-17	62.2	Utp14	Utp14 protein
EABFB001755	6	PF00468.10	6.7e-13	47.8	Ribosomal_L34	Ribosomal protein L34
EABFB001757	6	PF00561.13	3.3e-09	36.3	Abhydrolase_1	alpha/beta hydrolase fold
EABFB001762	3	PF06017.6	1.7e-20	72.7	Myosin_TH1	Myosin tail
EABFB001763	2	PF03234.7	5.6e-26	91.6	CDC37_N	Cdc37 N terminal kinase binding
EABFB001763	3	PF08565.4	2e-45	154	CDC37_M	Cdc37 Hsp90 binding domain
EABFB001763	3	PF08564.3	1.3e-24	85.5	CDC37_C	Cdc37 C terminal domain
EABFB001764	3	PF03997.5	2.2e-80	268.4	VPS28	VPS28 protein
EABFB001767	2	PF01846.12	6e-11	41.8	FF	FF domain
EABFB001768	2	PF01607.17	1.7e-12	46.7	CBM_14	Chitin binding Peritrophin-A domain
EABFB001770	3	PF03661.6	2e-35	121.8	UPF0121	Uncharacterised protein family (UPF0121)
EABFB001776	3	PF05347.8	1.3e-09	37.6	Complex1_LYR	Complex 1 protein (LYR family)
EABFB001776	4	PF03813.7	8.3e-11	39.8	Nrap	Nrap protein
EABFB001779	2	PF03343.6	1.3e-08	33.3	SART-1	SART-1 family
EABFB001780	6	PF07177.5	3.7e-25	87.2	Neuralized	Neuralized
EABFB001782	1	PF03850.7	5.9e-17	61.5	Tfb4	Transcription factor Tfb4
EABFB001783	3	PF07718.5	1.8e-45	154.6	Coatamer_beta_C	Coatamer beta C-terminal region
EABFB001787	2	PF09440.3	1.6e-40	138	eIF3_N	eIF3 subunit 6 N terminal domain
EABFB001787	2	PF01399.20	1.2e-18	66.9	PCI	PCI domain
EABFB001787	4	PF09748.2	1.1e-37	128.3	Med10	Transcription factor subunit Med10 of Mediator complex
EABFB001789	3	PF00687.14	7.2e-25	87.2	Ribosomal_L1	Ribosomal protein L1p/L10e family
EABFB001791	1	PF02826.12	9e-14	50.7	2-Hacid_dh_C	D-isomer specific 2-hydroxyacid dehydrogenase, NAD binding domain
EABFB001791	3	PF02826.12	6.8e-36	122.7	2-Hacid_dh_C	D-isomer specific 2-hydroxyacid dehydrogenase, NAD binding domain
EABFB001791	3	PF00389.23	4.6e-24	84.3	2-Hacid_dh	D-isomer specific 2-hydroxyacid dehydrogenase, catalytic domain
EABFB001796	4	PF10406.2	2.3e-19	68.8	TAF8_C	Transcription factor TFIID complex subunit 8 C-term
EABFB001798	2	PF07084.5	4.4e-09	36.1	Spot_14	Thyroid hormone-inducible hepatic protein Spot 14
EABFB001799	2	PF07787.5	8e-12	44.6	DUF1625	Protein of unknown function (DUF1625)
EABFB001802	5	PF00107.19	2.8e-19	68.6	ADH_zinc_N	Zinc-binding dehydrogenase
EABFB001803	4	PF00708.11	4.1e-26	90.6	Acylphosphatase	Acylphosphatase
EABFB001805	1	PF00106.18	2.3e-13	50.1	adh_short	short chain dehydrogenase
EABFB001805	1	PF08659.3	1.1e-06	28.1	KR	KR domain
EABFB001807	1	PF04080.6	9.6e-41	139.6	Per1	Per1-like
EABFB001807	3	PF04080.6	7.3e-20	71.1	Per1	Per1-like
EABFB001809	3	PF00226.24	6.9e-22	76.6	DnaJ	DnaJ domain
EABFB001809	3	PF00515.21	2e-05	23.7	TPR_1	Tetratricopeptide repeat
EABFB001809	3	PF07719.10	8.6e-05	21.8	TPR_2	Tetratricopeptide repeat
EABFB001810	2	PF08991.3	5.9e-18	64.3	DUF1903	Domain of unknown function (DUF1903)
EABFB001811	1	PF00995.16	2.3e-14	52.6	Sec1	Sec1 family
EABFB001812	3	PF03145.9	1.1e-14	54.2	Sina	Seven in absentia protein family
EABFB001813	5	PF00650.13	8.9e-07	28.2	CRAL_TRIO	CRAL/TRIO domain
EABFB001817	6	PF00248.14	2.4e-18	65.6	Aldo_ket_red	Aldo/keto reductase family
EABFB001818	1	PF00304.13	2.1e-10	40.1	Gamma-thionin	Gamma-thionin family
EABFB001821	5	PF03301.6	4.3e-48	163.8	Trp_dioxygenase	Tryptophan 2,3-dioxygenase
EABFB001822	3	PF07534.9	6e-21	74.6	TLD	TLD
EABFB001826	2	PF04900.5	8.4e-19	67.2	Fcf1	Fcf1
EABFB001828	6	PF07690.9	4.5e-06	25.3	MFS_1	Major Facilitator Superfamily
EABFB001829	5	PF01012.14	7.9e-38	129.4	ETF	Electron transfer flavoprotein domain
EABFB001830	6	PF01569.14	7.6e-09	35	PAP2	PAP2 superfamily
EABFB001835	3	PF01423.15	3e-11	42.3	LSM	LSM domain
EABFB001838	5	PF00397.19	3.2e-08	32.9	WW	WW domain
EABFB001839	5	PF00069.18	8.1e-39	133	Pkinase	Protein kinase domain
EABFB001839	5	PF07714.10	5.1e-24	84.4	Pkinase_Tyr	Protein tyrosine kinase
EABFB001842	3	PF06888.5	1.4e-27	96.1	Put_Phosphatase	Putative Phosphatase
EABFB001844	1	PF02121.11	2.5e-15	56.1	IP_trans	Phosphatidylinositol transfer protein
EABFB001844	2	PF02121.11	7e-24	84.1	IP_trans	Phosphatidylinositol transfer protein
EABFB001844	3	PF02121.11	4.7e-11	42.1	IP_trans	Phosphatidylinositol transfer protein
EABFB001845	1	PF02150.9	2.1e-16	59	RNA_POL_M_15KD	RNA polymerases M/15 Kd subunit
EABFB001845	1	PF01096.11	8.7e-15	53.7	TFIIS_C	Transcription factor S-II (TFIIS)
EABFB001846	1	PF00929.17	5.3e-31	107.8	Exonuc_X-T	Exonuclease
EABFB001854	1	PF01025.12	3.1e-49	166.4	GrpE	GrpE
EABFB001855	3	PF03665.6	3.5e-44	150.3	UPF0172	Uncharacterised protein family (UPF0172)
EABFB001856	4	PF08159.5	6.7e-12	44.4	NUC153	NUC153 domain
EABFB001857	3	PF07052.4	2.2e-28	97.8	Hep_59	Hepatocellular carcinoma-associated antigen 59
EABFB001858	4	PF00076.15	3.4e-11	42.2	RRM_1	RNA recognition motif. (a.k.a. RRM, RBD, or RNP domain)
EABFB001859	1	PF00067.15	2.3e-39	134.9	p450	Cytochrome P450
EABFB001861	4	PF00089.19	2.4e-20	72.7	Trypsin	Trypsin
EABFB001862	5	PF00036.25	0.0035	16.2	efhand	EF hand
EABFB001863	3	PF00808.16	2.5e-14	52.7	CBFD_NFYB_HMF	Histone-like transcription factor (CBF/NF-Y) and archaeal histone
EABFB001867	1	PF00062.13	3.3e-27	94.6	Lys	C-type lysozyme/alpha-lactalbumin family
EABFB001868	6	PF06991.4	6.6e-66	222	MFAP1_C	Micro-fibrillar-associated protein 1 C-terminus
EABFB001869	6	PF00628.22	1.6e-08	33.8	PHD	PHD-finger
EABFB001870	5	PF00622.21	2.5e-10	40.1	SPRY	SPRY domain
EABFB001871	4	PF07690.9	5.1e-07	28.4	MFS_1	Major Facilitator Superfamily
EABFB001872	2	PF01040.11	2.4e-16	59.4	UbiA	UbiA prenyltransferase family
EABFB001875	1	PF08938.3	1.1e-20	73.9	DUF1916	Domain of unknown function (DUF1916)
EABFB001876	4	PF04939.5	2.6e-53	179.5	RRS1	Ribosome biogenesis regulatory protein (RRS1)
EABFB001882	4	PF01607.17	3.5e-06	26.5	CBM_14	Chitin binding Peritrophin-A domain
EABFB001888	3	PF00022.12	4.7e-09	34.9	Actin	Actin
EABFB001890	6	PF00011.14	9.7e-26	89.2	HSP20	Hsp20/alpha crystallin family
EABFB001895	1	PF01255.12	5.3e-32	110.4	Prenyltransf	Putative undecaprenyl diphosphate synthase
EABFB001896	5	PF00137.14	2.7e-16	58.9	ATP-synt_C	ATP synthase subunit C
EABFB001900	1	PF05739.12	1.5e-18	65.8	SNARE	SNARE domain
EABFB001900	6	PF00179.19	1.4e-13	50.1	UQ_con	Ubiquitin-conjugating enzyme
EABFB001901	5	PF04568.5	5e-30	103.1	IATP	Mitochondrial ATPase inhibitor, IATP
EABFB001902	3	PF00443.22	2.6e-27	95.2	UCH	Ubiquitin carboxyl-terminal hydrolase
EABFB001902	6	PF01507.12	1.7e-07	30.9	PAPS_reduct	Phosphoadenosine phosphosulfate reductase family
EABFB001903	4	PF00561.13	7.3e-06	25.3	Abhydrolase_1	alpha/beta hydrolase fold
EABFB001905	5	PF00595.17	6.3e-14	51.6	PDZ	PDZ domain (Also known as DHR or GLGF)
EABFB001907	6	PF10419.2	8.6e-11	40.8	TFIIIC_subunit	TFIIIC subunit
EABFB001908	2	PF10046.2	1.5e-27	95.2	BLOC1_2	Biogenesis of lysosome-related organelles complex-1 subunit 2
EABFB001909	5	PF00248.14	4.7e-06	25.3	Aldo_ket_red	Aldo/keto reductase family
EABFB001915	6	PF01302.18	3.3e-26	90.4	CAP_GLY	CAP-Gly domain
EABFB001918	4	PF03587.7	2.1e-30	105.2	EMG1	EMG1/NEP1 methyltransferase
EABFB001921	3	PF04979.7	2.7e-37	127.6	IPP-2	Protein phosphatase inhibitor 2 (IPP-2)
EABFB001922	1	PF03998.6	6.6e-13	48.7	Utp11	Utp11 protein
EABFB001922	3	PF03998.6	5.4e-31	107.9	Utp11	Utp11 protein
EABFB001924	4	PF04142.8	9.1e-08	31.2	Nuc_sug_transp	Nucleotide-sugar transporter
EABFB001924	5	PF04142.8	8e-16	57.6	Nuc_sug_transp	Nucleotide-sugar transporter
EABFB001925	2	PF00400.25	2.9e-10	39.3	WD40	WD domain, G-beta repeat
EABFB001926	2	PF00342.12	5.5e-19	67.6	PGI	Phosphoglucose isomerase
EABFB001927	3	PF00160.14	5.4e-46	156.2	Pro_isomerase	Cyclophilin type peptidyl-prolyl cis-trans isomerase/CLD
EABFB001931	1	PF04714.6	6.4e-31	105.3	BCL_N	BCL7, N-terminal conserver region
EABFB001935	2	PF00224.14	1e-18	66.8	PK	Pyruvate kinase, barrel domain
EABFB001935	3	PF02887.9	8.9e-30	102.3	PK_C	Pyruvate kinase, alpha/beta domain
EABFB001935	3	PF00224.14	1.5e-26	92.5	PK	Pyruvate kinase, barrel domain
EABFB001936	4	PF01040.11	1.1e-18	67.1	UbiA	UbiA prenyltransferase family
EABFB001937	6	PF02906.7	2.7e-14	52.8	Fe_hyd_lg_C	Iron only hydrogenase large subunit, C-terminal domain
EABFB001937	6	PF02256.10	1.7e-06	27.6	Fe_hyd_SSU	Iron hydrogenase small subunit
EABFB001938	2	PF00505.12	1.6e-11	44.1	HMG_box	HMG (high mobility group) box
EABFB001944	3	PF00293.21	5.2e-22	77.6	NUDIX	NUDIX domain
EABFB001946	3	PF03131.10	6.5e-28	96.5	bZIP_Maf	bZIP Maf transcription factor
EABFB001949	3	PF00557.17	7.1e-35	120.2	Peptidase_M24	Metallopeptidase family M24
EABFB001950	6	PF10224.2	6.8e-34	115	DUF2205	Predicted coiled-coil protein (DUF2205)
EABFB001953	2	PF00808.16	7.6e-09	35.2	CBFD_NFYB_HMF	Histone-like transcription factor (CBF/NF-Y) and archaeal histone
EABFB001954	6	PF10181.2	1.5e-12	46.7	PIG-H	GPI-GlcNAc transferase complex, PIG-H component
EABFB001960	4	PF04430.7	1.4e-18	66.1	DUF498	Protein of unknown function (DUF498/DUF598)
EABFB001961	1	PF01920.13	9.5e-21	73.2	Prefoldin_2	Prefoldin subunit
EABFB001970	2	PF07673.7	2.9e-06	26.3	DUF1602	Protein of unknown function (DUF1602)
EABFB001970	4	PF00005.20	5.8e-10	39.2	ABC_tran	ABC transporter
EABFB001970	4	PF02463.12	8.3e-06	24.8	SMC_N	RecF/RecN/SMC N terminal domain
EABFB001971	5	PF01158.11	7.5e-44	147.4	Ribosomal_L36e	Ribosomal protein L36e
EABFB001975	2	PF00498.19	5.8e-17	61.2	FHA	FHA domain
EABFB001976	3	PF00036.25	0.013	14.4	efhand	EF hand
EABFB001977	2	PF02878.9	2.1e-15	56.1	PGM_PMM_I	Phosphoglucomutase/phosphomannomutase, alpha/beta/alpha domain I
EABFB001977	3	PF02880.9	1.3e-26	92.5	PGM_PMM_III	Phosphoglucomutase/phosphomannomutase, alpha/beta/alpha domain III
EABFB001977	3	PF02879.9	1.8e-12	47.1	PGM_PMM_II	Phosphoglucomutase/phosphomannomutase, alpha/beta/alpha domain II
EABFB001977	3	PF00408.13	1.4e-09	37.4	PGM_PMM_IV	Phosphoglucomutase/phosphomannomutase, C-terminal domain
EABFB001986	3	PF01246.13	3.6e-31	106.5	Ribosomal_L24e	Ribosomal protein L24e
EABFB001990	1	PF09809.2	2.1e-32	110.7	MRP-L27	Mitochondrial ribosomal protein L27
EABFB001992	3	PF01425.14	2.8e-08	32.7	Amidase	Amidase
EABFB001994	4	PF00005.20	5.1e-09	36.2	ABC_tran	ABC transporter
EABFB001996	5	PF11410.1	7e-13	48.1	Antifungal_pept	Antifungal peptide
EABFB001998	1	PF07200.6	1.2e-33	115.8	Mod_r	Modifier of rudimentary (Mod(r)) protein
EABFB001999	4	PF05670.6	1.1e-16	60.2	DUF814	Domain of unknown function (DUF814)
EABFB002001	2	PF00534.13	4e-27	94.3	Glycos_transf_1	Glycosyl transferases group 1
EABFB002003	2	PF00135.21	2.3e-20	72.5	COesterase	Carboxylesterase
EABFB002009	2	PF00400.25	7.2e-09	34.9	WD40	WD domain, G-beta repeat
EABFB002015	5	PF00501.21	2e-20	72.1	AMP-binding	AMP-binding enzyme
EABFB002018	3	PF00226.24	6.1e-07	28.7	DnaJ	DnaJ domain
EABFB002021	5	PF00411.12	1.5e-15	57	Ribosomal_S11	Ribosomal protein S11
EABFB002021	6	PF00411.12	8.1e-07	28.9	Ribosomal_S11	Ribosomal protein S11
EABFB002023	6	PF06858.7	1.9e-28	97.8	NOG1	Nucleolar GTP-binding protein 1 (NOG1)
EABFB002023	6	PF08155.4	2.1e-22	78.2	NOGCT	NOGCT (NUC087) domain
EABFB002023	6	PF01926.16	2.5e-14	52.6	MMR_HSR1	GTPase of unknown function
EABFB002023	6	PF02421.11	2.9e-08	32.8	FeoB_N	Ferrous iron transport protein B
EABFB002024	2	PF05347.8	2.1e-10	40.1	Complex1_LYR	Complex 1 protein (LYR family)
EABFB002031	1	PF01984.13	1.6e-13	50.2	dsDNA_bind	Double-stranded DNA-binding domain
EABFB002031	3	PF01984.13	2.4e-09	36.8	dsDNA_bind	Double-stranded DNA-binding domain
EABFB002033	3	PF09801.2	5.3e-52	175.3	SYS1	Integral membrane protein S linking to the trans Golgi network
EABFB002039	3	PF03179.8	3.3e-33	113.8	V-ATPase_G	Vacuolar (H+)-ATPase G subunit
EABFB002040	6	PF10161.2	4.7e-30	102.7	DDDD	Putative mitochondrial precursor protein
EABFB002050	5	PF01217.13	5.2e-27	93.9	Clat_adaptor_s	Clathrin adaptor complex small chain
EABFB002053	5	PF04051.9	2e-26	92	TRAPP	Transport protein particle (TRAPP) component
EABFB002054	3	PF00287.11	3.6e-40	137.2	Na_K-ATPase	Sodium / potassium ATPase beta chain
EABFB002056	3	PF01694.15	1.8e-07	30.9	Rhomboid	Rhomboid family
EABFB002061	1	PF01757.15	5e-07	28.5	Acyl_transf_3	Acyltransferase family
EABFB002063	1	PF02229.9	6.6e-25	86.3	PC4	Transcriptional Coactivator p15 (PC4)
EABFB002066	5	PF01302.18	6.2e-23	79.9	CAP_GLY	CAP-Gly domain
EABFB002067	1	PF09111.3	5.5e-44	148.3	SLIDE	SLIDE
EABFB002067	3	PF09110.4	5.9e-06	26.3	HAND	HAND
EABFB002069	6	PF03357.14	6.1e-06	25.4	Snf7	Snf7
EABFB002071	1	PF07719.10	0.0029	17.1	TPR_2	Tetratricopeptide repeat
EABFB002071	1	PF00515.21	0.0053	16	TPR_1	Tetratricopeptide repeat
EABFB002071	3	PF00515.21	2.5e-05	23.3	TPR_1	Tetratricopeptide repeat
EABFB002071	3	PF07719.10	0.00056	19.3	TPR_2	Tetratricopeptide repeat
EABFB002074	2	PF00240.16	7.8e-27	92	ubiquitin	Ubiquitin family
EABFB002074	2	PF11976.1	4.7e-18	64.3	Rad60-SLD	Ubiquitin-2 like Rad60 SUMO-like
EABFB002081	3	PF01459.15	1.5e-23	83.1	Porin_3	Eukaryotic porin
EABFB002082	2	PF01423.15	8.4e-18	63.3	LSM	LSM domain
EABFB002084	5	PF00454.20	4.5e-53	179.8	PI3_PI4_kinase	Phosphatidylinositol 3- and 4-kinase
EABFB002086	6	PF04003.5	5.8e-12	45.1	Utp12	Dip2/Utp12 Family
EABFB002087	2	PF06159.6	3.5e-08	32.9	DUF974	Protein of unknown function (DUF974)
EABFB002092	1	PF10571.2	1.5e-05	24.2	UPF0547	Uncharacterised protein family UPF0547
EABFB002094	1	PF05347.8	6.2e-10	38.6	Complex1_LYR	Complex 1 protein (LYR family)
EABFB002096	3	PF02320.9	3.2e-25	87.5	UCR_hinge	Ubiquinol-cytochrome C reductase hinge protein
EABFB002098	6	PF02799.8	6.4e-84	279.7	NMT_C	Myristoyl-CoA:protein N-myristoyltransferase, C-terminal domain
EABFB002100	5	PF05890.5	2e-12	46.6	Ebp2	Eukaryotic rRNA processing protein EBP2
EABFB002101	1	PF06524.5	1.4e-17	63.6	NOA36	NOA36 protein
EABFB002101	3	PF06524.5	7e-130	432.5	NOA36	NOA36 protein
EABFB002102	3	PF06417.5	7.9e-49	163.8	DUF1077	Protein of unknown function (DUF1077)
EABFB002103	6	PF00789.13	1.4e-14	53.6	UBX	UBX domain
EABFB002108	2	PF01762.14	5.7e-09	35.5	Galactosyl_T	Galactosyltransferase
EABFB002109	4	PF00071.15	7.9e-61	203.8	Ras	Ras family
EABFB002109	4	PF08477.6	6e-19	68.3	Miro	Miro-like protein
EABFB002109	4	PF00025.14	3.6e-12	45.5	Arf	ADP-ribosylation factor family
EABFB002113	5	PF08294.4	7.4e-37	125.9	TIM21	TIM21
EABFB002114	5	PF04908.8	7.9e-38	128	SH3BGR	SH3-binding, glutamic acid-rich protein
EABFB002116	3	PF09776.2	1.7e-37	127.2	Mitoc_L55	Mitochondrial ribosomal protein L55
EABFB002119	4	PF09778.2	3.2e-06	26.1	Guanylate_cyc_2	Guanylyl cyclase
EABFB002120	1	PF06220.5	1.8e-21	75	zf-U1	U1 zinc finger
EABFB002123	1	PF00478.18	8.5e-11	41	IMPDH	IMP dehydrogenase / GMP reductase domain
EABFB002124	1	PF02146.10	3.7e-25	88.3	SIR2	Sir2 family
EABFB002127	2	PF01257.12	3.3e-61	204.8	Complex1_24kDa	Respiratory-chain NADH dehydrogenase 24 Kd subunit
EABFB002129	5	PF11410.1	5.5e-14	51.6	Antifungal_pept	Antifungal peptide
EABFB002137	1	PF00079.13	2.6e-11	43	Serpin	Serpin (serine protease inhibitor)
EABFB002137	2	PF00079.13	8e-06	25	Serpin	Serpin (serine protease inhibitor)
EABFB002137	3	PF00079.13	6.5e-13	48.3	Serpin	Serpin (serine protease inhibitor)
EABFB002138	5	PF02214.15	8.1e-08	32	K_tetra	K+ channel tetramerisation domain
EABFB002138	6	PF02214.15	7.9e-06	25.6	K_tetra	K+ channel tetramerisation domain
EABFB002139	2	PF00956.11	2.4e-86	288.5	NAP	Nucleosome assembly protein (NAP)
EABFB002139	6	PF00338.15	5.2e-13	48.3	Ribosomal_S10	Ribosomal protein S10p/S20e
EABFB002141	2	PF00630.12	2.7e-20	72.5	Filamin	Filamin/ABP280 repeat
EABFB002142	4	PF06047.4	3.2e-51	171.1	SynMuv_product	Ras-induced vulval development antagonist
EABFB002143	2	PF00096.19	1.2e-05	25.1	zf-C2H2	Zinc finger, C2H2 type
EABFB002145	3	PF01632.12	3.6e-16	58.5	Ribosomal_L35p	Ribosomal protein L35
EABFB002149	2	PF03259.10	3.9e-13	48.4	Robl_LC7	Roadblock/LC7 domain
EABFB002150	5	PF02037.20	2.6e-10	39.2	SAP	SAP domain
EABFB002151	3	PF00036.25	4.3e-08	31.6	efhand	EF hand
EABFB002152	4	PF00067.15	4.6e-46	157	p450	Cytochrome P450
EABFB002153	4	PF00175.14	8.8e-22	77.4	NAD_binding_1	Oxidoreductase NAD-binding domain
EABFB002153	6	PF00667.13	1.3e-35	122.5	FAD_binding_1	FAD binding domain
EABFB002154	3	PF00505.12	4.1e-18	65.2	HMG_box	HMG (high mobility group) box
EABFB002156	4	PF02271.9	7.4e-21	73.5	UCR_14kD	Ubiquinol-cytochrome C reductase complex 14kD subunit
EABFB002156	5	PF02271.9	8.4e-10	38	UCR_14kD	Ubiquinol-cytochrome C reductase complex 14kD subunit
EABFB002160	6	PF00501.21	6.6e-40	136.4	AMP-binding	AMP-binding enzyme
EABFB002166	1	PF00701.15	3.3e-12	45.2	DHDPS	Dihydrodipicolinate synthetase family
EABFB002174	2	PF00652.15	9.4e-15	54.3	Ricin_B_lectin	Ricin-type beta-trefoil lectin domain
EABFB002177	6	PF00433.17	1.2e-10	41.1	Pkinase_C	Protein kinase C terminal domain
EABFB002183	4	PF00271.24	1e-07	31.3	Helicase_C	Helicase conserved C-terminal domain
EABFB002185	1	PF02535.15	1.1e-28	99.9	Zip	ZIP Zinc transporter
EABFB002187	4	PF03403.6	1.8e-51	174.3	PAF-AH_p_II	isoform II
EABFB002189	2	PF06979.5	2.8e-32	111.3	DUF1301	Protein of unknown function (DUF1301)
EABFB002189	3	PF06979.5	2.3e-06	27.4	DUF1301	Protein of unknown function (DUF1301)
EABFB002190	4	PF01553.14	7.3e-07	28.4	Acyltransferase	Acyltransferase
EABFB002190	5	PF01553.14	1.4e-17	63.1	Acyltransferase	Acyltransferase
EABFB002191	1	PF05158.5	1.5e-32	112.7	RNA_pol_Rpc34	RNA polymerase Rpc34 subunit
EABFB002193	2	PF04912.7	5.6e-105	351.1	Dynamitin	Dynamitin
EABFB002193	5	PF07975.5	1.1e-16	60.2	C1_4	TFIIH C1-like domain
EABFB002194	6	PF01712.12	0.00065	19.3	dNK	Deoxynucleoside kinase
EABFB002197	6	PF09066.3	1.1e-27	95.8	B2-adapt-app_C	Beta2-adaptin appendage, C-terminal sub-domain
EABFB002197	6	PF02883.13	2.7e-11	43.4	Alpha_adaptinC2	Adaptin C-terminal domain
EABFB002200	2	PF00400.25	0.039	13.5	WD40	WD domain, G-beta repeat
EABFB002205	1	PF12457.1	4.5e-30	103.6	TIP_N	Tuftelin interacting protein N terminal
EABFB002206	6	PF04063.7	1.2e-33	115.9	DUF383	Domain of unknown function (DUF383)
EABFB002206	6	PF04064.6	1.2e-21	75.7	DUF384	Domain of unknown function (DUF384)
EABFB002209	5	PF07324.4	2.3e-56	190	DGCR6	DiGeorge syndrome critical region 6 (DGCR6) protein
EABFB002209	5	PF10454.2	6.3e-07	29	DUF2458	Protein of unknown function (DUF2458)
EABFB002211	5	PF07690.9	1.6e-11	43.3	MFS_1	Major Facilitator Superfamily
EABFB002212	2	PF09495.3	1.8e-08	34.6	DUF2462	Protein of unknown function (DUF2462)
EABFB002214	1	PF00554.15	1.4e-17	63.5	RHD	Rel homology domain (RHD)
EABFB002216	5	PF09368.3	5.3e-28	96.7	Sas10_Utp3_C	Sas10 C-terminal domain
EABFB002223	6	PF05046.7	1.1e-23	82.8	Img2	Mitochondrial large subunit ribosomal protein (Img2)
EABFB002225	1	PF00005.20	2.7e-13	50	ABC_tran	ABC transporter
EABFB002225	1	PF02463.12	5.3e-07	28.7	SMC_N	RecF/RecN/SMC N terminal domain
EABFB002228	5	PF06201.6	8.8e-20	70.8	PITH	C-terminal proteasome-interacting domain of thioredoxin-like
EABFB002230	5	PF08544.6	4.5e-16	58.3	GHMP_kinases_C	GHMP kinases C terminal
EABFB002234	4	PF00240.16	4.5e-07	28.7	ubiquitin	Ubiquitin family
EABFB002235	3	PF04145.8	4e-06	26.4	Ctr	Ctr copper transporter family
EABFB002236	3	PF00023.23	1.2e-08	34	Ank	Ankyrin repeat
EABFB002238	5	PF02958.13	1.3e-07	30.7	DUF227	Domain of unknown function (DUF227)
EABFB002242	1	PF00096.19	6.1e-06	26	zf-C2H2	Zinc finger, C2H2 type
EABFB002242	1	PF12171.1	0.0044	16.8	zf-C2H2_jaz	Zinc-finger double-stranded RNA-binding
EABFB002243	1	PF09138.4	1.5e-12	47.1	Urm1	Urm1 (Ubiquitin related modifier)
EABFB002243	2	PF09138.4	5.3e-18	64.6	Urm1	Urm1 (Ubiquitin related modifier)
EABFB002245	5	PF03643.8	3.3e-79	265.2	Vps26	Vacuolar protein sorting-associated protein 26
EABFB002246	5	PF00067.15	1.5e-14	53.1	p450	Cytochrome P450
EABFB002248	3	PF03392.6	4.7e-21	74.2	OS-D	Insect pheromone-binding family, A10/OS-D
EABFB002249	5	PF01546.21	1.1e-08	34.4	Peptidase_M20	Peptidase family M20/M25/M40
EABFB002250	1	PF00595.17	1.1e-13	50.8	PDZ	PDZ domain (Also known as DHR or GLGF)
EABFB002253	4	PF10183.2	4.9e-33	113.7	ESSS	ESSS subunit of NADH:ubiquinone oxidoreductase (complex I)
EABFB002263	6	PF11952.1	1.4e-19	69.2	DUF3469	Protein of unknown function (DUF3469)
EABFB002264	6	PF01981.9	1e-34	118.3	PTH2	Peptidyl-tRNA hydrolase PTH2
EABFB002268	1	PF00829.14	8.3e-19	67.2	Ribosomal_L21p	Ribosomal prokaryotic L21 protein
EABFB002269	1	PF00876.11	5.2e-17	61.6	Innexin	Innexin
EABFB002271	3	PF08511.4	3.3e-28	96.6	COQ9	COQ9
EABFB002272	1	PF05891.5	4.8e-43	146.7	Hydroxy-O-Methy	Putative hydroxyindole-O-methyltransferase
EABFB002275	5	PF00043.18	3.1e-07	29.9	GST_C	Glutathione S-transferase, C-terminal domain
EABFB002277	4	PF00789.13	3.1e-17	62	UBX	UBX domain
EABFB002279	3	PF00642.17	1.6e-06	27.3	zf-CCCH	Zinc finger C-x8-C-x5-C-x3-H type (and similar)
EABFB002280	5	PF08661.4	3.8e-14	52.1	Rep_fac-A_3	Replication factor A protein 3
EABFB002281	1	PF06747.6	1.3e-07	31	CHCH	CHCH domain
EABFB002282	4	PF03849.7	9e-37	126.2	Tfb2	Transcription factor Tfb2
EABFB002283	6	PF04280.8	3.3e-16	59.2	Tim44	Tim44-like domain
EABFB002285	6	PF00005.20	8.4e-10	38.7	ABC_tran	ABC transporter
EABFB002286	5	PF04147.5	8.7e-12	43.4	Nop14	Nop14-like family
EABFB002286	6	PF04147.5	3.5e-12	44.8	Nop14	Nop14-like family
EABFB002288	3	PF01920.13	4e-24	84.1	Prefoldin_2	Prefoldin subunit
EABFB002290	6	PF05496.5	9.2e-06	24.5	RuvB_N	Holliday junction DNA helicase ruvB N-terminus
EABFB002291	5	PF06218.4	8.7e-16	57.3	NPR2	Nitrogen permease regulator 2
EABFB002292	5	PF09446.3	1.9e-15	56.1	VMA21	VMA21-like domain
EABFB002293	4	PF03062.12	2e-07	30.1	MBOAT	MBOAT family
EABFB002295	4	PF05680.5	1.5e-20	72.5	ATP-synt_E	ATP synthase E chain
EABFB002296	5	PF02953.8	1.5e-16	59	zf-Tim10_DDP	Tim10/DDP family zinc finger
EABFB002297	1	PF00899.14	1.4e-13	50.6	ThiF	ThiF family
EABFB002298	3	PF07096.4	3.3e-34	116.9	DUF1358	Protein of unknown function (DUF1358)
EABFB002299	5	PF08190.5	6.4e-09	35.3	PIH1	pre-RNA processing PIH1/Nop17
EABFB002300	5	PF00240.16	2.8e-12	45.4	ubiquitin	Ubiquitin family
EABFB002301	3	PF07647.10	4.7e-15	54.8	SAM_2	SAM domain (Sterile alpha motif)
EABFB002301	3	PF00536.23	4.6e-13	48.8	SAM_1	SAM domain (Sterile alpha motif)
EABFB002303	3	PF04670.5	2.2e-28	98.6	Gtr1_RagA	Gtr1/RagA G protein conserved region
EABFB002304	5	PF00400.25	1.7e-09	36.9	WD40	WD domain, G-beta repeat
EABFB002312	6	PF00832.13	2.1e-22	77.9	Ribosomal_L39	Ribosomal L39 protein
EABFB002314	5	PF06726.5	5.6e-27	93.2	BC10	Bladder cancer-related protein BC10
EABFB002315	4	PF06747.6	4.8e-06	26	CHCH	CHCH domain
EABFB002316	4	PF00432.14	8.3e-12	44.1	Prenyltrans	Prenyltransferase and squalene oxidase repeat
EABFB002319	1	PF01070.11	3.2e-14	52.2	FMN_dh	FMN-dependent dehydrogenase
EABFB002319	3	PF01070.11	1.9e-43	148.3	FMN_dh	FMN-dependent dehydrogenase
EABFB002320	4	PF03215.8	3.6e-21	75.2	Rad17	Rad17 cell cycle checkpoint protein
EABFB002323	1	PF00135.21	4.1e-11	41.9	COesterase	Carboxylesterase
EABFB002325	4	PF03647.6	4.5e-20	71.5	Tmemb_14	Transmembrane proteins 14C
EABFB002329	2	PF10147.2	1.7e-20	72.9	CR6_interact	Growth arrest and DNA-damage-inducible proteins-interacting protein 1
EABFB002330	2	PF01425.14	4.4e-06	25.5	Amidase	Amidase
EABFB002332	3	PF00642.17	2.4e-09	36.3	zf-CCCH	Zinc finger C-x8-C-x5-C-x3-H type (and similar)
EABFB002334	3	PF00453.11	5.2e-30	103.2	Ribosomal_L20	Ribosomal protein L20
EABFB002336	1	PF00107.19	8.2e-10	38	ADH_zinc_N	Zinc-binding dehydrogenase
EABFB002338	4	PF05918.4	1.2e-23	83.1	API5	Apoptosis inhibitory protein 5 (API5)
EABFB002338	6	PF05918.4	2.7e-13	48.9	API5	Apoptosis inhibitory protein 5 (API5)
EABFB002343	5	PF00293.21	8.2e-07	28.4	NUDIX	NUDIX domain
EABFB002344	2	PF03517.6	3.8e-16	58.3	ICln_channel	Nucleotide-sensitive chloride conductance regulator (ICln)
EABFB002348	5	PF02291.8	6.6e-24	83.8	TFIID-31kDa	Transcription initiation factor IID, 31kD subunit
EABFB002349	5	PF01433.13	1.4e-09	37.1	Peptidase_M1	Peptidase family M1
EABFB002350	2	PF04145.8	4.5e-14	52.2	Ctr	Ctr copper transporter family
EABFB002350	3	PF04145.8	1.5e-18	66.7	Ctr	Ctr copper transporter family
EABFB002354	6	PF03416.12	4e-45	153.7	Peptidase_C54	Peptidase family C54
EABFB002356	2	PF03416.12	7.8e-35	120	Peptidase_C54	Peptidase family C54
EABFB002357	1	PF00505.12	4.5e-14	52.3	HMG_box	HMG (high mobility group) box
EABFB002358	3	PF11957.1	9.8e-32	109.5	efThoc1	THO complex subunit 1 transcription elongation factor
EABFB002359	6	PF11708.1	5.5e-19	68.5	Slu7	Pre-mRNA splicing Prp18-interacting factor
EABFB002361	3	PF04051.9	1.1e-37	128.6	TRAPP	Transport protein particle (TRAPP) component
EABFB002365	6	PF00071.15	3.5e-56	188.7	Ras	Ras family
EABFB002365	6	PF08477.6	1.5e-17	63.8	Miro	Miro-like protein
EABFB002365	6	PF00025.14	3.6e-17	61.8	Arf	ADP-ribosylation factor family
EABFB002365	6	PF04670.5	7.6e-07	28.2	Gtr1_RagA	Gtr1/RagA G protein conserved region
EABFB002365	6	PF00009.20	1.2e-05	24.5	GTP_EFTU	Elongation factor Tu GTP binding domain
EABFB002369	4	PF00076.15	3.6e-11	42.2	RRM_1	RNA recognition motif. (a.k.a. RRM, RBD, or RNP domain)
EABFB002370	6	PF00560.26	1.4	8.9	LRR_1	Leucine Rich Repeat
EABFB002372	6	PF00957.14	2.4e-06	26.7	Synaptobrevin	Synaptobrevin
EABFB002373	3	PF10172.2	1.6e-23	82	DDA1	Det1 complexing ubiquitin ligase
EABFB002376	2	PF00149.21	2.3e-13	49.6	Metallophos	Calcineurin-like phosphoesterase
EABFB002377	3	PF00515.21	3.4e-07	29.2	TPR_1	Tetratricopeptide repeat
EABFB002377	3	PF07719.10	1.1e-05	24.6	TPR_2	Tetratricopeptide repeat
EABFB002379	3	PF00410.12	6.9e-25	87	Ribosomal_S8	Ribosomal protein S8
EABFB002383	5	PF11969.1	2.6e-25	88.5	DcpS_C	Scavenger mRNA decapping enzyme C-term binding
EABFB002383	5	PF01230.16	8.2e-10	38.7	HIT	HIT domain
EABFB002386	1	PF10557.2	2.8e-29	100.3	Cullin_Nedd8	Cullin protein neddylation domain
EABFB002388	2	PF00389.23	6.2e-24	83.9	2-Hacid_dh	D-isomer specific 2-hydroxyacid dehydrogenase, catalytic domain
EABFB002389	4	PF02410.8	2.3e-10	40.1	DUF143	Domain of unknown function DUF143
EABFB002390	3	PF00561.13	6.2e-08	32.1	Abhydrolase_1	alpha/beta hydrolase fold
EABFB002391	3	PF04818.6	4.1e-10	39.4	DUF618	Protein of unknown function, DUF618
EABFB002392	4	PF05071.9	7.8e-13	48.4	NDUFA12	NADH ubiquinone oxidoreductase subunit NDUFA12
EABFB002394	6	PF10247.2	3.9e-24	84.2	Romo1	Reactive mitochondrial oxygen species modulator 1
EABFB002399	2	PF00856.21	5.3e-18	65.2	SET	SET domain
EABFB002401	3	PF12597.1	3.4e-16	58.6	DUF3767	Protein of unknown function (DUF3767)
EABFB002402	2	PF05873.5	9.3e-54	181	Mt_ATP-synt_D	ATP synthase D chain, mitochondrial (ATP5H)
EABFB002404	4	PF01124.11	2.3e-23	81.8	MAPEG	MAPEG family
EABFB002407	2	PF01253.15	3.7e-18	64.8	SUI1	Translation initiation factor SUI1
EABFB002413	6	PF04147.5	9.8e-09	33.3	Nop14	Nop14-like family
EABFB002418	5	PF01753.11	7.7e-10	38.1	zf-MYND	MYND finger
EABFB002419	3	PF02911.11	6.8e-06	25.8	Formyl_trans_C	Formyl transferase, C-terminal domain
EABFB002422	4	PF00202.14	1.4e-48	165.2	Aminotran_3	Aminotransferase class-III
EABFB002423	4	PF04935.5	7.9e-33	113.2	SURF6	Surfeit locus protein 6
EABFB002426	4	PF00632.18	3.7e-45	154.1	HECT	HECT-domain (ubiquitin-transferase)
EABFB002428	6	PF02782.9	1.8e-31	108.9	FGGY_C	FGGY family of carbohydrate kinases, C-terminal domain
EABFB002428	6	PF00370.14	3.3e-09	36.1	FGGY_N	FGGY family of carbohydrate kinases, N-terminal domain
EABFB002431	4	PF05485.5	3.2e-09	36.5	THAP	THAP domain
EABFB002433	1	PF07004.5	1.9e-07	31	DUF1309	Protein of unknown function (DUF1309)
EABFB002434	2	PF05362.6	5.8e-61	205	Lon_C	Lon protease (S16) C-terminal proteolytic domain
EABFB002436	3	PF01868.9	6.2e-21	73.5	UPF0086	Domain of unknown function UPF0086
EABFB002438	1	PF10246.2	1.7e-48	162.5	MRP-S35	Mitochondrial ribosomal protein MRP-S35
EABFB002439	5	PF03392.6	9.6e-26	89.3	OS-D	Insect pheromone-binding family, A10/OS-D
EABFB002440	1	PF01423.15	1.8e-19	68.6	LSM	LSM domain
EABFB002441	4	PF00534.13	1.6e-08	33.8	Glycos_transf_1	Glycosyl transferases group 1
EABFB002445	2	PF00201.11	3.3e-27	94.9	UDPGT	UDP-glucoronosyl and UDP-glucosyl transferase
EABFB002445	2	PF04101.9	8.9e-07	28.4	Glyco_tran_28_C	Glycosyltransferase family 28 C-terminal domain
EABFB002445	3	PF00201.11	3.6e-10	38.6	UDPGT	UDP-glucoronosyl and UDP-glucosyl transferase
EABFB002449	2	PF03946.7	5.5e-26	89.4	Ribosomal_L11_N	Ribosomal protein L11, N-terminal domain
EABFB002449	2	PF00298.12	1.5e-24	85.5	Ribosomal_L11	Ribosomal protein L11, RNA binding domain
EABFB002450	1	PF10937.1	5e-06	27.1	DUF2638	Protein of unknown function (DUF2638)
EABFB002451	3	PF07757.6	9.5e-44	147.7	AdoMet_MTase	Predicted AdoMet-dependent methyltransferase
EABFB002453	3	PF00730.18	1.6e-06	28	HhH-GPD	HhH-GPD superfamily base excision DNA repair protein
EABFB002456	2	PF00288.19	4.5e-12	45.5	GHMP_kinases_N	GHMP kinases N terminal domain
EABFB002456	2	PF08544.6	5.3e-11	42.1	GHMP_kinases_C	GHMP kinases C terminal
EABFB002461	3	PF01157.11	1.9e-43	145.9	Ribosomal_L21e	Ribosomal protein L21e
EABFB002465	2	PF03015.12	1.5e-24	85.7	Sterile	Male sterility protein
EABFB002467	1	PF08217.4	1.3e-14	53.2	DUF1712	Fungal domain of unknown function (DUF1712)
EABFB002471	6	PF01722.11	1.5e-30	104.6	BolA	BolA-like protein
EABFB002474	6	PF12171.1	2e-05	24.2	zf-C2H2_jaz	Zinc-finger double-stranded RNA-binding
EABFB002474	6	PF06220.5	1.6e-05	24	zf-U1	U1 zinc finger
EABFB002486	1	PF09072.3	3.6e-25	87.8	TMA7	Translation machinery associated TMA7
EABFB002492	6	PF00501.21	1.1e-06	26.9	AMP-binding	AMP-binding enzyme
EABFB002494	1	PF03656.6	7.3e-44	148.3	Pam16	Pam16
EABFB002497	2	PF07572.5	2.9e-20	71.6	BCNT	Bucentaur or craniofacial development
EABFB002500	2	PF05669.5	4.9e-40	135.1	Med31	SOH1
EABFB002505	4	PF05208.6	9.9e-29	100.5	ALG3	ALG3 protein
EABFB002509	5	PF06658.5	5.9e-28	96.8	DUF1168	Protein of unknown function (DUF1168)
EABFB002510	3	PF08623.3	4.7e-52	175.6	TIP120	TATA-binding protein interacting (TIP20)
EABFB002517	3	PF05365.5	8.2e-23	79.5	UCR_UQCRX_QCR9	Ubiquinol-cytochrome C reductase, UQCRX/QCR9 like
EABFB002520	4	PF10210.2	1.2e-24	86	MRP-S32	Mitochondrial 28S ribosomal protein S32
EABFB002531	3	PF00125.17	5.8e-32	109.3	Histone	Core histone H2A/H2B/H3/H4
EABFB002535	3	PF01779.10	1.6e-12	46.7	Ribosomal_L29e	Ribosomal L29e protein family
EABFB002536	5	PF00253.14	5.8e-20	70.1	Ribosomal_S14	Ribosomal protein S14p/S29e
EABFB002538	6	PF00009.20	3.7e-55	185.9	GTP_EFTU	Elongation factor Tu GTP binding domain
EABFB002538	6	PF03143.10	2.4e-34	117.3	GTP_EFTU_D3	Elongation factor Tu C-terminal domain
EABFB002538	6	PF03144.18	3.7e-17	61.8	GTP_EFTU_D2	Elongation factor Tu domain 2
EABFB002539	6	PF05348.4	9.7e-31	106.1	UMP1	Proteasome maturation factor UMP1
EABFB002541	6	PF00106.18	1e-08	34.9	adh_short	short chain dehydrogenase
EABFB002549	5	PF00400.25	4.3e-11	41.9	WD40	WD domain, G-beta repeat
EABFB002549	5	PF08662.4	0.0079	15.6	eIF2A	Eukaryotic translation initiation factor eIF2A
EABFB002550	6	PF00467.22	1.1e-07	30.8	KOW	KOW motif
EABFB002553	6	PF00466.13	4.5e-24	83.9	Ribosomal_L10	Ribosomal protein L10
EABFB002553	6	PF00428.12	1.1e-20	73.4	Ribosomal_60s	60s Acidic ribosomal protein
EABFB002555	3	PF00400.25	0.045	13.3	WD40	WD domain, G-beta repeat
EABFB002557	3	PF11410.1	6.2e-15	54.6	Antifungal_pept	Antifungal peptide
EABFB002565	3	PF10044.2	9.9e-35	118.6	Ret_tiss	Retinal tissue protein
EABFB002568	1	PF00398.13	6.5e-06	25	RrnaAD	Ribosomal RNA adenine dimethylase
EABFB002568	3	PF09813.2	7.3e-17	60.8	Coiled-coil_56	Coiled-coil domain-containing protein 56
EABFB002571	1	PF00050.14	9.4e-13	47.6	Kazal_1	Kazal-type serine protease inhibitor domain
EABFB002571	1	PF07648.8	1.9e-11	43.3	Kazal_2	Kazal-type serine protease inhibitor domain
EABFB002579	3	PF11410.1	2.7e-16	59	Antifungal_pept	Antifungal peptide
EABFB002580	6	PF10483.2	1.2e-06	27.7	Hap2_elong	Histone acetylation protein 2
EABFB002581	5	PF00957.14	9.4e-14	50.4	Synaptobrevin	Synaptobrevin
EABFB002587	2	PF00515.21	9.4e-08	31	TPR_1	Tetratricopeptide repeat
EABFB002587	2	PF07719.10	4.5e-06	25.8	TPR_2	Tetratricopeptide repeat
EABFB002590	2	PF11410.1	6.9e-13	48.1	Antifungal_pept	Antifungal peptide
EABFB002594	3	PF05608.5	6.2e-35	119.8	DUF778	Protein of unknown function (DUF778)
EABFB002600	3	PF01014.11	6.9e-41	139.2	Uricase	Uricase
EABFB002601	2	PF00935.12	1.1e-31	108.3	Ribosomal_L44	Ribosomal protein L44
EABFB002602	2	PF09696.3	2.4e-18	65.7	Ctf8	Ctf8
EABFB002611	4	PF12130.1	1.5e-42	144.5	DUF3585	Protein of unknown function (DUF3585)
EABFB002613	2	PF00153.20	8.6e-24	82.7	Mito_carr	Mitochondrial carrier protein
EABFB002614	1	PF00106.18	2.5e-24	85.7	adh_short	short chain dehydrogenase
EABFB002614	1	PF08659.3	8.1e-11	41.6	KR	KR domain
EABFB002619	1	PF00786.21	1.4e-10	41.1	PBD	P21-Rho-binding domain
EABFB002622	1	PF05282.4	5e-08	31.9	AAR2	AAR2 protein
EABFB002622	2	PF05282.4	3.5e-08	32.4	AAR2	AAR2 protein
EABFB002627	3	PF07890.5	1.3e-24	86.3	Rrp15p	Rrp15p
EABFB002632	6	PF00326.14	5.9e-17	61.2	Peptidase_S9	Prolyl oligopeptidase family
EABFB002634	4	PF01501.13	2.3e-10	39.8	Glyco_transf_8	Glycosyl transferase family 8
EABFB002636	5	PF02214.15	4.8e-22	77.6	K_tetra	K+ channel tetramerisation domain
EABFB002637	6	PF10447.2	5.2e-22	77.3	EXOSC1	Exosome component EXOSC1/CSL4
EABFB002639	3	PF01253.15	2.8e-09	36.3	SUI1	Translation initiation factor SUI1
EABFB002640	2	PF03969.9	3.7e-12	45.4	AFG1_ATPase	AFG1-like ATPase
EABFB002642	5	PF00887.12	5.8e-14	51.1	ACBP	Acyl CoA binding protein
EABFB002643	1	PF01163.15	1.1e-31	109.3	RIO1	RIO1 family
[truncated: 12,680 more rows]
