# Supplementary material for: Tissue-Specific Transcriptomics of the Exotic Invasive Insect Pest Emerald Ash Borer (Agrilus planipennis)
Source: PLoS One. 2010 Oct 28;5(10):e13708. doi: 10.1371/journal.pone.0013708 (PMC2965670; doi:10.1371/journal.pone.0013708)
Supplement: Table S6 — Predicted microsatellite loci in A. planipennis midgut and fat body sequences. (0.10 MB XLS) [file pone.0013708.s006.xls]

## Sheet: microsatellites
A. planipennis sequence name	length	start	stop	motif_units	footprint
EABFB000043	2300	2030	2044	(tta)5	15
EABFB000043	2300	2045	2059	(ttg)5	15
EABFB000044	2302	2032	2046	(tta)5	15
EABFB000044	2302	2047	2061	(ttg)5	15
EABFB000046	2272	2002	2016	(tta)5	15
EABFB000046	2272	2017	2031	(ttg)5	15
EABFB000047	2270	2000	2014	(tta)5	15
EABFB000047	2270	2015	2029	(ttg)5	15
EABFB000127	927	873	926	(at)27	54
EABFB000128	946	892	945	(at)27	54
EABFB000165	347	53	72	(aata)5	20
EABFB000166	343	49	68	(aata)5	20
EABFB000167	348	46	73	(aata)7	28
EABFB000168	205	53	72	(aata)5	20
EABFB000169	206	46	73	(aata)7	28
EABFB000260	2049	1190	1204	(tat)5	15
EABFB000261	2083	1224	1238	(tat)5	15
EABFB000285	1880	849	866	(at)9	18
EABFB000286	1784	849	866	(at)9	18
EABFB000289	1075	489	516	(tacg)7	28
EABFB000290	1051	8	22	(att)5	15
EABFB000290	1051	465	492	(tacg)7	28
EABFB000378	2949	28	42	(taa)5	15
EABFB000379	2048	28	42	(taa)5	15
EABFB000478	688	496	510	(tcc)5	15
EABFB000480	524	332	346	(tcc)5	15
EABFB000573	2070	332	351	(taat)5	20
EABFB000684	729	337	351	(gac)5	15
EABFB000684	729	358	372	(gac)5	15
EABFB000684	729	379	393	(gac)5	15
EABFB000684	729	409	423	(gac)5	15
EABFB000685	708	337	351	(gac)5	15
EABFB000685	708	358	372	(gac)5	15
EABFB000685	708	388	402	(gac)5	15
EABFB000736	944	769	783	(atc)5	15
EABFB000824	2356	225	248	(agt)8	24
EABFB000824	2356	322	345	(taa)8	24
EABFB000824	2356	461	475	(taa)5	15
EABFB000824	2356	1161	1175	(gta)5	15
EABFB000824	2356	1217	1231	(ata)5	15
EABFB000825	1592	397	411	(gta)5	15
EABFB000825	1592	453	467	(ata)5	15
EABFB000897	1470	1324	1338	(tat)5	15
EABFB000897	1470	1375	1401	(tat)9	27
EABFB001058	1394	1043	1057	(cat)5	15
EABFB001090	2443	750	771	(gt)11	22
EABFB001090	2443	826	843	(ata)6	18
EABFB001103	906	409	423	(gac)5	15
EABFB001103	906	807	824	(aat)6	18
EABFB001104	352	253	270	(aat)6	18
EABFB001127	1868	1623	1637	(att)5	15
EABFB001128	1719	81	95	(taa)5	15
EABFB001187	2504	926	941	(at)8	16
EABFB001259	1064	668	685	(aac)6	18
EABFB001260	1061	375	392	(ttg)6	18
EABFB001290	1197	945	965	(taa)7	21
EABFB001297	1935	185	205	(ata)7	21
EABFB001297	1935	232	249	(cgt)6	18
EABFB001298	1932	182	202	(ata)7	21
EABFB001298	1932	229	246	(cgt)6	18
EABFB001411	1214	119	139	(aat)7	21
EABFB001423	1169	944	967	(tac)8	24
EABFB001472	1205	668	685	(gt)9	18
EABFB001497	781	655	684	(gaa)10	30
EABFB001515	563	1	21	(ata)7	21
EABFB001550	1221	876	893	(ta)9	18
EABFB001552	595	579	593	(caa)5	15
EABFB001580	1688	169	186	(ata)6	18
EABFB001603	1067	118	133	(at)8	16
EABFB001614	543	277	291	(att)5	15
EABFB001697	785	204	221	(taa)6	18
EABFB001704	471	210	227	(tc)9	18
EABFB001719	1409	155	170	(ta)8	16
EABFB001765	1034	331	348	(taa)6	18
EABFB001819	689	151	165	(ata)5	15
EABFB001893	1015	121	135	(tca)5	15
EABFB001987	1006	4	18	(agt)5	15
EABFB002065	1030	258	275	(aca)6	18
EABFB002085	480	270	284	(att)5	15
EABFB002089	417	40	54	(att)5	15
EABFB002139	1908	1124	1141	(gaa)6	18
EABFB002146	633	79	94	(ta)8	16
EABFB002151	711	638	652	(att)5	15
EABFB002226	926	102	131	(tat)10	30
EABFB002234	1186	263	277	(aat)5	15
EABFB002237	842	566	580	(att)5	15
EABFB002245	1348	486	503	(aac)6	18
EABFB002257	735	281	301	(atc)7	21
EABFB002308	1543	646	661	(ta)8	16
EABFB002317	433	313	328	(ac)8	16
EABFB002324	674	86	100	(tgt)5	15
EABFB002324	674	377	394	(tat)6	18
EABFB002439	586	127	141	(tga)5	15
EABFB002450	526	497	511	(ata)5	15
EABFB002453	479	291	305	(aat)5	15
EABFB002481	536	86	106	(tta)7	21
EABFB002523	630	458	475	(tat)6	18
EABFB002553	1118	105	119	(ttc)5	15
EABFB002592	939	320	340	(aat)7	21
EABFB002628	475	275	289	(tcg)5	15
EABFB002643	682	559	576	(ta)9	18
EABFB002665	470	171	185	(aca)5	15
EABFB002687	682	62	76	(att)5	15
EABFB002687	682	84	107	(tggt)6	24
EABFB002703	343	55	69	(att)5	15
EABFB002718	453	259	279	(ttc)7	21
EABFB002723	501	371	390	(ta)10	20
EABFB002730	583	390	404	(tat)5	15
EABFB002750	1337	478	492	(ttg)5	15
EABFB002775	559	156	170	(ata)5	15
EABFB002839	1371	1252	1266	(ata)5	15
EABFB002839	1371	1327	1341	(ata)5	15
EABFB002865	1902	1068	1085	(aat)6	18
EABFB002921	1863	1065	1082	(ata)6	18
EABFB002928	1683	786	803	(tca)6	18
EABFB002978	785	513	530	(ata)6	18
EABFB002978	785	647	664	(att)6	18
EABFB002994	510	367	381	(att)5	15
EABFB002996	1333	54	68	(aat)5	15
EABFB002996	1333	1182	1202	(tat)7	21
EABFB002999	491	344	361	(tat)6	18
EABFB003031	808	787	806	(aata)5	20
EABFB003049	1044	584	604	(att)7	21
EABFB003056	837	1	15	(att)5	15
EABFB003099	1130	925	939	(ata)5	15
EABFB003101	474	455	469	(ata)5	15
EABFB003123	1498	38	59	(ta)11	22
EABFB003151	655	583	606	(tta)8	24
EABFB003212	705	612	629	(ata)6	18
EABFB003214	856	789	806	(tga)6	18
EABFB003219	1663	1062	1082	(att)7	21
EABFB003219	1663	1167	1184	(att)6	18
EABFB003255	497	56	73	(tat)6	18
EABFB003276	635	417	431	(aat)5	15
EABFB003281	1157	1065	1088	(at)12	24
EABFB003311	573	366	380	(aga)5	15
EABFB003330	975	49	66	(aat)6	18
EABFB003357	1020	121	140	(taat)5	20
EABFB003357	1020	530	553	(atcg)6	24
EABFB003381	907	637	651	(att)5	15
EABFB003421	1056	848	862	(att)5	15
EABFB003429	1040	86	105	(tgtc)5	20
EABFB003580	997	701	715	(tgt)5	15
EABFB003587	516	139	158	(aatt)5	20
EABFB003612	1722	322	342	(tat)7	21
EABFB003630	1638	1	15	(aag)5	15
EABFB003671	1303	912	926	(cat)5	15
EABFB003671	1303	948	965	(cat)6	18
EABFB003678	582	568	582	(taa)5	15
EABFB003722	1351	744	758	(gtt)5	15
EABFB003756	1070	234	248	(tat)5	15
EABFB003762	948	218	232	(tat)5	15
EABFB003763	1085	393	407	(tgt)5	15
EABFB003803	1372	1253	1270	(att)6	18
EABFB003807	1194	1158	1189	(ga)16	32
EABFB003810	1326	1255	1269	(aac)5	15
EABFB003850	458	44	58	(ttc)5	15
EABFB003859	3229	1396	1410	(tat)5	15
EABFB003902	1078	240	259	(atta)5	20
EABFB003924	1648	594	608	(tga)5	15
EABFB003941	1753	1195	1212	(aca)6	18
EABFB003949	907	277	294	(aat)6	18
EABFB003955	1096	828	842	(aat)5	15
EABFB003995	458	430	450	(aat)7	21
EABFB004007	945	41	55	(ttg)5	15
EABFB004037	1729	1014	1028	(tcc)5	15
EABFB004069	467	25	42	(ggt)6	18
EABFB004170	1837	915	932	(aat)6	18
EABFB004230	1975	525	539	(tat)5	15
EABFB004280	635	92	106	(tgt)5	15
EABFB004293	1293	1135	1149	(tat)5	15
EABFB004381	609	226	240	(ata)5	15
EABFB004444	971	360	374	(tta)5	15
EABFB004553	449	360	374	(cag)5	15
EABFB004559	769	446	466	(ttg)7	21
EABFB004561	2021	959	973	(aat)5	15
EABFB004587	542	22	36	(taa)5	15
EABFB004594	551	227	244	(ttc)6	18
EABFB004615	470	153	172	(taat)5	20
EABFB004618	1143	1127	1141	(ata)5	15
EABFB004680	1283	459	482	(tat)8	24
EABFB004776	1362	453	467	(aat)5	15
EABFB004780	690	2	17	(at)8	16
EABFB004781	2526	987	1001	(att)5	15
EABFB004795	644	22	36	(ata)5	15
EABFB004802	1103	903	917	(tat)5	15
EABFB004809	1108	704	719	(ct)8	16
EABFB004821	964	20	34	(tta)5	15
EABFB004821	964	147	164	(gat)6	18
EABFB004821	964	165	179	(tat)5	15
EABFB004821	964	319	333	(att)5	15
EABFB004830	760	405	419	(tag)5	15
EABFB004835	1070	741	755	(aat)5	15
EABFB004854	639	556	575	(cata)5	20
EABFB004856	648	119	136	(tat)6	18
EABFB004863	975	21	35	(atg)5	15
EABFB004871	1369	349	366	(tat)6	18
EABFB004879	1190	26	40	(aat)5	15
EABFB004880	1045	193	207	(aat)5	15
EABFB004907	1027	746	760	(aac)5	15
EABFB004980	771	220	235	(gt)8	16
EABFB005014	1271	316	330	(aac)5	15
EABFB005135	541	100	123	(aat)8	24
EABFB005135	541	493	510	(aat)6	18
EABFB005168	481	180	197	(gat)6	18
EABFB005306	1137	525	539	(tca)5	15
EABFB005316	476	266	280	(att)5	15
EABFB005325	512	16	30	(aat)5	15
EABFB005344	856	677	691	(tat)5	15
EABFB005361	1291	1031	1045	(att)5	15
EABFB005562	124	4	30	(att)9	27
EABFB005724	393	225	242	(ata)6	18
EABFB005745	432	311	328	(at)9	18
EABFB006177	198	124	139	(ag)8	16
EABFB006209	314	55	69	(tat)5	15
EABFB006209	314	100	114	(atc)5	15
EABFB006278	491	18	38	(tta)7	21
EABFB006282	538	522	536	(tat)5	15
EABFB006343	451	29	43	(tat)5	15
EABFB006694	371	67	84	(taa)6	18
EABFB006804	185	168	185	(at)9	18
EABFB006829	285	225	242	(ac)9	18
EABFB006829	285	267	282	(at)8	16
EABFB007089	426	54	71	(att)6	18
EABFB007089	426	369	384	(ac)8	16
EABFB007172	431	105	125	(att)7	21
EABFB007203	447	414	445	(acgt)8	32
EABFB007248	340	132	149	(tat)6	18
EABFB007248	340	170	184	(act)5	15
EABFB007260	478	189	203	(ttc)5	15
EABFB007301	415	223	243	(tgt)7	21
EABFB007373	437	102	121	(acat)5	20
EABFB007470	502	36	63	(ataa)7	28
EABFB007496	443	127	141	(gaa)5	15
EABFB007666	409	336	350	(tat)5	15
EABFB007683	424	262	277	(at)8	16
EABFB007761	494	416	430	(tta)5	15
EABFB007783	425	66	85	(ac)10	20
EABFB007812	319	241	264	(ag)12	24
EABFB007962	349	203	220	(ata)6	18
EABFB007965	354	5	28	(ttc)8	24
EABFB007996	480	452	472	(tta)7	21
EABFB008106	582	506	523	(gac)6	18
EABFB008124	407	79	96	(ata)6	18
EABFB008124	407	345	360	(at)8	16
EABFB008447	322	173	192	(at)10	20
EABFB008513	406	181	200	(atta)5	20
EABFB008513	406	229	243	(ata)5	15
EABFB008513	406	254	268	(tta)5	15
EABFB008601	392	327	341	(ccg)5	15
EABFB008610	342	313	342	(tc)15	30
EABFB008616	353	246	267	(ag)11	22
EABFB008652	429	321	335	(caa)5	15
EABFB008656	408	389	404	(at)8	16
EABFB008732	155	27	42	(at)8	16
EABFB008759	383	266	283	(agt)6	18
EABFB008906	435	284	298	(taa)5	15
EABFB009027	413	24	38	(agt)5	15
EABFB009033	395	81	95	(gaa)5	15
EABFB009310	272	23	40	(ata)6	18
EABFB009350	431	189	209	(atc)7	21
EABFB009362	336	196	211	(tc)8	16
EABFB009391	349	203	220	(ata)6	18
EABFB009570	381	101	115	(tac)5	15
EABFB009585	393	210	234	(aacct)5	25
EABFB009813	353	76	90	(gaa)5	15
EABFB009902	271	197	211	(ctt)5	15
EABFB009927	466	82	96	(agt)5	15
EABFB010010	408	65	82	(cat)6	18
EABFB010073	464	268	291	(aat)8	24
EABFB010099	367	92	106	(aat)5	15
EABFB010163	372	122	139	(tat)6	18
EABFB010199	435	50	67	(cat)6	18
EABFB010213	471	449	463	(att)5	15
EABFB010345	330	52	72	(att)7	21
EABFB010351	400	298	315	(tca)6	18
EABFB010351	400	316	336	(gca)7	21
EABFB010363	356	144	158	(gat)5	15
EABFB010380	302	74	91	(ata)6	18
EABFB010491	68	37	54	(at)9	18
EABFB010506	317	21	35	(taa)5	15
EABFB010787	320	235	252	(at)9	18
EABFB010864	211	162	176	(atg)5	15
EABFB010883	403	101	118	(cta)6	18
EABFB010960	401	95	109	(tat)5	15
EABFB010960	401	220	237	(tat)6	18
EABFB011136	354	263	282	(aaat)5	20
EABFB011151	413	279	293	(gaa)5	15
EABFB011151	413	372	386	(gat)5	15
EABFB011318	420	320	340	(tta)7	21
EABFB011346	236	15	29	(aag)5	15
EABFB011689	365	302	319	(at)9	18
EABFB011719	474	189	203	(ttc)5	15
EABFB011772	375	250	267	(agt)6	18
EABFB011814	373	197	214	(gat)6	18
EABFB011859	541	62	76	(att)5	15
EABFB011984	483	257	271	(gcg)5	15
EABFB012012	445	309	323	(tta)5	15
EABFB012014	240	215	229	(gat)5	15
EABFB012054	343	193	207	(gat)5	15
EABFB012083	387	353	367	(att)5	15
EABFB012269	388	320	334	(aat)5	15
EABFB012317	343	159	173	(tgt)5	15
EABFB012371	457	192	206	(ata)5	15
EABFB012540	462	47	67	(taa)7	21
EABFB012553	412	346	366	(taa)7	21
EABFB012604	492	226	243	(tgt)6	18
EABFB012650	443	102	122	(caa)7	21
EABFB012662	430	109	124	(at)8	16
EABFB012668	537	231	245	(ata)5	15
EABFB012691	459	214	228	(ata)5	15
EABFB012743	493	5	24	(tatg)5	20
EABFB013105	340	115	132	(at)9	18
EABFB013138	487	41	61	(taa)7	21
EABFB013254	468	360	377	(ta)9	18
EABFB013380	321	249	269	(att)7	21
EABFB013392	409	337	351	(tat)5	15
EABFB013490	491	2	16	(ata)5	15
EABFB013510	383	186	203	(agt)6	18
EABFB013685	337	190	205	(tg)8	16
EABFB013819	419	275	289	(tgt)5	15
EABFB013828	428	129	146	(taa)6	18
EABFB013844	430	267	282	(ta)8	16
EABFB013960	358	228	243	(at)8	16
EABFB014044	383	272	286	(taa)5	15
EABFB014172	388	58	72	(ata)5	15
EABFB014175	278	12	26	(tta)5	15
EABFB014226	411	84	104	(tta)7	21
EABFB014310	432	184	198	(gtt)5	15
EABFB014348	434	193	207	(aat)5	15
EABFB014443	404	375	392	(atg)6	18
EABFB014466	461	61	78	(att)6	18
EABFB014525	444	235	249	(atg)5	15
EABFB014797	413	31	46	(at)8	16
EABFB014930	517	266	283	(tta)6	18
EABFB014958	338	285	299	(tca)5	15
EABFB015030	419	396	416	(taa)7	21
EABFB015087	89	56	70	(tat)5	15
EABFB015105	398	8	22	(att)5	15
EABFB015183	137	98	112	(tat)5	15
EABFB015658	383	2	21	(acat)5	20
EABFB015677	310	20	40	(atg)7	21
EABFB015856	468	338	357	(atta)5	20
EABFB015936	460	379	396	(aat)6	18
EABFB016017	379	320	334	(tta)5	15
EABFB016056	408	187	201	(taa)5	15
EABFB016056	408	203	217	(tat)5	15
EABFB016058	438	135	149	(cag)5	15
EABFB016186	255	136	157	(ta)11	22
EABFB016324	403	87	101	(acc)5	15
EABFB016394	428	160	175	(ta)8	16
EABFB016532	441	52	66	(aat)5	15
EABFB016566	380	66	83	(att)6	18
EABFB016573	113	96	113	(ta)9	18
EABFB016625	393	59	73	(ata)5	15
EABFB016673	396	162	176	(tgt)5	15
EABFB016956	96	1	18	(tta)6	18
EABFB017009	380	317	331	(taa)5	15
EABFB017090	353	186	203	(agt)6	18
EABFB017196	459	334	357	(tta)8	24
EABFB017254	475	66	83	(att)6	18
EABFB017528	465	41	58	(taa)6	18
EABFB017535	396	101	115	(ttc)5	15
EABFB017590	457	87	101	(tat)5	15
EABFB017673	290	1	15	(att)5	15
EABFB017754	398	300	317	(tat)6	18
EABFB017991	440	229	249	(gga)7	21
EABFB018133	506	306	325	(aata)5	20
EABFB018224	455	86	106	(att)7	21
EABFB018325	267	201	222	(ta)11	22
EABFB018359	288	17	34	(ta)9	18
EABFB018381	193	168	185	(taa)6	18
EABFB018461	419	292	306	(att)5	15
EABFB018537	286	166	183	(ctt)6	18
EABFB018578	430	62	76	(ggt)5	15
EABFB018582	193	45	64	(ta)10	20
EABFB018664	408	150	164	(ttc)5	15
EABFB018708	548	441	458	(ata)6	18
EABFB018766	310	11	25	(aat)5	15
EABFB019061	443	425	442	(gaa)6	18
EABFB019108	406	149	168	(atta)5	20
EABFB019179	487	463	477	(att)5	15
EABFB019206	268	55	72	(at)9	18
EABFB019283	421	263	277	(cag)5	15
EABFB019329	381	315	329	(taa)5	15
EABFB019429	459	236	262	(aat)9	27
EABFB019445	175	152	167	(tg)8	16
EABFB019652	296	252	266	(tta)5	15
EABFB019704	409	379	402	(ag)12	24
EABFB019914	504	73	90	(ata)6	18
EABFB019934	472	53	67	(agc)5	15
EABFB019968	360	37	54	(taa)6	18
EABFB020115	60	43	58	(ta)8	16
EABFB020147	471	307	326	(tatg)5	20
EABFB020428	453	142	157	(ta)8	16
EABFB020428	453	405	422	(att)6	18
EABFB020466	345	65	82	(ta)9	18
EABFB020512	346	250	264	(atc)5	15
EABFB020550	442	314	331	(tat)6	18
EABFB020569	391	161	180	(aatt)5	20
EABFB020684	455	236	262	(ata)9	27
EABFB020846	460	59	85	(caa)9	27
EABFB021094	412	42	66	(taggt)5	25
EABFB021152	425	77	97	(atc)7	21
EABFB021247	390	12	26	(tta)5	15
EABFB021252	369	272	292	(att)7	21
EABFB021331	208	181	202	(ta)11	22
EABFB021346	419	214	228	(aat)5	15
EABFB021506	465	34	51	(ata)6	18
EABFB021506	465	82	96	(atc)5	15
EABFB021522	399	355	369	(aat)5	15
EABFB021576	505	153	172	(tagg)5	20
EABFB021609	425	312	329	(tac)6	18
EABFB021619	426	70	90	(atc)7	21
EABFB021719	393	189	203	(ata)5	15
EABFB021836	425	2	25	(att)8	24
EABFB021867	403	384	399	(ct)8	16
EABFB021936	433	156	170	(aat)5	15
EABFB021957	429	400	423	(taa)8	24
EABFB022003	519	401	420	(atta)5	20
EABFB022129	414	268	287	(at)10	20
EABFB022150	479	452	469	(att)6	18
EABFB022170	328	274	288	(aat)5	15
EABFB022217	497	147	164	(att)6	18
EABFB022321	413	60	74	(cta)5	15
EABFB022354	298	197	211	(att)5	15
EABFB022356	498	343	363	(tta)7	21
EABFB022377	401	345	362	(att)6	18
EABFB022390	119	102	116	(ata)5	15
EABFB022468	356	286	303	(tgt)6	18
EABFB022578	283	141	158	(ac)9	18
EABFB022619	360	281	298	(act)6	18
EABFB022626	360	120	134	(tat)5	15
EABFB022743	124	97	114	(tat)6	18
EABFB022915	367	282	301	(tatg)5	20
EABFB023038	453	397	412	(gt)8	16
EABFB023038	453	426	443	(ta)9	18
EABFB023140	331	58	72	(tca)5	15
EABFB023142	403	161	175	(aat)5	15
EABFB023164	408	248	262	(aat)5	15
EABFB023290	359	286	309	(att)8	24
EABFB023294	294	250	267	(at)9	18
EABFB023466	365	307	321	(tta)5	15
EABFB023506	98	5	19	(ctt)5	15
EABFB023714	423	319	338	(aaca)5	20
EABFB023758	342	170	189	(tacc)5	20
EABFB023950	412	161	178	(tca)6	18
EABFB023950	412	179	199	(gca)7	21
EABFB023983	296	93	110	(aat)6	18
EABFB024161	268	126	149	(at)12	24
EABFB024208	469	212	226	(gtt)5	15
EABFB024210	349	202	217	(at)8	16
EABFB024424	332	10	29	(at)10	20
EABFB024468	238	155	172	(at)9	18
EABFB024563	374	42	59	(tat)6	18
EABFB024676	188	123	142	(taat)5	20
EABFB024681	409	360	379	(tatg)5	20
EABFB024737	500	18	41	(tat)8	24
EABFB024926	397	377	391	(tac)5	15
EABFB025028	412	135	149	(aat)5	15
EABFB025144	334	133	150	(aca)6	18
EABFB025174	330	7	26	(tgta)5	20
EABFB025174	330	313	330	(at)9	18
EABFB025339	243	39	53	(aat)5	15
EABFB025542	401	267	282	(at)8	16
EABFB025643	450	415	438	(atgc)6	24
EABFB025695	433	154	173	(tagg)5	20
EABFB025698	265	243	260	(at)9	18
EABFB025744	438	220	234	(ata)5	15
EABFB025769	307	74	93	(tatt)5	20
EABFB025977	469	213	227	(gtt)5	15
EABFB026175	314	117	134	(tta)6	18
EABFB026255	451	378	392	(tat)5	15
EABFB026440	472	132	149	(ac)9	18
EABFB026546	466	199	213	(gct)5	15
EABFB026555	380	135	149	(tgt)5	15
EABFB026583	372	198	212	(tta)5	15
EABFB026633	340	240	254	(ata)5	15
EABFB026640	383	168	188	(tta)7	21
EABFB026669	504	399	419	(taa)7	21
EABFB026716	284	150	164	(tac)5	15
EABFB026856	347	199	216	(gaa)6	18
EABFB027015	260	175	194	(at)10	20
EABFB027042	444	202	216	(gct)5	15
EABFB027163	209	61	76	(ta)8	16
EABFB027205	409	24	38	(ata)5	15
EABFB027403	366	350	364	(gta)5	15
EABFB027478	369	327	344	(atg)6	18
EABFB027511	359	193	213	(taa)7	21
EABFB027598	396	286	300	(atg)5	15
EABFB027734	272	204	219	(at)8	16
EABFB027841	309	123	140	(taa)6	18
EABFB027906	160	121	135	(gat)5	15
EABFB027962	262	245	259	(tat)5	15
EABFB028065	298	281	295	(aat)5	15
EABFB028117	374	252	267	(ta)8	16
EABFB028156	338	147	164	(gca)6	18
EABFB028170	305	77	96	(tatt)5	20
EABFB028237	357	331	350	(atta)5	20
EABFB028356	154	107	124	(gat)6	18
EABFB028720	351	248	262	(gat)5	15
EABFB028755	323	62	76	(gct)5	15
EABFB028830	350	202	221	(ta)10	20
EABFB028992	400	83	97	(caa)5	15
EABFB028992	400	165	191	(att)9	27
EABFB029203	426	333	347	(taa)5	15
EABFB029422	303	87	104	(tta)6	18
EABFB029579	285	69	89	(atc)7	21
EABFB029648	387	41	58	(at)9	18
EABFB029765	212	172	191	(ta)10	20
EABFB029897	395	176	190	(taa)5	15
EABFB029922	386	267	281	(taa)5	15
EABFB029981	181	128	149	(at)11	22
EABFB030014	248	58	75	(at)9	18
EABFB030391	88	12	27	(at)8	16
EABFB030642	400	22	36	(tcg)5	15
EABFB030986	310	176	190	(taa)5	15
EABFB031301	307	45	62	(ta)9	18
EABFB031562	406	341	358	(tgt)6	18
EABFB031622	245	224	241	(tta)6	18
EABFB031669	253	186	203	(agt)6	18
EABFB031677	240	120	134	(tat)5	15
EABFB031785	318	148	168	(aat)7	21
EABFB032152	344	94	111	(aat)6	18
EABFB032476	132	31	54	(acg)8	24
EABFB032578	419	385	408	(tta)8	24
EABFB032611	394	241	255	(atg)5	15
EABFB032611	394	287	301	(taa)5	15
EABFB032664	365	15	35	(tta)7	21
EABFB032737	341	190	204	(tat)5	15
EABFB033087	428	147	167	(aat)7	21
EABFB033196	238	206	229	(ttat)6	24
EABFB033213	429	132	149	(aat)6	18
EABFB033299	377	253	279	(ata)9	27
EABFB033299	377	332	346	(aat)5	15
EABFB033325	311	212	226	(att)5	15
EABFB033361	361	300	314	(taa)5	15
EABFB033399	317	67	81	(taa)5	15
EABFB033583	345	242	256	(atg)5	15
EABFB033583	345	287	301	(taa)5	15
EABFB033648	313	137	151	(tta)5	15
EABFB033726	327	118	133	(at)8	16
EABFB033757	164	52	71	(tg)10	20
EABFB033842	290	195	278	(tatg)21	84
EABFB033848	258	140	157	(ata)6	18
EABFB033959	366	24	38	(ata)5	15
EABFB034148	420	251	266	(at)8	16
EABFB034201	267	109	126	(gtg)6	18
EABFB034754	292	276	290	(taa)5	15
EABFB034788	64	29	43	(aat)5	15
EABFB034830	175	159	174	(at)8	16
EABFB035235	392	310	324	(att)5	15
EABFB035354	92	1	35	(tttta)7	35
EABFB035520	160	139	158	(ta)10	20
EABFB036049	170	58	72	(ctt)5	15
EABFB036140	166	61	78	(att)6	18
EABFB036265	370	138	155	(aat)6	18
EABFB036334	344	153	167	(tgt)5	15
EABFB036345	280	264	279	(ta)8	16
EABFB036386	152	73	87	(ata)5	15
EABFB036535	284	241	264	(ata)8	24
EABFB036833	235	119	136	(ata)6	18
EABFB036833	235	184	198	(taa)5	15
EABFB036878	219	42	61	(ta)10	20
EABFB036919	50	35	49	(gat)5	15
EABFB037036	283	131	145	(att)5	15
EABFB037289	134	51	110	(tatg)15	60
EABFB037289	134	115	134	(gtat)5	20
EABFB037296	401	111	125	(att)5	15
EABFB037308	273	229	243	(att)5	15
EABMG000038	1831	958	972	(aat)5	15
EABMG000039	1833	958	972	(aat)5	15
EABMG000231	966	564	581	(gat)6	18
EABMG000232	836	564	581	(gat)6	18
EABMG000369	423	245	259	(aac)5	15
EABMG000370	1129	951	965	(aac)5	15
EABMG000498	650	459	473	(tat)5	15
EABMG000499	565	374	388	(tat)5	15
EABMG000502	1934	29	43	(taa)5	15
EABMG000503	1976	29	43	(taa)5	15
EABMG000605	974	387	401	(tcg)5	15
EABMG000605	974	417	431	(tcg)5	15
EABMG000605	974	436	450	(tcg)5	15
EABMG000606	429	27	41	(gac)5	15
EABMG000796	497	400	414	(att)5	15
EABMG000843	366	228	242	(taa)5	15
EABMG000873	762	239	253	(ttc)5	15
EABMG000881	321	74	91	(taa)6	18
EABMG000926	586	331	345	(cat)5	15
EABMG000975	402	382	401	(at)10	20
EABMG001006	714	533	547	(aca)5	15
EABMG001050	456	125	152	(gtac)7	28
EABMG001129	504	1	16	(at)8	16
EABMG001337	1098	978	992	(aag)5	15
EABMG001346	499	314	328	(ttc)5	15
EABMG001390	602	264	279	(ta)8	16
EABMG001477	577	510	527	(tat)6	18
EABMG001494	757	223	237	(ata)5	15
EABMG001523	622	544	567	(at)12	24
EABMG001698	628	243	260	(aat)6	18
EABMG001701	545	393	410	(aat)6	18
EABMG001752	1098	1077	1092	(at)8	16
EABMG001864	831	688	705	(ttc)6	18
EABMG001914	399	16	30	(aat)5	15
EABMG001950	2101	2074	2088	(tct)5	15
EABMG002045	641	443	457	(gat)5	15
EABMG002046	1217	233	253	(tta)7	21
EABMG002154	1247	340	354	(att)5	15
EABMG002155	999	600	617	(ttc)6	18
EABMG002230	64	38	61	(ta)12	24
EABMG002282	64	33	62	(tta)10	30
EABMG002523	343	147	161	(tga)5	15
EABMG002569	54	21	52	(ttta)8	32
EABMG002691	60	46	60	(ttc)5	15
EABMG002915	155	79	98	(cata)5	20
EABMG002940	51	17	51	(tttta)7	35
EABMG002969	133	1	25	(atttt)5	25
EABMG002969	133	28	57	(ta)15	30
EABMG002969	133	61	106	(at)23	46
EABMG002969	133	107	133	(act)9	27
EABMG002980	415	74	88	(aat)5	15
EABMG003003	60	23	52	(atttt)6	30
EABMG003125	175	135	149	(aat)5	15
EABMG003189	119	10	30	(taa)7	21
EABMG003244	54	36	50	(tta)5	15
EABMG003253	65	39	58	(ttta)5	20
EABMG003429	52	4	35	(tgaa)8	32
EABMG003558	365	122	139	(tgg)6	18
EABMG003701	103	35	66	(ttta)8	32
EABMG003701	103	68	103	(ta)18	36
EABMG003916	65	34	54	(att)7	21
EABMG004022	50	10	37	(ttta)7	28
EABMG004053	253	95	112	(tat)6	18
EABMG004240	150	26	40	(atg)5	15
EABMG004270	96	20	63	(ttta)11	44
EABMG004270	96	65	96	(ta)16	32
EABMG004340	267	119	133	(tta)5	15
EABMG004408	54	11	40	(tttta)6	30
EABMG004586	59	21	55	(tttta)7	35
EABMG004591	233	65	79	(cat)5	15
EABMG004591	233	157	171	(tct)5	15
EABMG004813	53	26	50	(tttag)5	25
EABMG004844	226	191	208	(tat)6	18
EABMG004865	76	30	53	(tta)8	24
EABMG004865	76	54	75	(ta)11	22
EABMG004949	311	208	222	(cta)5	15
EABMG005149	176	11	25	(tta)5	15
EABMG005290	349	179	196	(tta)6	18
EABMG005600	250	188	208	(tac)7	21
EABMG005631	378	63	77	(tta)5	15
EABMG005788	110	21	42	(ta)11	22
EABMG005788	110	43	84	(cta)14	42
EABMG005788	110	85	110	(ta)13	26
EABMG005842	363	271	294	(cata)6	24
EABMG005956	52	17	52	(ttta)9	36
EABMG005977	202	74	91	(tta)6	18
EABMG005993	346	87	101	(gtt)5	15
EABMG006085	58	34	49	(at)8	16
EABMG006159	161	132	155	(at)12	24
EABMG006162	66	34	63	(tttta)6	30
EABMG006202	222	24	38	(tta)5	15
EABMG006259	192	114	131	(aat)6	18
EABMG006290	158	120	137	(tta)6	18
EABMG006298	380	26	43	(ac)9	18
EABMG006336	226	204	218	(aat)5	15
EABMG006424	233	209	232	(tc)12	24
EABMG006476	383	202	217	(ac)8	16
EABMG006543	327	101	118	(tat)6	18
EABMG006600	62	30	44	(aat)5	15
EABMG006619	374	287	301	(cag)5	15
EABMG006796	67	47	67	(aat)7	21
EABMG006814	200	1	15	(att)5	15
EABMG006862	321	123	137	(att)5	15
EABMG006910	52	34	49	(ga)8	16
EABMG007318	181	44	67	(ttta)6	24
EABMG007318	181	69	160	(ta)46	92
EABMG007318	181	162	181	(ta)10	20
EABMG007364	70	21	38	(tta)6	18
EABMG007456	89	49	63	(taa)5	15
EABMG007456	89	64	89	(ta)13	26
EABMG007466	481	400	414	(tgt)5	15
EABMG007706	197	162	176	(aat)5	15
EABMG007737	231	48	62	(ctg)5	15
EABMG007983	53	16	40	(tttta)5	25
EABMG008027	86	70	85	(at)8	16
EABMG008091	292	169	188	(ta)10	20
EABMG008103	222	67	87	(att)7	21
EABMG008157	230	47	61	(ctg)5	15
EABMG008268	151	11	25	(tta)5	15
EABMG008387	79	51	68	(tta)6	18
EABMG008412	52	35	50	(ga)8	16
EABMG008477	237	216	230	(att)5	15
EABMG008580	445	132	146	(gat)5	15
EABMG008679	346	58	72	(atc)5	15
EABMG008765	190	1	15	(att)5	15
EABMG009011	156	30	49	(atac)5	20
EABMG009059	156	122	137	(tg)8	16
EABMG009079	419	5	19	(aac)5	15
EABMG009208	314	296	313	(at)9	18
EABMG009229	60	21	48	(ttta)7	28
EABMG009260	345	157	183	(tat)9	27
EABMG009406	476	280	300	(taa)7	21
EABMG009450	167	51	65	(caa)5	15
EABMG009616	61	42	61	(ta)10	20
EABMG009663	105	61	78	(gtt)6	18
EABMG009694	340	240	261	(ct)11	22
EABMG009720	68	15	29	(aat)5	15
EABMG009865	320	261	275	(cgt)5	15
EABMG009895	400	338	355	(ctt)6	18
EABMG009932	309	157	171	(tta)5	15
EABMG009940	167	99	116	(at)9	18
EABMG010021	217	39	56	(tat)6	18
EABMG010044	170	134	151	(aat)6	18
EABMG010248	364	250	270	(ttg)7	21
EABMG010278	335	225	239	(gta)5	15
EABMG010278	335	281	295	(ata)5	15
EABMG010403	98	16	35	(tgta)5	20
EABMG010479	58	39	56	(ta)9	18
EABMG010495	444	418	438	(taa)7	21
EABMG010607	71	34	57	(ttta)6	24
EABMG010657	418	186	203	(tat)6	18
EABMG010708	373	39	54	(ta)8	16
EABMG010836	54	35	50	(ga)8	16
EABMG010838	82	49	63	(tct)5	15
EABMG010925	417	113	127	(taa)5	15
EABMG011003	411	2	19	(gac)6	18
EABMG011012	399	66	83	(att)6	18
EABMG011083	296	206	220	(cag)5	15
EABMG011187	162	105	122	(tca)6	18
EABMG011476	281	6	23	(ata)6	18
EABMG011493	368	2	16	(att)5	15
EABMG011721	300	23	37	(att)5	15
EABMG011824	395	339	356	(ata)6	18
EABMG011873	74	51	68	(tta)6	18
EABMG011921	218	38	55	(tat)6	18
EABMG011935	214	18	32	(gaa)5	15
EABMG011948	212	55	70	(at)8	16
EABMG012064	316	126	140	(att)5	15
EABMG012212	220	205	220	(at)8	16
EABMG012247	59	17	31	(tcg)5	15
EABMG012302	355	32	46	(tcc)5	15
EABMG012303	404	73	93	(taa)7	21
EABMG012317	398	110	124	(att)5	15
EABMG012447	360	183	200	(aat)6	18
EABMG012475	360	340	354	(caa)5	15
EABMG012618	223	199	222	(tc)12	24
EABMG012636	323	242	263	(ct)11	22
EABMG012776	526	61	78	(att)6	18
EABMG012786	155	87	101	(aat)5	15
EABMG012796	359	278	302	(ttaat)5	25
EABMG013011	200	1	15	(att)5	15
EABMG013087	286	225	242	(att)6	18
EABMG013333	461	193	207	(aac)5	15
EABMG013625	126	36	50	(ctt)5	15
EABMG013798	355	314	328	(ttg)5	15
EABMG013809	277	19	39	(taa)7	21
EABMG014037	308	23	37	(att)5	15
EABMG014123	427	395	412	(ata)6	18
EABMG014141	237	53	72	(attt)5	20
EABMG014160	361	320	334	(cat)5	15
EABMG014189	416	254	271	(ata)6	18
EABMG014250	207	174	188	(tct)5	15
EABMG014265	205	1	15	(att)5	15
EABMG014303	100	59	78	(ac)10	20
EABMG014328	53	36	51	(ga)8	16
EABMG014337	409	328	342	(tat)5	15
EABMG014337	409	379	393	(tat)5	15
EABMG014433	220	163	177	(tgg)5	15
EABMG014602	508	227	241	(gac)5	15
EABMG014602	508	335	352	(cga)6	18
EABMG014602	508	356	370	(acg)5	15
EABMG014711	281	19	39	(taa)7	21
EABMG014815	254	40	59	(taat)5	20
EABMG014874	382	84	98	(taa)5	15
EABMG015050	55	1	16	(ga)8	16
EABMG015170	66	1	18	(gat)6	18
EABMG015296	64	1	18	(gat)6	18
EABMG015351	275	171	190	(ta)10	20
EABMG015841	313	106	121	(gt)8	16
EABMG016119	415	169	183	(gct)5	15
EABMG016135	219	38	55	(tat)6	18
EABMG016136	352	119	133	(tat)5	15
EABMG016152	463	358	372	(aat)5	15
EABMG016178	173	67	87	(aag)7	21
EABMG016207	124	63	77	(taa)5	15
EABMG016333	354	331	348	(ta)9	18
EABMG016337	565	214	228	(tat)5	15
EABMG016529	394	344	358	(tgt)5	15
EABMG016547	345	49	63	(att)5	15
EABMG016578	421	307	324	(tat)6	18
EABMG016601	287	136	150	(aat)5	15
EABMG016847	409	208	225	(aca)6	18
EABMG017090	435	140	154	(aat)5	15
EABMG017168	430	91	105	(tat)5	15
EABMG017197	285	7	24	(att)6	18
EABMG017197	285	54	71	(gt)9	18
EABMG017236	421	282	296	(tat)5	15
EABMG017295	354	265	279	(taa)5	15
EABMG017295	354	281	295	(tat)5	15
EABMG017347	293	224	238	(aat)5	15
EABMG017347	293	241	255	(tta)5	15
EABMG017411	403	84	98	(aat)5	15
EABMG017439	297	195	209	(tta)5	15
EABMG017470	359	92	106	(aca)5	15
EABMG017494	224	69	86	(acc)6	18
EABMG017649	275	241	258	(atg)6	18
EABMG017703	296	178	195	(caa)6	18
EABMG017713	208	11	25	(aat)5	15
EABMG017713	208	159	173	(ctg)5	15
EABMG017753	149	74	91	(ata)6	18
EABMG017906	259	190	204	(gtt)5	15
EABMG017927	372	192	209	(ttc)6	18
EABMG017960	340	167	186	(aaat)5	20
EABMG017967	211	194	211	(aat)6	18
EABMG018117	415	140	154	(att)5	15
EABMG018192	361	220	234	(tat)5	15
EABMG018192	361	270	296	(tat)9	27
EABMG018595	319	233	247	(gta)5	15
EABMG018630	241	170	187	(ta)9	18
EABMG018804	73	40	59	(ta)10	20
EABMG018894	78	16	39	(ttta)6	24
EABMG018894	78	44	77	(ta)17	34
EABMG018990	106	88	102	(ctg)5	15
EABMG019039	424	263	283	(att)7	21
EABMG019039	424	302	328	(atg)9	27
EABMG019156	270	109	123	(att)5	15
EABMG019168	263	133	147	(cat)5	15
EABMG019330	452	45	62	(tgt)6	18
EABMG019609	359	195	215	(aat)7	21
EABMG019616	304	163	189	(att)9	27
EABMG019622	357	339	356	(aat)6	18
EABMG019659	298	61	81	(atg)7	21
EABMG019899	312	215	229	(caa)5	15
EABMG019990	294	227	244	(tca)6	18
EABMG020151	247	170	187	(ta)9	18
EABMG020181	334	280	294	(tga)5	15
EABMG020381	288	97	117	(atg)7	21
EABMG020405	316	68	91	(gtat)6	24
EABMG020453	457	386	400	(gat)5	15
EABMG020555	425	296	310	(ata)5	15
EABMG020695	254	221	238	(ta)9	18
EABMG020814	352	324	347	(ta)12	24
EABMG020868	56	41	55	(att)5	15
EABMG020887	291	265	282	(aat)6	18
EABMG021013	514	333	350	(tac)6	18
EABMG021114	277	91	108	(taa)6	18
EABMG021215	331	143	162	(ac)10	20
EABMG021336	362	293	307	(taa)5	15
EABMG021431	383	346	360	(ata)5	15
EABMG021431	383	361	378	(atc)6	18
EABMG021715	370	50	81	(tatg)8	32
EABMG021759	400	382	399	(ta)9	18
EABMG021786	693	632	655	(gtac)6	24
EABMG022068	251	220	235	(ct)8	16
EABMG022233	421	184	207	(atcg)6	24
EABMG022452	334	262	276	(aat)5	15
EABMG022496	262	141	160	(aatt)5	20
EABMG022591	415	221	235	(att)5	15
EABMG022713	284	139	153	(ata)5	15
EABMG022770	254	112	131	(at)10	20
EABMG022990	282	161	175	(aat)5	15
EABMG023042	261	208	225	(aca)6	18
EABMG023103	336	320	334	(tgt)5	15
EABMG023217	445	145	159	(ggt)5	15
EABMG023364	340	92	109	(tat)6	18
EABMG023364	340	164	179	(ac)8	16
EABMG023438	340	244	258	(tgt)5	15
EABMG023498	392	264	278	(tgt)5	15
EABMG023597	195	180	194	(gta)5	15
EABMG023673	314	170	184	(cag)5	15
EABMG023673	314	230	244	(aca)5	15
EABMG023812	314	150	173	(tttg)6	24
EABMG023922	356	9	26	(aat)6	18
EABMG023939	250	96	113	(tat)6	18
EABMG024016	274	245	270	(ta)13	26
EABMG024158	89	50	70	(gtt)7	21
EABMG024522	371	49	63	(att)5	15
EABMG024576	262	231	248	(tca)6	18
EABMG024577	343	267	281	(taa)5	15
EABMG024577	343	283	297	(tat)5	15
EABMG024633	154	100	117	(ta)9	18
EABMG024738	378	61	76	(ta)8	16
EABMG024826	375	315	329	(taa)5	15
EABMG024953	659	549	573	(taacg)5	25
EABMG024953	659	580	599	(acgt)5	20
EABMG024956	343	212	226	(att)5	15
EABMG025561	292	42	56	(taa)5	15
