# Supplementary material for: Tissue-Specific Transcriptomics of the Exotic Invasive Insect Pest Emerald Ash Borer (Agrilus planipennis)
Source: PLoS One. 2010 Oct 28;5(10):e13708. doi: 10.1371/journal.pone.0013708 (PMC2965670; doi:10.1371/journal.pone.0013708)
Supplement: Table S7 — Predicted SNPs in A. planipennis midgut and fat body sequences. (0.07 MB XLS) [file pone.0013708.s007.xls]

## Sheet: SNPs
A. planipennis sequence ID	position	consensus	variant	#reads	percentage of variant
EABFB000006	361	C	T	18	0.28
EABFB000006	367	G	C	17	0.29
EABFB000006	369	T	C	17	0.29
EABFB000006	374	T	C	17	0.29
EABFB000006	377	G	A	17	0.29
EABFB000006	450	G	C	13	0.31
EABFB000031	591	T	C	34	0.44
EABFB000031	603	G	A	36	0.42
EABFB000032	220	T	C	313	0.35
EABFB000033	464	G	A	285	0.11
EABFB000033	746	T	C	249	0.12
EABFB000033	1279	A	G	189	0.21
EABFB000065	15	C	T	36	0.31
EABFB000065	21	C	G	67	0.43
EABFB000065	54	C	T	84	0.45
EABFB000065	78	T	A	95	0.26
EABFB000065	110	G	T	103	0.49
EABFB000065	198	A	C	118	0.11
EABFB000065	219	C	T	119	0.38
EABFB000065	249	T	C	124	0.42
EABFB000065	273	G	T	127	0.1
EABFB000065	288	T	A	128	0.43
EABFB000065	305	C	G	133	0.49
EABFB000065	348	A	G	141	0.4
EABFB000065	483	C	T	105	0.11
EABFB000203	146	T	A	8	0.5
EABFB000203	148	A	G	8	0.5
EABFB000203	149	T	A	8	0.5
EABFB000203	153	G	C	8	0.5
EABFB000203	156	C	G	8	0.5
EABFB000203	168	G	T	8	0.5
EABFB000203	176	G	A	8	0.5
EABFB000204	146	T	A	13	0.38
EABFB000204	148	A	G	13	0.38
EABFB000204	149	T	A	13	0.38
EABFB000204	153	G	C	13	0.38
EABFB000204	156	C	G	13	0.38
EABFB000204	161	G	T	14	0.5
EABFB000204	168	G	T	14	0.36
EABFB000204	176	G	A	14	0.36
EABFB000204	197	G	T	17	0.29
EABFB000204	220	C	T	18	0.33
EABFB000204	244	T	G	18	0.28
EABFB000204	245	A	T	18	0.28
EABFB000284	287	A	G	27	0.19
EABFB000284	289	G	A	27	0.19
EABFB000309	281	T	C	152	0.45
EABFB000309	533	G	A	213	0.22
EABFB000309	545	G	T	216	0.23
EABFB000309	640	T	C	120	0.26
EABFB000309	743	G	A	101	0.23
EABFB000322	203	A	G	8	0.5
EABFB000322	354	A	G	8	0.5
EABFB000361	369	A	G	20	0.45
EABFB000395	181	A	G	13	0.46
EABFB000395	190	C	T	13	0.46
EABFB000395	192	T	A	13	0.46
EABFB000395	215	G	A	14	0.43
EABFB000395	231	G	C	13	0.46
EABFB000395	243	C	T	12	0.5
EABFB000395	305	C	T	8	0.5
EABFB000395	308	C	A	8	0.5
EABFB000395	310	T	C	8	0.5
EABFB000398	73	G	A	25	0.16
EABFB000398	74	A	G	25	0.16
EABFB000398	77	T	C	25	0.16
EABFB000398	222	T	C	21	0.43
EABFB000416	228	C	G	28	0.32
EABFB000416	243	G	A	28	0.32
EABFB000432	514	C	T	19	0.47
EABFB000433	829	T	C	20	0.3
EABFB000433	1121	G	T	15	0.4
EABFB000435	348	A	C	17	0.47
EABFB000439	398	C	G	14	0.36
EABFB000439	409	A	T	11	0.45
EABFB000439	412	A	T	11	0.45
EABFB000440	73	A	T	25	0.16
EABFB000440	103	C	T	29	0.17
EABFB000440	124	G	A	40	0.25
EABFB000448	924	T	C	14	0.36
EABFB000492	282	A	G	53	0.34
EABFB000509	366	C	T	51	0.12
EABFB000509	876	A	G	35	0.14
EABFB000509	1113	G	A	24	0.29
EABFB000509	1203	C	T	20	0.45
EABFB000570	141	G	C	23	0.26
EABFB000599	1153	A	G	23	0.3
EABFB000711	160	A	G	8	0.5
EABFB000750	256	T	G	102	0.21
EABFB000800	207	C	T	24	0.29
EABFB000800	429	A	G	14	0.36
EABFB000857	202	A	T	18	0.28
EABFB000900	46	A	G	16	0.31
EABFB000900	104	G	A	18	0.39
EABFB000900	218	C	T	21	0.48
EABFB000900	270	C	T	24	0.46
EABFB000900	466	C	T	17	0.41
EABFB000900	709	T	C	8	0.5
EABFB000900	855	G	A	14	0.29
EABFB000900	895	A	G	15	0.47
EABFB000900	1114	A	G	23	0.43
EABFB000900	1159	C	T	21	0.48
EABFB000927	137	A	G	12	0.42
EABFB000927	251	C	T	10	0.4
EABFB000947	303	G	A	55	0.15
EABFB000947	482	T	C	50	0.26
EABFB000947	485	C	T	52	0.25
EABFB000947	539	A	G	47	0.26
EABFB000981	872	C	A	13	0.46
EABFB001090	1303	A	G	16	0.31
EABFB001091	355	T	A	16	0.5
EABFB001107	364	G	C	12	0.42
EABFB001132	419	T	C	15	0.33
EABFB001132	448	C	T	10	0.5
EABFB001132	702	G	A	22	0.27
EABFB001180	233	T	C	27	0.19
EABFB001212	380	G	A	14	0.36
EABFB001227	330	T	A	26	0.27
EABFB001247	428	T	C	30	0.23
EABFB001253	544	T	A	20	0.25
EABFB001254	47	T	C	8	0.5
EABFB001271	780	A	G	27	0.33
EABFB001275	2778	T	C	29	0.48
EABFB001276	213	A	G	37	0.24
EABFB001276	297	A	G	42	0.24
EABFB001278	249	T	A	28	0.39
EABFB001285	1178	G	A	40	0.45
EABFB001285	1421	G	A	29	0.48
EABFB001285	1620	G	A	18	0.44
EABFB001285	1628	C	T	18	0.44
EABFB001285	1684	G	A	15	0.47
EABFB001285	1713	C	T	15	0.47
EABFB001285	1725	T	C	13	0.46
EABFB001286	131	A	T	38	0.13
EABFB001286	294	A	G	48	0.15
EABFB001286	323	A	T	48	0.15
EABFB001292	47	A	G	11	0.45
EABFB001292	212	G	A	18	0.39
EABFB001358	211	A	T	26	0.27
EABFB001359	116	T	C	30	0.27
EABFB001359	242	A	G	31	0.35
EABFB001359	354	T	C	54	0.39
EABFB001359	606	C	T	28	0.43
EABFB001418	229	C	T	20	0.4
EABFB001418	308	A	T	35	0.23
EABFB001418	315	C	G	36	0.25
EABFB001418	316	A	G	36	0.25
EABFB001418	348	T	A	39	0.26
EABFB001418	456	C	T	38	0.13
EABFB001493	184	T	A	16	0.25
EABFB001493	290	C	A	19	0.32
EABFB001493	327	C	A	18	0.44
EABFB001493	603	T	C	22	0.32
EABFB001493	633	A	G	29	0.45
EABFB001528	580	A	G	11	0.45
EABFB001537	2084	A	C	28	0.46
EABFB001537	2157	A	G	37	0.46
EABFB001537	2346	G	C	36	0.39
EABFB001537	2409	T	C	31	0.42
EABFB001537	2440	A	C	31	0.42
EABFB001537	2465	T	G	29	0.38
EABFB001556	604	C	T	10	0.4
EABFB001573	1976	T	C	16	0.25
EABFB001573	2039	A	G	19	0.26
EABFB001576	191	G	A	10	0.4
EABFB001576	494	C	T	19	0.37
EABFB001576	1107	T	C	15	0.33
EABFB001577	656	A	G	190	0.12
EABFB001577	1439	C	T	81	0.15
EABFB001577	1569	G	C	45	0.13
EABFB001577	1572	A	G	38	0.18
EABFB001621	771	G	A	28	0.32
EABFB001621	783	C	T	27	0.33
EABFB001621	804	A	G	28	0.29
EABFB001621	929	A	G	21	0.29
EABFB001621	942	A	G	21	0.29
EABFB001621	965	C	T	22	0.27
EABFB001634	680	A	G	8	0.5
EABFB001645	41	T	G	12	0.5
EABFB001645	46	T	G	12	0.5
EABFB001645	49	G	T	12	0.5
EABFB001645	54	A	T	13	0.46
EABFB001645	296	A	G	10	0.4
EABFB001647	68	G	A	34	0.44
EABFB001647	74	T	A	37	0.43
EABFB001696	306	C	A	10	0.4
EABFB001696	315	C	A	13	0.38
EABFB001696	352	A	G	21	0.33
EABFB001696	367	T	C	21	0.38
EABFB001696	367	T	C	21	0.48
EABFB001696	383	G	C	21	0.24
EABFB001818	282	A	G	11	0.45
EABFB001864	194	A	G	10	0.4
EABFB001874	234	A	G	11	0.45
EABFB001874	380	T	C	12	0.42
EABFB001892	868	G	T	22	0.45
EABFB001892	890	A	C	25	0.48
EABFB001892	937	A	G	29	0.48
EABFB001892	956	C	T	23	0.39
EABFB001892	971	A	G	25	0.4
EABFB001892	1022	G	A	13	0.46
EABFB001892	1028	C	G	13	0.31
EABFB001947	303	G	A	8	0.5
EABFB002050	1187	G	A	8	0.5
EABFB002063	408	G	A	11	0.45
EABFB002121	473	C	T	8	0.5
EABFB002164	495	T	C	13	0.38
EABFB002164	607	A	G	15	0.47
EABFB002185	832	A	G	10	0.4
EABFB002185	854	C	G	10	0.4
EABFB002195	284	G	A	8	0.5
EABFB002288	335	G	A	14	0.43
EABFB002288	356	C	G	15	0.47
EABFB002402	532	A	G	15	0.33
EABFB002402	595	G	A	14	0.36
EABFB002547	245	T	G	216	0.19
EABFB002547	315	A	T	221	0.19
EABFB002547	974	A	C	80	0.17
EABFB002547	981	G	A	77	0.16
EABFB002547	989	G	A	72	0.15
EABFB002553	417	C	G	98	0.48
EABFB002553	630	A	T	91	0.48
EABFB002770	666	A	C	39	0.18
EABFB002770	897	T	A	29	0.28
EABFB002787	374	G	A	8	0.5
EABFB002814	363	A	T	13	0.31
EABFB002814	390	T	C	11	0.45
EABFB002870	74	G	A	15	0.27
EABFB002870	84	C	G	15	0.27
EABFB002886	163	T	C	17	0.29
EABFB002888	1122	T	C	14	0.43
EABFB002888	1266	A	T	8	0.5
EABFB002888	1290	G	A	11	0.45
EABFB002923	1683	C	G	16	0.31
EABFB002923	1730	A	G	16	0.31
EABFB002958	765	A	G	12	0.5
EABFB002958	789	A	G	12	0.5
EABFB002958	852	T	C	14	0.43
EABFB002958	942	T	C	17	0.47
EABFB002958	987	T	C	18	0.39
EABFB002958	1242	A	G	17	0.47
EABFB003144	399	G	A	28	0.29
EABFB003144	421	G	T	23	0.48
EABFB003144	422	A	G	23	0.26
EABFB003236	298	G	A	14	0.5
EABFB003236	382	T	C	16	0.5
EABFB003273	591	T	C	20	0.4
EABFB003273	1205	T	C	40	0.3
EABFB003273	1254	A	G	42	0.29
EABFB003304	1641	G	A	15	0.4
EABFB003318	1215	T	G	22	0.32
EABFB003318	1323	T	C	19	0.32
EABFB003362	562	T	C	13	0.31
EABFB003366	1085	T	C	15	0.27
EABFB003455	843	T	C	25	0.28
EABFB003455	855	A	G	26	0.31
EABFB003455	956	T	C	18	0.28
EABFB003455	1084	T	C	13	0.38
EABFB003459	257	G	C	8	0.5
EABFB003459	822	A	G	16	0.37
EABFB003459	836	G	A	16	0.37
EABFB003475	86	C	A	10	0.5
EABFB003475	476	T	A	13	0.31
EABFB003484	34	G	C	14	0.43
EABFB003486	1123	T	C	19	0.37
EABFB003486	1243	G	A	18	0.44
EABFB003486	1252	A	G	17	0.47
EABFB003486	1267	C	T	16	0.37
EABFB003486	1282	G	A	16	0.44
EABFB003486	1420	T	C	11	0.45
EABFB003501	832	C	T	11	0.45
EABFB003507	1456	A	C	8	0.5
EABFB003543	271	A	G	24	0.29
EABFB003603	905	C	A	25	0.24
EABFB003603	1031	T	C	18	0.33
EABFB003681	405	A	G	38	0.47
EABFB003713	867	T	C	10	0.5
EABFB003781	1019	A	T	13	0.31
EABFB003781	1268	A	T	26	0.19
EABFB003781	1559	A	T	11	0.45
EABFB003803	1085	T	C	16	0.44
EABFB003803	1224	T	C	14	0.29
EABFB003818	1513	G	A	13	0.46
EABFB003822	520	C	T	31	0.45
EABFB003822	808	C	T	36	0.47
EABFB003822	1054	T	C	20	0.4
EABFB003822	1060	G	A	20	0.4
EABFB003837	358	C	G	14	0.43
EABFB003878	1036	T	G	11	0.45
EABFB003917	1066	C	T	60	0.33
EABFB003925	207	A	T	22	0.41
EABFB003950	1186	T	C	24	0.46
EABFB003958	454	G	A	43	0.4
EABFB003958	663	C	T	27	0.41
EABFB003959	873	G	A	43	0.4
EABFB003959	1426	A	G	34	0.29
EABFB003959	1435	G	A	34	0.29
EABFB003980	921	C	A	18	0.5
EABFB003989	871	A	G	13	0.31
EABFB004007	740	A	G	14	0.36
EABFB004024	143	A	G	24	0.42
EABFB004024	239	T	C	28	0.39
EABFB004024	257	C	T	28	0.39
EABFB004024	303	T	A	29	0.34
EABFB004036	247	T	A	14	0.36
EABFB004044	344	T	A	12	0.42
EABFB004050	266	T	C	46	0.13
EABFB004050	446	T	C	52	0.19
EABFB004050	455	A	G	54	0.2
EABFB004096	883	A	T	25	0.24
EABFB004096	1094	A	G	20	0.2
EABFB004167	792	A	C	10	0.4
EABFB004167	794	G	A	10	0.4
EABFB004190	162	C	T	10	0.4
EABFB004239	273	T	C	21	0.48
EABFB004239	387	T	A	21	0.43
EABFB004239	462	C	A	21	0.48
EABFB004239	507	A	G	23	0.39
EABFB004239	524	T	C	22	0.36
EABFB004239	567	A	G	23	0.39
EABFB004254	672	C	A	30	0.3
EABFB004254	933	G	C	13	0.38
EABFB004268	80	T	A	10	0.4
EABFB004282	1027	C	G	12	0.42
EABFB004470	772	A	G	20	0.4
EABFB004517	223	T	C	157	0.03
EABFB004517	271	A	G	153	0.41
EABFB004560	378	T	G	124	0.14
EABFB004630	122	T	C	42	0.19
EABFB004674	198	G	C	11	0.45
EABFB004708	297	C	T	34	0.12
EABFB004708	390	C	T	34	0.18
EABFB004708	393	T	C	34	0.18
EABFB004708	471	C	T	27	0.15
EABFB004833	692	G	T	15	0.33
EABFB004833	831	C	T	17	0.41
EABFB004833	1196	A	G	12	0.42
EABFB004927	665	G	A	20	0.35
EABFB004931	272	A	G	10	0.4
EABFB004968	859	T	C	8	0.5
EABFB004968	866	T	C	8	0.5
EABFB005081	844	A	G	17	0.24
EABFB005149	618	A	T	16	0.31
EABFB005170	863	G	A	17	0.35
EABFB005170	951	T	C	10	0.4
EABMG000008	1537	C	T	43	0.35
EABMG000008	1707	G	C	11	0.45
EABMG000012	50	T	A	52	0.15
EABMG000012	98	G	A	64	0.19
EABMG000012	128	T	C	71	0.15
EABMG000012	224	G	A	85	0.21
EABMG000012	227	T	A	85	0.21
EABMG000012	248	T	A	86	0.14
EABMG000012	287	T	C	82	0.2
EABMG000012	296	A	G	79	0.27
EABMG000012	332	G	A	73	0.23
EABMG000012	359	C	T	71	0.23
EABMG000012	485	G	C	58	0.21
EABMG000012	612	G	A	46	0.17
EABMG000014	239	C	T	34	0.41
EABMG000014	259	C	A	61	0.46
EABMG000014	261	A	G	61	0.46
EABMG000014	286	G	A	80	0.43
EABMG000014	290	T	C	80	0.43
EABMG000014	294	T	C	80	0.43
EABMG000014	309	G	T	74	0.46
EABMG000014	311	A	G	74	0.46
EABMG000014	334	A	G	70	0.47
EABMG000014	363	T	C	61	0.34
EABMG000014	371	G	A	58	0.33
EABMG000014	385	A	G	44	0.18
EABMG000014	389	A	T	44	0.18
EABMG000015	74	G	A	61	0.43
EABMG000015	308	G	A	51	0.35
EABMG000015	356	A	G	49	0.35
EABMG000015	359	T	C	49	0.35
EABMG000015	398	T	G	44	0.34
EABMG000041	361	A	G	34	0.18
EABMG000044	579	T	C	10	0.5
EABMG000044	581	G	T	10	0.5
EABMG000044	582	T	G	10	0.5
EABMG000044	583	A	T	10	0.5
EABMG000060	12	G	A	98	0.21
EABMG000060	85	T	C	131	0.17
EABMG000060	140	A	G	144	0.15
EABMG000060	186	T	A	146	0.14
EABMG000060	189	C	A	146	0.14
EABMG000060	259	G	A	134	0.16
EABMG000081	242	T	G	41	0.32
EABMG000081	269	T	C	43	0.33
EABMG000081	308	G	A	45	0.33
EABMG000081	434	A	G	59	0.32
EABMG000121	800	G	C	31	0.16
EABMG000169	41	T	C	60	0.2
EABMG000169	254	G	C	123	0.17
EABMG000169	458	T	A	173	0.21
EABMG000169	728	A	G	129	0.16
EABMG000169	851	G	T	133	0.14
EABMG000169	913	A	C	118	0.12
EABMG000169	917	A	T	118	0.12
EABMG000170	189	T	C	34	0.32
EABMG000170	358	A	G	42	0.12
EABMG000171	95	T	A	31	0.23
EABMG000171	344	T	C	38	0.16
EABMG000188	6	A	G	56	0.21
EABMG000189	373	A	C	10	0.4
EABMG000191	170	C	A	10	0.5
EABMG000191	254	G	A	13	0.31
EABMG000286	284	T	C	29	0.45
EABMG000286	453	C	T	17	0.35
EABMG000408	284	T	A	8	0.5
EABMG000427	164	A	G	23	0.26
EABMG000498	204	T	A	10	0.4
EABMG000557	1704	A	G	16	0.25
EABMG000562	87	G	A	13	0.38
EABMG000562	372	C	T	14	0.29
EABMG000569	308	A	C	10	0.4
EABMG000569	309	T	A	10	0.4
EABMG000626	169	G	A	11	0.45
EABMG000636	2298	C	T	28	0.5
EABMG000707	49	G	A	11	0.45
EABMG000782	122	T	G	25	0.16
EABMG000782	123	A	T	25	0.16
EABMG000841	225	C	T	25	0.28
EABMG000841	236	C	T	25	0.28
EABMG000841	251	T	C	27	0.3
EABMG000841	260	G	A	28	0.29
EABMG000841	266	C	T	28	0.29
EABMG000841	272	C	A	29	0.28
EABMG000841	343	A	G	29	0.34
EABMG000841	346	A	C	29	0.34
EABMG000911	600	A	G	84	0.19
EABMG000911	601	T	G	84	0.19
EABMG000911	603	A	C	84	0.19
EABMG000913	559	C	T	60	0.35
EABMG000979	268	A	G	15	0.33
EABMG001031	404	A	G	15	0.33
EABMG001032	50	T	G	15	0.4
EABMG001032	55	T	G	15	0.4
EABMG001035	105	T	C	16	0.38
EABMG001035	327	A	G	17	0.41
EABMG001039	185	C	T	25	0.32
EABMG001046	145	A	T	32	0.34
EABMG001046	151	G	C	32	0.37
EABMG001046	372	C	T	27	0.15
EABMG001046	399	T	C	29	0.24
EABMG001046	400	A	G	29	0.24
EABMG001047	208	T	C	37	0.32
EABMG001047	304	G	A	29	0.48
EABMG001047	323	G	A	31	0.48
EABMG001047	422	G	A	41	0.46
EABMG001047	570	C	G	19	0.26
EABMG001048	925	G	A	41	0.17
EABMG001048	928	C	G	41	0.17
EABMG001048	943	A	G	39	0.18
EABMG001048	946	C	T	39	0.18
EABMG001048	949	T	C	39	0.18
EABMG001048	956	T	C	39	0.18
EABMG001132	449	T	A	10	0.4
EABMG001209	553	C	T	8	0.5
EABMG001288	523	G	C	18	0.33
EABMG001389	241	G	A	14	0.5
EABMG001482	185	G	A	14	0.36
EABMG001482	194	G	A	14	0.36
EABMG001482	221	G	T	15	0.33
EABMG001482	913	T	C	14	0.43
EABMG001518	770	C	T	14	0.36
EABMG002080	515	T	G	18	0.28
EABMG002085	131	G	A	80	0.11
EABMG002085	132	C	T	80	0.11
EABMG002085	141	G	T	89	0.17
EABMG002085	150	C	T	89	0.48
EABMG002085	153	G	A	89	0.48
EABMG002085	192	G	A	130	0.31
EABMG002085	193	A	T	130	0.31
EABMG002085	201	G	T	127	0.31
EABMG002085	204	G	A	127	0.31
EABMG002085	210	A	G	137	0.31
EABMG002085	243	G	A	157	0.45
EABMG002085	345	A	T	39	0.26
EABMG002085	369	G	A	29	0.14
EABMG002085	393	A	G	26	0.27
