# Supplementary material for: Tissue-Specific Transcriptomics of the Exotic Invasive Insect Pest Emerald Ash Borer (Agrilus planipennis)
Source: PLoS One. 2010 Oct 28;5(10):e13708. doi: 10.1371/journal.pone.0013708 (PMC2965670; doi:10.1371/journal.pone.0013708)
Supplement: Table S8 — Midgut-specific microbiota sequences of A. planipennis. (0.04 MB XLS) [file pone.0013708.s008.xls]

## Sheet: Table S8
A. planipennis midgut sequence ID	Length	Hit Description	Hit Accession	E value	Similarity (%)
bacterial sequences
EABMG000968	506	gi|256377997|ref|YP_003101657.1|Alpha-N-arabinofuranosidase [Actinosynnema mirum DSM 43827] >gi|255922300|gb|ACU37811.1| Alpha-N-arabinofuranosidase [Actinosynnema mirum DSM 43827]	YP_003101657	2.43665e-28	60
EABMG001640	1152	gi|256377997|ref|YP_003101657.1|Alpha-N-arabinofuranosidase [Actinosynnema mirum DSM 43827] >gi|255922300|gb|ACU37811.1| Alpha-N-arabinofuranosidase [Actinosynnema mirum DSM 43827]	YP_003101657	1.83828e-93	67
EABMG001656	1255	gi|256377997|ref|YP_003101657.1|Alpha-N-arabinofuranosidase [Actinosynnema mirum DSM 43827] >gi|255922300|gb|ACU37811.1| Alpha-N-arabinofuranosidase [Actinosynnema mirum DSM 43827]	YP_003101657	6.93449e-89	66
EABMG000208	1540	gi|196234332|ref|ZP_03133161.1|lyase [Chthoniobacter flavus Ellin428] >gi|196221599|gb|EDY16140.1| lyase [Chthoniobacter flavus Ellin428]	ZP_03133161	3.54058e-28	40
EABMG000209	1522	gi|196234332|ref|ZP_03133161.1|lyase [Chthoniobacter flavus Ellin428] >gi|196221599|gb|EDY16140.1| lyase [Chthoniobacter flavus Ellin428]	ZP_03133161	2.49871e-37	48
EABMG000210	1521	gi|196234332|ref|ZP_03133161.1|lyase [Chthoniobacter flavus Ellin428] >gi|196221599|gb|EDY16140.1| lyase [Chthoniobacter flavus Ellin428]	ZP_03133161	1.03729e-34	47
EABMG002695	280	gi|83645791|ref|YP_434226.1|secreted trypsin-like serine protease [Hahella chejuensis KCTC 2396] >gi|83633834|gb|ABC29801.1| Secreted trypsin-like serine protease [Hahella chejuensis KCTC 2396]	YP_434226	9.8646e-08	73
EABMG005870	239	gi|83645791|ref|YP_434226.1|secreted trypsin-like serine protease [Hahella chejuensis KCTC 2396] >gi|83633834|gb|ABC29801.1| Secreted trypsin-like serine protease [Hahella chejuensis KCTC 2396]	YP_434226	6.22967e-10	70
EABMG013015	414	gi|255318128|ref|ZP_05359372.1|FAD/FMN-binding/pyridine nucleotide-disulphide oxidoreductase family protein [Acinetobacter radioresistens SK82] >gi|255304839|gb|EET84012.1| FAD/FMN-binding/pyridine nucleotide-disulphide oxidoreductase family protein [Acinetobacter radioresistens SK82]	ZP_05359372	1.91539e-34	84
EABMG015091	503	gi|255318128|ref|ZP_05359372.1|FAD/FMN-binding/pyridine nucleotide-disulphide oxidoreductase family protein [Acinetobacter radioresistens SK82] >gi|255304839|gb|EET84012.1| FAD/FMN-binding/pyridine nucleotide-disulphide oxidoreductase family protein [Acinetobacter radioresistens SK82]	ZP_05359372	6.90966e-53	89
EABMG013033	202	gi|256781560|ref|ZP_05520023.1|endoglucanase [Streptomyces hygroscopicus ATCC 53653]	ZP_05520023	3.32084e-11	75
EABMG016349	435	gi|256781560|ref|ZP_05520023.1|endoglucanase [Streptomyces hygroscopicus ATCC 53653]	ZP_05520023	3.16559e-22	76
EABMG000665	575	gi|254406354|ref|ZP_05021267.1|hydrolase [Streptomyces sviceus ATCC 29083] >gi|197715791|gb|EDY59825.1| hydrolase [Streptomyces sviceus ATCC 29083]	ZP_05021267	7.60008e-47	70
EABMG000666	514	gi|254406354|ref|ZP_05021267.1|hydrolase [Streptomyces sviceus ATCC 29083] >gi|197715791|gb|EDY59825.1| hydrolase [Streptomyces sviceus ATCC 29083]	ZP_05021267	5.59422e-47	70
EABMG010596	214	gi|42524965|ref|NP_970345.1|aminopeptidase [Bdellovibrio bacteriovorus HD100] >gi|39577176|emb|CAE80999.1| Aminopeptidase [Bdellovibrio bacteriovorus HD100]	NP_970345	2.84136e-31	92
EABMG005622	248	gi|241895887|ref|ZP_04783183.1|beta-fructofuranosidase [Weissella paramesenteroides ATCC 33313] >gi|241870930|gb|EER74681.1| beta-fructofuranosidase [Weissella paramesenteroides ATCC 33313]	ZP_04783183	8.05234e-10	68
EABMG017769	253	gi|227397101|ref|ZP_03880419.1|dehydrogenase of unknown specificity similar to short-chain alcohol dehydrogenase [Haliangium ochraceum DSM 14365] >gi|227253118|gb|EEI99724.1| dehydrogenase of unknown specificity similar to short-chain alcohol dehydrogenase [Haliangium ochraceum DSM 14365]	ZP_03880419	2.11096e-13	73
EABMG004459	252	gi|224826703|ref|ZP_03699804.1|type VI secretion protein IcmF [Lutiella nitroferrum 2002] >gi|224601304|gb|EEG07486.1| type VI secretion protein IcmF [Lutiella nitroferrum 2002]	ZP_03699804	3.61872e-15	80
EABMG018797	393	gi|15893716|ref|NP_347065.1|Sucrase-6-phosphate hydrolase (gene sacA) [Clostridium acetobutylicum ATCC 824] >gi|7025343|gb|AAF35841.1|AF205034_4 ScrB [Clostridium acetobutylicum] >gi|15023279|gb|AAK78405.1|AE007557_4 Sucrase-6-phosphate hydrolase (gene sacA) [Clostridium acetobutylicum ATCC 824]	NP_347065	9.45944e-06	70
EABMG000823	449	gi|229860596|ref|ZP_04480234.1|deoxycytidylate deaminase [Streptobacillus moniliformis DSM 12112] >gi|229753714|gb|EEP09482.1| deoxycytidylate deaminase [Streptobacillus moniliformis DSM 12112]	ZP_04480234	1.70344e-07	76
EABMG023289	395	gi|26987416|ref|NP_742841.1|ATP-dependent protease, putative [Pseudomonas putida KT2440] >gi|148545957|ref|YP_001266059.1| ATP-dependent protease-like protein [Pseudomonas putida F1] >gi|24982075|gb|AAN66305.1|AE016259_3 ATP-dependent protease, putative [Pseudomonas putida KT2440] >gi|148510015|gb|ABQ76875.1| ATP-dependent protease-like protein [Pseudomonas putida F1]	NP_742841	7.1791e-59	98
EABMG003948	287	gi|152981403|ref|YP_001352990.1|LexA repressor [Janthinobacterium sp. Marseille] >gi|172049087|sp|A6SXJ3.1|LEXA_JANMA RecName: Full=LexA repressor >gi|151281480|gb|ABR89890.1| LexA transcription regulation repressor [Janthinobacterium sp. Marseille]	YP_001352990	3.23304e-30	87
EABMG012868	451	gi|256400089|ref|ZP_05467644.1|translation initiation factor IF-2 [Thermoanaerobacter sp. X561] >gi|256383500|gb|EEU11671.1| translation initiation factor IF-2 [Thermoanaerobacter sp. X561]	ZP_05467644	1.91366e-51	87
EABMG015912	302	gi|104782631|ref|YP_609129.1|potassium-transporting ATPase B chain [Pseudomonas entomophila L48] >gi|95111618|emb|CAK16339.1| potassium-transporting ATPase B chain [Pseudomonas entomophila L48]	YP_609129	2.20877e-15	95
EABMG013362	161	gi|170782783|ref|YP_001711117.1|putative sodium/proton antiporter [Clavibacter michiganensis subsp. sepedonicus] >gi|169157353|emb|CAQ02540.1| putative sodium/proton antiporter [Clavibacter michiganensis subsp. sepedonicus]	YP_001711117	5.31488e-09	68
EABMG006605	207	gi|256371309|ref|YP_003109133.1|Peptidase M1 membrane alanine aminopeptidase [Acidimicrobium ferrooxidans DSM 10331] >gi|256007893|gb|ACU53460.1| Peptidase M1 membrane alanine aminopeptidase [Acidimicrobium ferrooxidans DSM 10331]	YP_003109133	4.80463e-10	68
EABMG024117	299	gi|118470463|ref|YP_885621.1|DNA gyrase subunit B [Mycobacterium smegmatis str. MC2 155] >gi|118171750|gb|ABK72646.1| DNA gyrase, B subunit [Mycobacterium smegmatis str. MC2 155]	YP_885621	0	45
EABMG021553	337	gi|29827585|ref|NP_822219.1|hydrolase [Streptomyces avermitilis MA-4680] >gi|29604685|dbj|BAC68754.1| putative hydrolase [Streptomyces avermitilis MA-4680]	NP_822219	8.90395e-26	66
EABMG002737	242	gi|121592741|ref|YP_984637.1|ATP synthase F1, gamma subunit [Acidovorax sp. JS42] >gi|222109522|ref|YP_002551786.1| ATP synthase F1, gamma subunit [Diaphorobacter sp. TPSY] >gi|166222513|sp|A1W2T6.1|ATPG_ACISJ RecName: Full=ATP synthase gamma chain; AltName: Full=ATP synthase F1 sector gamma subunit; AltName: Full=F-ATPase gamma subunit >gi|254809393|sp|B9MBA2.1|ATPG_DIAST RecName: Full=ATP synth…	YP_984637	6.39482e-23	93
EABMG004275	397	gi|260222400|emb|CBA31926.1|hypothetical protein [Curvibacter putative symbiont of Hydra magnipapillata]	CBA31926	2.20274e-24	66
EABMG001148	899	gi|94994985|ref|YP_603083.1|Putative Fe3+-siderophore transport protein [Streptococcus pyogenes MGAS10750] >gi|94548493|gb|ABF38539.1| Putative Fe3+-siderophore transport protein [Streptococcus pyogenes MGAS10750]	YP_603083	6.00517e-11	53
fungal sequences
EABMG000837	720	gi|151945220|gb|EDN63471.1|endo-polygalacturonase [Saccharomyces cerevisiae YJM789] >gi|190409621|gb|EDV12886.1| endo-polygalacturonase [Saccharomyces cerevisiae RM11-1a] >gi|259147618|emb|CAY80869.1| Pgu1p [Saccharomyces cerevisiae EC1118]	EDN63471	1.1905e-39	61
EABMG001710	1189	gi|45270074|gb|AAS56418.1|YJR153W [Saccharomyces cerevisiae]	AAS56418	1.89568e-65	67
EABMG000211	1243	gi|45270074|gb|AAS56418.1|YJR153W [Saccharomyces cerevisiae]	AAS56418	1.47485e-83	63
EABMG000212	1239	gi|45270074|gb|AAS56418.1|YJR153W [Saccharomyces cerevisiae]	AAS56418	1.46949e-83	63
EABMG015292	424	gi|151945220|gb|EDN63471.1|endo-polygalacturonase [Saccharomyces cerevisiae YJM789] >gi|190409621|gb|EDV12886.1| endo-polygalacturonase [Saccharomyces cerevisiae RM11-1a] >gi|259147618|emb|CAY80869.1| Pgu1p [Saccharomyces cerevisiae EC1118]	EDN63471	2.37787e-17	63
EABMG016020	407	gi|151945220|gb|EDN63471.1|endo-polygalacturonase [Saccharomyces cerevisiae YJM789] >gi|190409621|gb|EDV12886.1| endo-polygalacturonase [Saccharomyces cerevisiae RM11-1a] >gi|259147618|emb|CAY80869.1| Pgu1p [Saccharomyces cerevisiae EC1118]	EDN63471	3.09043e-09	64
EABMG025176	534	gi|151945220|gb|EDN63471.1|endo-polygalacturonase [Saccharomyces cerevisiae YJM789] >gi|190409621|gb|EDV12886.1| endo-polygalacturonase [Saccharomyces cerevisiae RM11-1a] >gi|259147618|emb|CAY80869.1| Pgu1p [Saccharomyces cerevisiae EC1118]	EDN63471	8.03871e-18	72
EABMG005974	427	gi|45270074|gb|AAS56418.1|YJR153W [Saccharomyces cerevisiae]	AAS56418	7.14579e-06	62
EABMG007344	442	gi|45270074|gb|AAS56418.1|YJR153W [Saccharomyces cerevisiae]	AAS56418	9.06912e-25	67
EABMG000558	1294	gi|6289088|gb|AAF06810.1|AF195791_1polygalacturonase [Penicillium griseoroseum]	AAF06810	7.47568e-102	65
EABMG000559	1257	gi|6289088|gb|AAF06810.1|AF195791_1polygalacturonase [Penicillium griseoroseum]	AAF06810	7.14286e-102	65
EABMG000734	1436	gi|6289088|gb|AAF06810.1|AF195791_1polygalacturonase [Penicillium griseoroseum]	AAF06810	2.78279e-84	61
EABMG000735	1353	gi|6289088|gb|AAF06810.1|AF195791_1polygalacturonase [Penicillium griseoroseum]	AAF06810	2.5605e-84	60
EABMG021528	516	gi|6289088|gb|AAF06810.1|AF195791_1polygalacturonase [Penicillium griseoroseum]	AAF06810	5.58864e-27	76
EABMG001440	431	gi|2230787|emb|CAA64727.1|endopolygalacturonase [Glomerella lindemuthiana]	CAA64727	1.80524e-17	58
EABMG004245	345	gi|2230787|emb|CAA64727.1|endopolygalacturonase [Glomerella lindemuthiana]	CAA64727	4.10553e-09	61
EABMG007865	330	gi|2230787|emb|CAA64727.1|endopolygalacturonase [Glomerella lindemuthiana]	CAA64727	4.04235e-09	61
EABMG017403	370	gi|50551669|ref|XP_503309.1|YALI0D26301p [Yarrowia lipolytica] >gi|49649177|emb|CAG81515.1| YALI0D26301p [Yarrowia lipolytica]	XP_503309	9.33419e-15	66
EABMG025523	283	gi|50553750|ref|XP_504286.1|YALI0E22935p [Yarrowia lipolytica] >gi|49650155|emb|CAG79885.1| YALI0E22935p [Yarrowia lipolytica]	XP_504286	1.33863e-29	96
EABMG019410	379	gi|164656967|ref|XP_001729610.1|hypothetical protein MGL_3154 [Malassezia globosa CBS 7966] >gi|159103503|gb|EDP42396.1| hypothetical protein MGL_3154 [Malassezia globosa CBS 7966]	XP_001729610	5.05275e-34	83
EABMG020723	392	gi|164657670|ref|XP_001729961.1|hypothetical protein MGL_2947 [Malassezia globosa CBS 7966] >gi|159103855|gb|EDP42747.1| hypothetical protein MGL_2947 [Malassezia globosa CBS 7966]	XP_001729961	1.49718e-27	77
EABMG002083	603	gi|207367224|dbj|BAG72132.1|endopolygalacturonase [Venturia nashicola]	BAG72132	6.81411e-20	61
EABMG005753	343	gi|207367224|dbj|BAG72132.1|endopolygalacturonase [Venturia nashicola]	BAG72132	6.55459e-07	66
EABMG012280	532	gi|261201512|ref|XP_002627156.1|CaaX prenyl protease [Ajellomyces dermatitidis SLH14081] >gi|239592215|gb|EEQ74796.1| CaaX prenyl protease [Ajellomyces dermatitidis SLH14081] >gi|239611627|gb|EEQ88614.1| CaaX prenyl protease [Ajellomyces dermatitidis ER-3]	XP_002627156	5.29861e-06	48
EABMG015929	369	gi|261201572|ref|XP_002628000.1|isocitrate dehydrogenase subunit 2 [Ajellomyces dermatitidis SLH14081] >gi|239590097|gb|EEQ72678.1| isocitrate dehydrogenase subunit 2 [Ajellomyces dermatitidis SLH14081] >gi|239611807|gb|EEQ88794.1| isocitrate dehydrogenase subunit 2 [Ajellomyces dermatitidis ER-3]	XP_002628000	4.71723e-25	90
EABMG002104	570	gi|169623074|ref|XP_001804945.1|hypothetical protein SNOG_14763 [Phaeosphaeria nodorum SN15] >gi|160704908|gb|EAT77955.2| hypothetical protein SNOG_14763 [Phaeosphaeria nodorum SN15]	XP_001804945	6.25526e-30	60
EABMG024816	313	gi|169602789|ref|XP_001794816.1|hypothetical protein SNOG_04397 [Phaeosphaeria nodorum SN15] >gi|111067037|gb|EAT88157.1| hypothetical protein SNOG_04397 [Phaeosphaeria nodorum SN15]	XP_001794816	1.59769e-35	89
EABMG013395	343	gi|169772969|ref|XP_001820953.1|hypothetical protein [Aspergillus oryzae RIB40] >gi|238490900|ref|XP_002376687.1| extracellular polygalacturonase, putative [Aspergillus flavus NRRL3357] >gi|83768814|dbj|BAE58951.1| unnamed protein product [Aspergillus oryzae] >gi|220697100|gb|EED53441.1| extracellular polygalacturonase, putative [Aspergillus flavus NRRL3357]	XP_001820953	2.9715e-23	74
EABMG006916	177	gi|169772969|ref|XP_001820953.1|hypothetical protein [Aspergillus oryzae RIB40] >gi|238490900|ref|XP_002376687.1| extracellular polygalacturonase, putative [Aspergillus flavus NRRL3357] >gi|83768814|dbj|BAE58951.1| unnamed protein product [Aspergillus oryzae] >gi|220697100|gb|EED53441.1| extracellular polygalacturonase, putative [Aspergillus flavus NRRL3357]	XP_001820953	1.67871e-15	92
EABMG018900	320	gi|226288150|gb|EEH43663.1|T-complex protein 1 subunit epsilon [Paracoccidioides brasiliensis Pb18]	EEH43663	2.35327e-30	95
EABMG019997	369	gi|50426403|ref|XP_461798.1|hypothetical protein DEHA0G06457g [Debaryomyces hansenii CBS767] >gi|49657468|emb|CAG90259.1| DEHA2G05808p [Debaryomyces hansenii]	XP_461798	1.71734e-31	71
EABMG019496	353	gi|32451234|emb|CAA71246.2|polygalacturonase [Claviceps purpurea]	CAA71246	5.4594e-22	70
EABMG015542	308	gi|241950403|ref|XP_002417924.1|6-phosphogluconate dehydrogenase, decarboxylating 1, putative [Candida dubliniensis CD36] >gi|223641262|emb|CAX45642.1| 6-phosphogluconate dehydrogenase, decarboxylating 1, putative [Candida dubliniensis CD36]	XP_002417924	1.13868e-10	78
EABMG023277	207	gi|189197249|ref|XP_001934962.1|UDP-N-acetylglucosamine pyrophosphorylase [Pyrenophora tritici-repentis Pt-1C-BFP] >gi|187980910|gb|EDU47536.1| UDP-N-acetylglucosamine pyrophosphorylase [Pyrenophora tritici-repentis Pt-1C-BFP]	XP_001934962	1.4515e-11	79
EABMG001614	593	gi|7388012|sp|Q9Y833.1|PGLR2_PENOLRecName: Full=Polygalacturonase 2; Short=PG 2; AltName: Full=Pectinase 2; Flags: Precursor >gi|5441846|emb|CAB46909.1| polygalacturonase 2 [Penicillium olsonii]	Q9Y833	2.59316e-29	76
EABMG000930	451	gi|10933620|emb|CAC14022.1|endopolygalacturonase [Colletotrichum gloeosporioides f. sp. malvae]	CAC14022	8.67011e-20	57
EABMG012598	468	gi|154303003|ref|XP_001551910.1|hypothetical protein BC1G_09245 [Botryotinia fuckeliana B05.10] >gi|150855169|gb|EDN30361.1| hypothetical protein BC1G_09245 [Botryotinia fuckeliana B05.10]	XP_001551910	9.30041e-15	72
EABMG024114	271	gi|19113527|ref|NP_596735.1|adenylosuccinate lyase Ade8 [Schizosaccharomyces pombe] >gi|8928294|sp|O60105.1|PUR8_SCHPO RecName: Full=Adenylosuccinate lyase; Short=ASL; AltName: Full=Adenylosuccinase; Short=ASase >gi|3184112|emb|CAA19327.1| adenylosuccinate lyase Ade8 [Schizosaccharomyces pombe]	NP_596735	1.25584e-16	73
EABMG013125	461	gi|4585623|emb|CAB40845.1|conidiospore surface protein [Hypocrea lixii]	CAB40845	1.36917e-09	44
EABMG012643	336	gi|83415447|gb|ABC17931.1|RNA polymerase II second largest subunit precursor [Coelomomyces stegomyiae]	ABC17931	1.34827e-44	91
EABMG019099	358	gi|15991078|dbj|BAB69585.1|polygalacturonase [Kluyveromyces wickerhamii]	BAB69585	3.65301e-24	80
